# Supplementary material for: Untargeted Chemical Profiling of Two-Dimensional Gas Chromatography Coupled with High-Resolution Mass Spectrometry Data for Botrytized Wines via Topological Data Analysis
Source: Anal Chem. 2025 Nov 14;97(46):25853–67. doi: 10.1021/acs.analchem.5c05342 (PMC12658866; doi:10.1021/acs.analchem.5c05342)
Supplement: Supplementary file 1 [file ac5c05342_si_001.xlsx]

## Sheet: List1
Wine name	Compound	Formula	Similarity	Probability	Area	tR1 (s)	tR2 (s)	RI (exp.)	RI (lib.)	Comment	Spectrum	m/z vs Area 1	m/z vs area 2	m/z vs area 3	m/z vs area 4	m/z vs area 5	m/z vs area 6	m/z vs area 7	m/z vs area 8	m/z vs area 9	m/z vs area 10	m/z vs area 11	m/z vs area 12	m/z vs area 13	m/z vs area 14	m/z vs area 15	m/z vs area 16	m/z vs area 17	m/z vs area 18	m/z vs area 19	m/z vs area 20	m/z vs area 21	m/z vs area 22	m/z vs area 23	m/z vs area 24	m/z vs area 25	m/z vs area 26	m/z vs area 27	m/z vs area 28	m/z vs area 29	m/z vs area 30	m/z vs area 31	m/z vs area 32	m/z vs area 33	m/z vs area 34	m/z vs area 35	m/z vs area 36	m/z vs area 37	m/z vs area 38
AU1	NI	NI	NI	NI	581214	2096.43	7.385	1479.8	NI	Identification unconfirmed	145416	29.0022	29.0388	30.0101	30.9981	31.018	31.9894	34.4972	35.9999	37.0073	38.0151	39.023	39.9618	40.0267	40.031	40.0468	41.0024	41.0387	42.0104	42.042	42.0466	42.9983	43.0181	43.0495	43.0544	43.9892	44.0263	44.0573	44.9794	44.9827	44.997	45.034	47.9663	49.0076	49.9965	50.0152	51.0232	52.0266	52.0308
												154	294.5	8.72	592	212.75	248	30.28	33.56	55.44	118.75	848	24.84	30.56	90.38	17.19	59.5	2080	58.81	90.88	297.5	42.63	300.5	11.02	1150	140.5	59.38	36.81	98.88	15.09	25.25	166.25	12.64	17.41	358.5	87.88	138.75	15.03	22.75
AU1	NI	NI	NI	NI	581214	2096.43	7.385	1479.8	NI	Identification unconfirmed	145425	29.0024	29.0388	30.0103	30.9981	31.018	31.9894	34.4968	35.9996	37.0073	38.0151	39.023	39.9618	40.0264	40.0309	40.0469	41.0027	41.0387	41.0441	41.0943	42.0098	42.0421	42.0466	42.9981	43.018	43.05	43.0544	43.9898	44.0259	44.0577	44.9794	44.9827	44.9975	45.0335	45.9867	46.9946	47.9664	49.0072	49.9963
												129	434	34.19	462.5	441.5	207.25	49.81	15.53	130	285.5	1122	31.78	31.88	138.5	12.25	33.81	2984	51.5	32.88	74.5	144.75	541	23.34	435.5	19.72	1664	117.5	117.75	73.38	79.25	7.65	24.19	296	13.66	23.66	17.66	44.63	322.5
AU1	NI	NI	NI	NI	581214	2096.43	7.385	1479.8	NI	Identification unconfirmed	146204	29.0024	29.0388	30.042	30.9981	31.0181	31.9895	34.4976	37.0073	38.0152	39.0231	39.9618	40.0267	40.0308	41.002	41.0387	41.1227	42.0101	42.0419	42.0465	42.9979	43.018	43.0499	43.0544	43.9894	44.0258	44.0578	44.9794	44.9973	45.0336	45.9876	46.4967	46.9952	47.9663	49.007	49.9965	50.0151	51.0229	52.0308
												148.25	584	18.78	576	355.5	214.25	53.63	77	161.75	1104	40.25	51.81	116.13	31.28	3672	28.59	96.63	131.75	659	45.56	325	66.5	1984	119.25	125.5	74.38	136.75	15.14	315.5	24.41	13.94	38.13	10.92	35.38	334.5	113.13	190.5	49.25
AU1	NI	NI	NI	NI	581214	2096.43	7.385	1479.8	NI	Identification unconfirmed	146219	29.0024	29.0388	30.9981	31.0181	31.9895	34.4975	37.0073	38.015	39.0231	39.9619	40.0259	40.0307	41.0028	41.0386	42.0104	42.0425	42.0465	42.9982	43.018	43.0498	43.0543	43.1312	43.9896	44.0259	44.0577	44.9793	44.9975	45.0336	45.9867	46.9947	47.4968	47.9656	49.008	49.9963	50.0155	51.0231	52.0309	53.0386
												145.75	404.5	497	283	250.5	24.84	75.13	110.13	886	24.03	12.67	192.75	23.31	3032	39.19	194.75	477	68.38	302.5	12.45	1402	48.81	111.5	83.13	72.5	122	18.31	270	14.7	26.5	26.09	11.33	27.47	355.5	104.88	133.5	33.44	250.25
AU1	Formic acid	CH2O2	901	85.7	118579	2120.44	5.462	1484.5	1470		148350	29.0024	29.0388	30.0059	30.998	31.0179	31.9895	34.4973	35.9998	37.0076	38.0154	38.5189	39.0231	39.9623	40.0307	41.0023	41.0386	42.0101	42.0467	42.9984	43.018	43.0541	43.9894	44.0258	44.9794	44.9973	45.0333	46.0003	46.005	46.9946	47.0093	47.9994	49.0074	49.9965	50.0153	51.0184	51.023	52.0267	52.0308
												2006	33.5	44.75	534	43.75	253.25	53.81	26.19	119.13	299.5	58.31	308	36.94	23.94	40.13	112.13	85.5	37.63	29.69	319	55.13	680	18.38	46.13	2528	26.81	35.69	3108	38.56	126.25	27.31	328.5	387.5	1460	66.38	2332	84.75	387.5
AU1	NI	NI	NI	NI	245528	2336.5	0.144	1557.5	NI	Identification unconfirmed	168832	29.0025	29.0387	30.998	31.0181	31.9896	34.4973	35.9997	37.0072	38.0152	39.0231	39.9616	40.0265	40.031	40.5164	41.0027	41.0201	41.0387	42.0103	42.0464	42.9976	43.018	43.0542	43.9894	44.0214	44.0256	44.9794	44.9975	45.0337	47.0499	47.9992	49.0072	49.9964	50.0153	51.0183	51.0232	52.0266	52.0309	53.0024
												128.5	89.63	613	24.5	293	34.31	14.94	121.5	131.5	566	31.06	26.38	20.97	8.28	17.72	9.48	143	85.88	15.91	23.03	432.5	88.88	129.5	10.91	38.25	16.63	21.69	601	54.38	8.66	65.75	426.5	318	9.89	416.5	39.31	115	55.63
AU1	Diethyl fumarate	C8H12O4	899	94.3	2855169	2592.57	2.448	1645.3	1647		193160	29.0025	29.0388	30.01	30.0425	30.998	31.018	31.9894	34.497	36.0001	37.0071	38.0148	39.0232	39.9621	40.0307	40.4987	41.0023	41.0387	42.0101	42.0478	42.9983	43.0181	43.0545	43.9895	44.0217	44.0256	44.9793	44.9971	45.0337	46.0369	46.9937	47.0491	49.9963	50.0155	51.0232	51.9945	52.0314	53.0024	53.0386
												223.5	1446	55.25	48.13	514	36.69	207.25	49	37.63	18.88	36.63	211	36.63	32.88	27.81	45.13	141.5	89.88	49.69	14.78	571	112.25	114.38	15.77	106.25	24.59	281	737	26.94	18.31	18.47	285.5	61.63	82.5	27.34	11.03	976	81.88
AU1	Diethyl fumarate	C8H12O4	899	94.3	2855169	2592.57	2.448	1645.3	1647		193167	29.0026	29.0388	30.01	30.0417	30.9981	31.0178	31.9894	34.497	35.9994	37.0072	38.0151	39.0232	39.9618	40.0307	41.0025	41.0388	42.0102	42.0464	42.9986	43.0181	43.0545	43.9894	44.0221	44.0259	44.9794	44.9972	45.0155	45.0336	46.0056	46.0371	46.994	46.9966	47.0487	49.9965	50.0157	51.0232	51.9946	52.031
												285	1762	46.31	47.75	384	100.5	223.75	32.5	35.63	38.88	41.13	234	26.16	23.13	61.38	162.5	117.25	29.53	11.69	653	167.25	126	20.28	114.63	12.91	351.5	9.17	924	12.52	21.84	8.53	10.3	32.31	305.5	47.88	40.13	48.31	21.81
AU1	Diethyl fumarate	C8H12O4	899	94.3	2855169	2592.57	2.448	1645.3	1647		193181	29.0025	29.0388	29.1136	30.0102	30.0421	30.998	31.018	31.9895	34.4975	35.9997	37.0073	38.0153	39.023	39.9616	40.0309	41.0022	41.0386	42.0101	42.0465	42.9993	43.018	43.0542	43.9894	44.0212	44.0259	44.9786	44.9972	45.0154	45.0336	46.005	46.0364	49.9965	50.0152	51.023	51.9943	52.0311	53.0023	53.0387
												301.5	2164	28.47	58.75	62.25	353.5	93.88	170	38.81	18.44	49.88	57.88	221	12.17	59.75	89.88	267.5	138	61.25	27.31	851	204.25	181	13.17	106.25	6.96	390	10.33	1270	19.91	34.56	206.25	42	57.88	54.75	18.03	1310	133.5
AU1	NI	NI	NI	NI	342702	2584.57	4.114	1642.9	NI	Identification unconfirmed	193314	29.0025	29.0387	29.0889	30.01	30.0419	30.9981	31.0179	31.9893	34.4973	37.0069	38.0151	39.023	39.9625	40.0309	41.0023	41.0387	42.0098	42.0465	43.0001	43.0181	43.0545	43.5221	43.9711	43.9894	44.0213	44.0259	44.979	44.9971	45.0158	45.0337	46.0371	47.0489	49.9962	50.0153	51.0236	51.9946	53.0024	53.0389
												145.25	989	20.41	13.3	23.63	592	82.25	203.75	24.84	18.72	19.81	181.25	20.22	33.69	10.11	304	108.75	123.75	54.94	678	152.25	9.67	23.72	158.5	19.41	70.13	33.25	134.75	22.84	634	23.81	24.25	286	35.88	13.42	9.23	345	54.63
AU1	Diethyl fumarate	C8H12O4	899	94.3	2855169	2592.57	2.448	1645.3	1647		193946	29.0024	29.0388	30.0101	30.042	30.9982	31.0179	31.9894	34.4971	37.0074	38.0152	39.023	39.9621	40.0309	41.002	41.0387	42.01	42.0465	42.9982	43.018	43.0545	43.9894	44.0216	44.0257	44.9794	44.9972	45.0336	46.0048	46.0373	47.049	49.0069	49.9966	50.015	51.0231	51.9943	52.031	53.0023	53.0386	54.0101
												404.5	2404	83.75	65.38	543	127.88	249.25	17.97	49.44	72.75	203	24.13	17.06	72.63	162.25	184	21.59	46.38	747	112.88	166.25	13.78	97.5	25.59	382.5	1322	10.72	15.55	34.5	18.13	292.5	65.25	63.94	31.19	7.85	1564	198.75	1710
AU1	Diethyl fumarate	C8H12O4	899	94.3	2855169	2592.57	2.448	1645.3	1647		193959	29.0024	29.0388	29.0731	30.0101	30.0427	30.998	31.018	31.9894	34.4971	35.9996	37.0073	38.0152	39.0231	39.9619	40.0311	41.0025	41.0386	42.0102	42.0469	42.9974	43.018	43.0543	43.9893	44.0215	44.0262	44.979	44.9973	45.0337	46.0055	46.0368	47.0495	49.0076	49.0179	49.9963	50.0154	51.0228	51.9946	52.0315
												433	2564	184.5	90	43.19	449.5	132.75	320	16.59	15.03	46.31	79.88	285.5	18.94	22.97	72.25	197.25	162.75	83.25	28.41	891	91.13	170	12.94	178.75	16.22	504.5	1314	32.44	23.38	20.13	24.94	20.09	301.5	85.63	73.88	51.63	15.95
AU1	Ethyl benzoate	C9H10O2	871	50.4	5531804	2624.58	2.654	1654.7	1653		197066	29.0024	29.0388	30.0102	30.998	31.0184	31.9893	34.4973	35.9993	37.0075	37.5114	38.0152	38.5192	39.0231	39.9617	40.0264	40.0302	41.0386	42.0095	42.0465	42.9999	43.0182	43.0545	43.9893	44.0258	44.9791	44.9971	45.001	45.0337	47.0205	47.9992	49.0074	49.9963	50.0152	51.0231	51.0791	52.0264	52.0309	52.5166
												64.38	397.5	26.44	445	35.38	222	44.81	33.44	153.5	45.13	324.5	170	307	37.13	8.47	21.88	93.13	13.83	53.63	27.19	165.5	36.63	70.5	16.84	38.31	21.5	27.03	281	51.56	37.19	171.75	219.5	1532	3464	43.25	165.5	140.25	399
AU1	Ethyl benzoate	C9H10O2	871	50.4	5531804	2624.58	2.654	1654.7	1653		197070	29.0025	29.0389	30.0101	30.998	31.0185	31.9894	34.4974	35.9996	37.0074	37.5114	38.0153	38.5192	39.023	39.9618	40.0263	40.0303	41.0387	42.0099	42.0464	42.9997	43.018	43.0545	43.9892	44.0258	44.9791	44.9972	45.001	45.0337	47.0206	47.9993	49.0074	49.9965	50.0151	51.0231	51.0791	51.1013	52.0264	52.0308
												70.63	452.5	6.22	409	33.94	196.75	25.34	49.56	151.25	87.63	280.5	139.25	325.5	28	27.66	22.5	149	14.19	37.75	13.52	155.5	20.63	76.88	35.31	35.06	28.53	43.88	333	44.94	48.81	192.25	215	1790	4028	15.94	54.19	194	136.75
AU1	Ethyl benzoate	C9H10O2	871	50.4	5531804	2624.58	2.654	1654.7	1653		197075	29.0026	29.0389	30.0109	30.9981	31.0181	31.9893	34.4972	35.9994	37.0073	37.5114	38.0153	38.5192	39.023	39.9617	40.0263	40.0307	41.0388	42.01	43	43.0179	43.0545	43.9894	44.0258	44.9794	44.9973	45.0337	47.0204	47.9996	49.0075	49.9964	50.0152	51.019	51.023	51.0842	51.1014	52.0265	52.0309	52.5167
												123.75	543	22.91	404	38.69	231.25	27.59	36.63	183	90.88	353	183.5	420.5	19.13	18.56	25.75	118.13	29.13	9.8	268	29.75	163.5	43.81	25.59	26.22	425	7.66	63.94	288.5	208	2024	125.75	4632	20.84	58.31	264	165.5	355
AU1	Ethyl benzoate	C9H10O2	871	50.4	5531804	2624.58	2.654	1654.7	1653		197082	29.0026	29.0388	30.0109	30.998	31.0181	31.9895	34.4971	35.9996	37.0075	37.5113	38.0152	38.5192	39.0231	39.9619	40.0269	40.0311	41.0387	42.0101	42.0466	42.9994	43.0181	43.0545	43.9895	44.0257	44.9793	44.9973	45.0337	47.0204	47.9999	49.0073	49.9965	50.0152	51.023	51.073	51.0827	52.0266	52.031	52.5166
												153.25	450.5	38	358.5	40.38	319.5	51.19	72.88	217.75	55.13	444.5	235.25	405	29.59	10.19	45	110.38	65	11.16	37.94	220.75	45.13	160.75	31.47	43.38	38.69	552	49.31	42.56	292	238.5	2112	5192	9.22	75	228	211.75	461
AU1	NI	NI	NI	NI	174495	3064.71	5.577	1788.9	NI	Identification unconfirmed	240160	29.0024	29.0388	30.0106	30.0345	30.0422	30.9981	31.0181	31.9894	34.4973	35.9992	37.0073	38.0029	38.0153	39.016	39.023	39.0713	39.5205	39.9621	40.0183	40.0266	40.0308	40.5282	41.0263	41.0387	41.0904	42.01	42.0341	42.0421	42.0465	42.9999	43.018	43.0544	43.9715	43.9894	44.0259	44.0577	44.9792	44.9973
												201.25	684	8.58	26.25	22.03	412	60.81	324.5	23.84	16.47	133.5	14.8	277.5	30.34	2172	60.06	9.67	27.78	102.25	164.25	180	34.06	250.25	2052	9.75	48.75	161.5	111	116.25	41.94	146	969	27.03	120.75	16.69	40.69	141.75	59.25
AU1	NI	NI	NI	NI	3129	3064.71	5.565	1788.9	NI	Identification unconfirmed	240163	29.0025	29.0388	30.0105	30.0343	30.0422	30.9981	31.0181	31.9894	34.4973	35.9992	37.0074	38.0029	38.0153	39.0159	39.0231	39.0715	39.5207	39.9619	40.0183	40.0268	40.0309	40.5281	41.0262	41.0387	42.0099	42.0341	42.0419	42.0465	43.0001	43.0056	43.018	43.0543	43.9714	43.9894	44.0261	44.0575	44.9793	44.9972
												280	715	11.05	32.25	23.97	428	46.38	341	18.38	15.52	135.75	8.8	295.5	30.31	2216	24.91	17	25.38	126	188	163.5	32.19	213	2168	52.69	132.5	118.88	121.13	56.06	22.5	129.25	938	40.81	107	8.38	43.13	393.5	103.13
AU1	NI	NI	NI	NI	174495	3064.71	5.577	1788.9	NI	Identification unconfirmed	240166	29.0026	29.0389	30.0105	30.0342	30.0421	30.9981	31.0183	31.9894	34.4974	35.9994	37.0075	38.0154	39.0231	39.5206	39.9618	40.0182	40.0249	40.0267	40.0311	40.528	41.0262	41.0387	42.0097	42.0342	42.042	42.0465	43.0001	43.0055	43.018	43.0544	43.9714	43.9894	44.026	44.0573	44.9793	44.9972	45.0152	45.0337
												267.5	745	14.95	20.75	27.97	411	54.75	325.5	21.56	17.88	131.25	301	2180	15.55	33.94	105	78.38	97.5	158.75	18.84	207.25	2184	60.13	132.5	88	138.25	89.75	35.75	149.5	936	40.94	121.38	8.58	28.22	607	119	22.5	208
AU1	NI	NI	NI	NI	174495	3064.71	5.577	1788.9	NI	Identification unconfirmed	240173	29.0026	29.0389	30.0098	30.0344	30.0419	30.998	31.0177	31.9896	34.4973	35.9995	37.0074	38.0152	39.0231	39.5204	39.9616	40.0182	40.0256	40.0309	41.0262	41.0387	42.0102	42.0338	42.042	42.0466	42.9999	43.0179	43.0543	43.0947	43.9715	43.9895	44.0125	44.0263	44.9793	44.9973	45.0162	45.0336	46.9948	47.015
												155.25	700	18.63	35.63	14.84	424	35.31	253	27.94	16.69	131	261	2048	28.16	23.34	84.63	133.25	138	247.25	1842	120.25	198.75	46	111.13	90	144.75	875	32.44	20.75	137.75	15.89	11.13	255.75	62.44	37.56	102.75	75.25	16.59
AU1	(Methoxyphenyl)oxime	C8H9NO2	791	83.9	649873	3072.71	5.575	1791.4	NI		240942	29.0022	29.0388	30.01	30.998	31.0178	31.9895	34.4973	35.9738	37.0076	38.0154	39.023	39.9619	40.0181	40.0264	40.0313	41.0262	41.0387	41.9924	42.0101	42.0343	42.0422	42.0464	42.9998	43.0179	43.0543	43.9716	43.9895	44.026	44.9793	44.9976	45.0155	45.0336	45.9789	46.9757	46.995	49.0072	49.9965	50.0156
												140.75	445.5	10.59	547	71.88	310.5	11.06	23.47	66.38	64.38	686	33.38	52	36.25	85	83	796	28.06	103.88	38.5	12.52	53	92.25	140	260	59.75	145.25	20.75	458	48.69	14.78	243.5	23.19	19.5	137.25	40.19	323	134.5
AU1	1,2,3-Butanetriol	C4H10O3	649	42	238604	3152.73	6.12	1817	NI		248773	29.0024	29.0388	30.0101	30.9982	31.0181	31.9894	34.4973	37.0075	38.0166	39.023	39.9618	40.0314	41.0026	41.0384	42.0102	42.0465	42.9989	43.018	43.0554	43.091	43.1364	43.9896	44.0214	44.0258	44.0721	44.0775	44.1029	44.9794	44.9978	45.0229	45.0295	45.0336	45.0399	45.1028	45.1745	46.0371	46.9947	47.0128
												862	307.5	73.5	658	738	256.5	48.38	14.11	60.06	147.5	26.5	29.78	23.34	159.75	360.5	32.63	28.81	4216	76.38	41.81	15.81	115	147.5	6432	20.34	7.73	8.73	79.25	23.78	25.75	193.5	6536	39.13	15.47	17.53	220.5	31.91	253
AU1	1,2,3-Butanetriol	C4H10O3	649	42	238604	3152.73	6.12	1817	NI		248776	29.0024	29.0388	30.0101	30.9981	31.0181	31.9894	34.4972	37.0074	38.0149	38.0165	39.023	39.9618	40.0311	41.0023	41.0387	42.0102	42.0466	42.999	43.018	43.0554	43.0912	43.9895	44.0214	44.0258	44.0721	44.0778	44.1044	44.9797	44.9977	45.0229	45.0294	45.0336	45.0399	45.1028	46.037	46.9947	47.0128	47.0376
												1076	356.5	92.5	629	843	279.5	32.38	26.63	29.41	19.97	196.75	29.31	29.25	33.56	156	452	43.56	24.22	5096	98	41.44	121	154.5	7992	34.5	44.25	33.5	67.25	28.09	28.63	156.25	8136	45.31	41.38	241	18.22	324.5	27.75
AU1	NI	NI	NI	NI	661906	3328.78	2.582	1874.5	NI	Identification unconfirmed	265539	29.0025	29.0387	30.0101	30.998	31.018	31.9894	34.4971	35.9999	37.0076	38.0154	39.0231	39.5269	39.9618	40.0265	40.0307	41.0387	42.0098	42.0422	42.0465	42.9977	43.007	43.018	43.0543	43.9895	44.0257	44.0581	44.9795	45.023	45.0337	45.5268	46.0413	49.0073	49.9963	50.0152	51.0231	51.5245	52.0267	52.0308
												158.25	411.5	21.22	371.5	234.25	248	16.41	17.31	85	117.88	1038	40.63	29.38	50.94	88.63	1272	39.69	32.44	291.5	15.31	22.84	403	383	121	107.38	23.16	9.36	25.72	189.25	67.5	35.44	58.69	235	367	806	18	61.19	259
AU1	NI	NI	NI	NI	661906	3328.78	2.582	1874.5	NI	Identification unconfirmed	265548	29.0024	29.0389	30.0105	30.0423	30.9981	31.018	31.9895	34.4972	35.9999	37.0075	38.0152	39.023	39.5273	39.9619	40.0266	40.031	41.0386	42.01	42.0421	42.0465	42.9996	43.0074	43.018	43.0543	43.0859	43.9893	44.015	44.0256	44.0573	45.0232	45.0336	45.5269	46.0417	49.0072	49.9965	50.0153	51.0231	51.5267
												247.5	469.5	19.72	10.38	418	281	318	41.06	23.94	128.25	180.25	1280	55.56	11.86	47.75	105.5	1542	59.5	26.88	255	51.94	14.48	546	566	57.75	68.38	25.19	125.75	28.25	23.38	196.25	72	25.06	42.31	288.5	406.5	868	13.88
AU1	NI	NI	NI	NI	661906	3328.78	2.582	1874.5	NI	Identification unconfirmed	266313	29.0025	29.0389	30.0099	30.9981	31.018	31.9895	32.5193	34.4972	35.9995	37.0075	38.0152	39.0231	39.527	39.9618	40.0263	40.0308	41.0387	42.0102	42.0417	42.0471	43.0072	43.0179	43.0545	43.9895	44.026	44.9796	45.0335	45.527	46.0307	46.0414	49.0071	49.9965	50.0152	51.0231	51.5266	52.0268	52.0308	52.5356
												127.38	428	28.5	453	263.5	292.5	10.83	21.16	44.44	109.25	127.63	1062	19.5	21.97	24.13	94.38	1426	53.06	51.19	124.13	40	533	319	94	140.25	33.94	180.75	48.75	34.56	22.91	60.56	224.75	388.5	889	8.92	40.69	232.5	86.25
AU1	4,5,9,10-Dehydroisolongifolene	C15H20	857	44.2	5415332	3360.79	2.798	1884.9	NI		268677	29.0027	29.0388	30.998	31.0183	31.9894	34.497	35.9994	37.0073	38.0153	39.0231	39.962	40.0262	40.0308	41.0387	41.0794	41.0861	41.1208	42.0104	42.0423	42.0467	43.0071	43.0178	43.0543	43.9896	44.0254	44.0577	44.9981	45.0339	45.5266	47.9992	49.0076	49.5108	49.9964	50.0153	51.023	51.5244	52.0268	52.0309
												35.69	410.5	158.5	18.09	313.5	31.88	23.09	111.38	191.75	1976	21.97	72.38	135	3448	66.75	22.47	46.44	20.94	146.75	46.94	18.25	41.63	3536	144.75	25.06	99.38	32.13	9.94	25.56	6.98	49.81	12.56	145.75	742	1912	65.88	58.44	299
AU1	4,5,9,10-Dehydroisolongifolene	C15H20	818	45.7	1898102	3488.83	2.417	1927.9	NI		281077	29.0025	29.0387	30.01	30.9981	31.0074	31.0181	31.9895	34.4971	35.9998	37.0073	38.0151	38.5195	39.0231	39.0867	39.9616	40.0264	40.0307	41.0386	41.0863	42.0101	42.0422	42.0464	43.0071	43.0181	43.0544	43.9898	44.027	44.0584	44.9796	45.0336	45.5271	47.9996	48.5141	49.0075	49.9964	50.0154	50.5181	51.023
												91.13	271	11.64	287	26.78	76.5	252.75	18.31	44.56	235.5	204.75	23.69	1764	27.94	28.97	58.56	108.63	2480	72.25	25.13	35.94	52.25	50.94	129	635	121.75	25.5	11.75	8.41	42.19	60.19	12.19	27	103.13	168	709	17.66	1698
AU1	Alanine, N-methyl-N-ethoxycarbonyl-, pentadecyl ester	C22H43NO4	735	13.4	54320	3488.83	2.407	1927.9	NI		281080	29.0025	29.0387	30.0101	30.0418	30.998	31.0074	31.0178	31.9894	34.4971	35.9997	37.0074	38.0151	38.5192	39.0231	39.0869	39.962	40.0265	40.0306	41.0386	41.0864	42.0102	42.0419	42.0465	43.0071	43.0179	43.0544	43.9896	44.0261	44.0581	44.9795	45.0335	45.527	47.9996	48.5142	49.0077	49.9962	50.0154	50.5182
												82.38	380.5	6.63	6.81	226	15.81	78.25	266.5	8.08	23.19	231.75	218.75	23.47	1916	86.5	29.41	64.38	119.63	2716	41.13	46.19	52.56	59.5	33.63	140.25	828	90.75	21.5	18.63	9.41	48.56	45.94	21.5	10.5	116.38	147.5	704	30.84
AU1	Alanine, N-methyl-N-ethoxycarbonyl-, pentadecyl ester	C22H43NO4	735	13.4	54320	3488.83	2.407	1927.9	NI		281086	29.0024	29.0389	29.0823	30.0109	30.0419	30.9979	31.0072	31.018	31.9895	35.9996	37.0075	38.0152	38.5189	39.0231	39.087	39.9622	40.0263	40.0309	41.0387	42.0104	42.0422	42.0466	43.0068	43.018	43.0545	43.9894	44.0256	44.0579	44.9794	45.0332	45.5269	47.9999	49.0078	49.9965	50.0152	50.5167	51.019	51.0231
												136.25	403	92.5	13.28	13.44	249.25	7.4	74.5	298.5	14.16	169	242.25	15.52	2088	35.31	15.83	68.13	127	3372	45.25	93.63	91.13	22.81	128.75	1082	113.75	25.22	32.25	6.5	17.63	34.13	33.31	116.5	113.75	847	10.63	16.78	2052
AU1	Alanine, N-methyl-N-ethoxycarbonyl-, pentadecyl ester	C22H43NO4	735	13.4	54320	3488.83	2.407	1927.9	NI		281087	29.0025	29.0389	29.0823	30.0109	30.0421	30.9979	31.0072	31.018	31.9895	35.9997	37.0075	38.0152	38.5189	39.0231	39.0872	39.962	40.0264	40.0309	41.0387	42.0105	42.0423	42.0467	43.0067	43.018	43.0545	43.9894	44.0255	44.0579	45.0332	45.527	47.9998	49.0078	49.9967	50.0152	50.5167	51.0188	51.0231	51.5245
												129.25	391	111.75	17.06	18.91	245.5	7.94	71.88	293.5	16	168.25	240.75	11.61	2116	14.75	18.13	72.13	134.5	3400	43.44	105	98.13	29.5	116.38	1086	126.13	28.34	32.31	15.09	34.69	33.56	104.75	129.5	841	10.2	21.81	2088	36.38
AU1	1,7-Dimethylnaphthalene	C12H12	837	17.9	8990257	3728.9	5.534	2010.2	2000		304785	29.0024	29.0387	30.0102	30.998	31.9894	32.5128	33.5209	34.4979	35.9998	37.0073	37.5122	38.0018	38.0152	39.0104	39.0189	39.0231	39.962	40.0183	40.0267	40.0309	41.0262	41.0387	42.0102	42.0468	42.9996	43.007	43.018	43.0549	43.9895	44.9798	45.0338	47.9992	49.0074	49.5112	49.9963	50.0153	50.5183	50.6869
												50.94	28.66	15.16	339.5	298.5	28.13	18.91	39	24.25	224	10.53	10.89	309	18.69	41.5	1268	40.5	94.88	42.88	84.63	161.75	161.25	17.03	29.47	15.66	22.47	54.81	30.13	83.88	18.22	31.5	36	80.5	7.91	180.25	815	23.59	32.75
AU1	1H-Pyrrole-2-carboxaldehyde	C5H5NO	939	96.7	283011	3736.9	6.089	2013	2028		304789	29.0024	29.0388	30.0073	30.0102	30.998	31.9894	32.5129	33.5209	34.4974	35.9995	37.0074	37.5121	38.0022	38.0153	39.0104	39.0188	39.0231	39.9619	40.0182	40.0267	40.0309	41.0262	41.0387	42.0101	42.0466	43.0001	43.0074	43.018	43.0543	43.9892	44.5194	44.9794	45.0334	47.9993	49.0074	49.9963	50.0153	50.5185
												75.38	34.88	18.88	18.19	353.5	248.5	41.13	73.38	35.75	39.94	347	24.25	27.5	616	26.84	40.31	1696	29.81	166.25	37.38	127.63	302	130.25	28.75	27.56	23	27.63	68.5	44.75	96.88	28.13	10.3	19.72	32.63	65.25	187.5	818	6.51
AU1	α-Gurjunene	C15H24	871	6.7	409898	4097	6.429	2143.4	NI		340601	29.0025	29.0388	30.9981	31.0182	31.9895	34.4969	35.9996	37.0076	38.0153	39.023	39.5269	39.9618	40.0267	40.0309	41.0387	42.0105	42.0418	42.0461	42.9984	43.008	43.0181	43.0543	43.9894	44.0264	44.0584	44.9795	45.0337	45.5263	49.0076	49.9964	50.0153	51.0231	52.0277	52.0308	52.5351	53.0388	54.0423	54.0468
												41.69	190.25	444.5	227	253	16.75	9.69	87.63	184	763	22.31	37.88	5.43	82.63	1248	28.97	68.63	35.81	51.31	9.41	528	374.5	95	11.91	9.22	16.84	69	52.63	69.5	212.25	249.75	458	43.94	211	41.06	453.5	36.94	30.59
AU1	α-Gurjunene	C15H24	871	6.7	409898	4097	6.429	2143.4	NI		340606	29.0026	29.0388	30.9981	31.0179	31.9894	34.4971	35.9997	37.0073	38.0151	39.0231	39.5269	39.9621	40.0263	40.0311	41.0387	42.01	42.0416	42.0463	42.9984	43.0075	43.0181	43.0544	43.1114	43.9893	44.0262	44.0598	44.9795	45.0337	45.5265	49.0077	49.9962	50.0152	51.0231	52.0259	52.0308	52.5348	53.0388	54.042
												42.31	293.5	415.5	237	221.25	29.19	15.5	84.13	158	983	10.08	40.06	13.22	86.88	1452	20.53	46.75	49.81	29.94	21.47	601	478.5	84.25	116.88	12.75	21.81	10.89	94.25	42.88	37.94	189.25	272	624	39.5	188.25	29.53	516	39.38
AU1	Guaia-6,9-diene	C15H24	848	10.4	498017	4201.03	6.542	2182	NI		350725	29.0021	29.0386	30.9979	31.0182	31.9895	34.4972	35.9991	37.0073	38.015	39.023	39.9622	40.0263	40.0307	41.0388	42.0101	42.0421	42.0462	42.9985	43.0179	43.0542	43.9892	44.9795	45.0337	45.5271	49.0076	49.9963	50.0152	51.0231	51.5266	52.0309	52.5347	53.0387	54.0468	54.9981	55.0179	55.0544	55.9962	56.0575
												26.41	97.5	502.5	102.25	286	52.13	8.3	60.94	50.63	445.5	11.14	11.92	37.44	638	28.03	19.69	17.13	24.16	352.5	267.5	72	28.13	45.94	12.09	26.28	302	146.75	367.5	34.31	101.63	33.31	316	15.22	18.38	38.69	437	13.39	22.59
AU1	Guaia-6,9-diene	C15H24	848	10.4	498017	4201.03	6.542	2182	NI		350732	29.002	29.0388	30.9982	31.0073	31.0182	31.9895	34.497	35.9996	37.0078	38.0153	39.023	39.9617	40.0263	40.031	41.0388	42.0099	42.042	42.0467	42.9983	43.018	43.0543	43.9894	44.9793	45.0338	45.5273	49.0075	49.9965	50.0152	51.0231	51.5272	52.0308	52.5349	53.0386	54.0417	54.0467	54.9975	55.018	55.0545
												63.31	194.5	525	8.09	77.25	207.5	41.56	9.63	52.38	88.5	542	20.38	14.72	40.44	852	28.53	11.53	55.63	26.66	517	377.5	74.25	12.5	52.94	16.38	41.75	266	170	499	23.88	106.38	47.13	310	14.61	44.75	12.91	11	599
AU1	Guaia-6,9-diene	C15H24	848	10.4	498017	4201.03	6.542	2182	NI		351508	29.0027	29.0389	30.0102	30.998	31.018	31.9895	34.4972	35.9997	37.0074	38.0152	39.023	39.9622	40.0263	40.0309	41.0389	42.0102	42.0422	42.0463	42.998	43.0074	43.0181	43.0543	43.9895	44.9793	45.0339	45.5269	49.0073	49.9963	50.0152	51.0232	51.5264	52.0308	52.5348	53.0387	54.0466	55.018	55.0543	55.9971
												46.38	192	16.66	434.5	89.88	287.5	31.81	14.33	47.25	31.28	593	29.63	10.39	45.63	806	29.66	21.94	22.72	21.91	12.19	364	293.5	89.25	19.16	51	40.81	29.03	271	201.75	618	23	92.75	71.88	228	19.19	60.06	436.5	66.13
AU1	syn-Tricyclo[5.1.0.0(2,4)]oct-5-ene, 3,3,5,6,8,8-hexamethyl-	C14H22	742	13.6	1369556	4297.06	1.687	2218.4	NI		358807	29.0024	29.0389	30.9981	31.0181	31.9894	34.4973	37.0077	38.0148	39.023	39.9618	40.0305	41.0386	42.0103	42.0461	42.9986	43.0181	43.0545	43.9896	44.0257	44.9973	45.0336	45.5273	49.0073	49.9962	50.0151	51.0231	52.0306	52.5348	53.0389	54.0425	54.0464	54.9982	55.0184	55.0542	55.9969	56.0575	56.0624	57.0228
												100.5	70.5	504.5	23.03	218	41.56	72.38	65.13	332	22.5	20.59	617	34.81	16.69	16.19	413	179.25	75.38	63	16.22	92	10.19	48.06	306.5	155.25	360.5	75.88	8.36	237.5	15.13	16.59	15.58	37.56	265.5	17.03	11.16	9.67	6.6
AU1	syn-Tricyclo[5.1.0.0(2,4)]oct-5-ene, 3,3,5,6,8,8-hexamethyl-	C14H22	742	13.6	1369556	4297.06	1.687	2218.4	NI		358812	29.0025	29.039	30.998	31.0179	31.9895	34.4974	36.0002	37.0078	38.0154	39.023	39.9619	40.0259	40.0311	41.0387	42.0103	42.0463	42.9985	43.0181	43.0545	43.9897	44.0214	44.0257	44.9977	45.0336	45.5272	49.0073	49.9963	50.0152	51.023	52.0308	52.5349	53.0388	54.0423	54.0467	54.9981	55.0183	55.0542	55.9965
												109.5	136.25	477.5	21.66	210	82.5	6.76	89.88	93.38	528	21.81	17.38	29.38	939	40.56	32.5	34.38	671	220.25	64.38	10.64	80.75	26.78	132.5	33.75	40.63	246.75	231	435.5	118.63	11.94	346.5	37.31	32.69	10.39	58.75	364	17.09
AU1	syn-Tricyclo[5.1.0.0(2,4)]oct-5-ene, 3,3,5,6,8,8-hexamethyl-	C14H22	742	13.6	1369556	4297.06	1.687	2218.4	NI		358816	29.0025	29.0388	30.998	31.018	31.9895	34.4975	35.9997	37.0075	38.0155	39.023	39.9624	40.0262	40.0309	41.0386	42.0103	42.0419	42.0466	42.9986	43.018	43.0545	43.9897	44.021	44.0257	44.9977	45.0334	45.5269	49.0075	49.9965	50.0152	51.0231	51.5243	52.0269	52.0309	52.5349	53.0388	54.0418	54.0466	54.9981
												162.75	158.25	388	29.28	240.5	47.5	25.03	98	113.5	667	30.06	25.72	33.31	1140	56.5	9.58	37.56	20.97	909	296.5	64.25	18.13	97.25	19.59	90.75	26.84	34.63	260	283	586	8.56	24	112.88	17.56	390	26.88	25.84	7.16
AU1	syn-Tricyclo[5.1.0.0(2,4)]oct-5-ene, 3,3,5,6,8,8-hexamethyl-	C14H22	742	13.6	1369556	4297.06	1.687	2218.4	NI		358821	29.0024	29.0386	30.9981	31.018	31.9894	34.497	35.9996	37.0073	38.0153	39.023	39.9623	40.0263	40.0309	41.0387	42.0102	42.0419	42.0466	42.999	43.0076	43.018	43.0545	43.9896	44.0209	44.0258	44.9978	45.0337	45.5268	47.9992	49.0078	49.9965	50.0152	51.0231	51.5243	52.0262	52.031	52.5348	53.0387	54.0416
												236.5	166.5	390	58.81	219.25	41.69	18.72	108.13	106.25	780	41.81	18.59	52.13	1312	63.06	31.16	33.69	26.81	9.86	997	267.5	97.75	24.59	127	9.97	72.63	64.88	11.25	43	285.5	292.5	662	38.75	21.44	134.75	30.03	377	15.8
AU1	syn-Tricyclo[5.1.0.0(2,4)]oct-5-ene, 3,3,5,6,8,8-hexamethyl-	C14H22	742	13.6	1369556	4297.06	1.687	2218.4	NI		358828	29.0025	29.0388	30.998	31.0182	31.9894	34.4973	35.9994	37.0073	38.0153	39.023	39.9619	40.0263	40.031	41.0387	42.01	42.0422	42.0466	43.0072	43.018	43.0544	43.9894	44.0212	44.026	44.979	44.9973	45.0232	45.0335	45.5267	48.0003	49.008	49.9963	50.0151	51.0232	51.5262	52.0264	52.031	52.5352	53.0386
												183.75	258	333	50.94	265	7.82	18.97	100.5	126.25	830	58.88	23.38	62.81	1458	97.38	52.63	71.5	31.88	1005	393.5	135.5	42.75	98.13	23.09	10.77	10.09	130.25	44.81	20.41	56.81	274	253.25	612	65.5	34.25	108.5	29.53	391.5
AU1	syn-Tricyclo[5.1.0.0(2,4)]oct-5-ene, 3,3,5,6,8,8-hexamethyl-	C14H22	742	13.6	1369556	4297.06	1.687	2218.4	NI		359587	29.0025	29.0388	30.998	31.0178	31.9895	34.4971	35.9997	37.0076	38.0152	38.5191	39.023	39.5273	39.962	40.0269	40.0308	41.0022	41.0386	41.0667	42.0101	42.0421	42.0463	43.0074	43.018	43.0545	43.9893	44.0212	44.0259	44.0575	44.9789	45.0158	45.034	45.5268	47.9992	49.0074	49.9963	50.0152	51.0231	51.525
												213.5	334.5	462	62.75	266.5	32.94	10.95	95.75	191	18.41	894	22.53	18.28	16.66	84.88	33.81	1770	5.95	59.44	37.31	71.25	19.75	1270	565	76.75	21.06	191	17.97	6.84	8.72	122	29.19	14	37.94	276.5	314	886	22.5
AU1	syn-Tricyclo[5.1.0.0(2,4)]oct-5-ene, 3,3,5,6,8,8-hexamethyl-	C14H22	742	13.6	1369556	4297.06	1.687	2218.4	NI		359591	29.0025	29.0389	30.9981	31.0178	31.9895	34.4969	35.9999	37.0077	38.0151	38.5191	39.023	39.527	39.9622	40.0264	40.0306	41.002	41.0386	42.0101	42.0424	42.0464	43.007	43.018	43.0544	43.9894	44.0211	44.0258	44.0575	44.9787	45.0157	45.0336	45.5269	47.9995	49.0073	49.9964	50.0151	51.0231	51.5248	52.0264
												250	323	394.5	59.88	279.5	14.5	23.19	105.13	179.75	30.75	1028	16.5	24.22	17.88	112.5	36.75	1954	58.38	42.19	51.5	15.89	1698	710	52.38	17.66	215.75	34.06	11.11	6.38	86	41.69	13.23	40.31	202.5	320	894	22.16	24.13
AU1	syn-Tricyclo[5.1.0.0(2,4)]oct-5-ene, 3,3,5,6,8,8-hexamethyl-	C14H22	742	13.6	1369556	4297.06	1.687	2218.4	NI		359600	29.0025	29.0389	30.9981	31.0181	31.9894	34.4972	37.0073	37.5112	38.0153	39.0231	39.5267	39.9618	40.0262	40.0309	41.0023	41.0386	42.0101	42.0423	42.0467	43.0075	43.018	43.0545	43.1338	43.9893	44.0217	44.0259	44.0581	44.9796	45.0157	45.0335	45.5269	48.0003	49.0076	49.9967	50.0152	51.0231	51.5242	51.5271
												265	393.5	254.5	131.25	233.5	30.63	109.38	25.81	172	1116	14.13	42.88	31.19	131.75	23.06	2208	125	74.38	60	19.94	1858	784	12.03	113.75	29.19	267	10.53	19.63	12.94	208	54.81	13.52	45.88	214.75	372.5	985	18.22	30
AU1	NI	NI	NI	NI	2814814	4353.08	5.77	2240.1	NI	Identification unconfirmed	364660	29.0021	29.0389	30.998	31.018	31.9895	32.0198	34.4973	37.0073	38.0151	39.0231	39.5274	39.9616	40.0264	40.0309	41.0386	41.0891	42.0104	42.0419	42.0466	42.9993	43.0073	43.0179	43.0543	43.9893	44.0213	44.0258	44.0579	44.5193	44.9795	45.0234	45.0335	45.5267	49.0074	49.9964	50.0152	51.0025	51.0192	51.023
												69.63	550	317	505.5	276	42.19	20.72	140.5	151.75	1202	8.27	49.69	56.13	143	2596	40	37.06	129.25	76.5	17.63	30.09	1586	1546	106.5	45.56	12.66	23.97	23.34	23.69	35.63	165	62.88	69.25	166	486	51.88	27.31	1130
AU1	NI	NI	NI	NI	2814814	4353.08	5.77	2240.1	NI	Identification unconfirmed	364663	29.0021	29.0389	30.9981	31.018	31.9894	32.02	34.4973	37.0073	38.0151	39.0231	39.5275	39.9615	40.0264	40.0309	41.0386	41.0891	42.0104	42.0419	42.0466	42.9991	43.007	43.0179	43.0543	43.9894	44.0214	44.0256	44.0579	44.5191	44.9801	45.0232	45.0335	45.5268	49.0075	49.9963	50.0152	51.0024	51.0187	51.023
												68	609	270.5	570	261.5	15.95	14.25	137	150.75	1354	5.77	39.5	43.25	140.75	2892	15.91	36.31	162	110.5	9.8	47.31	1810	1744	104.13	54.75	17.97	40.94	20.94	17.69	22.31	208.5	72.5	63.56	122.13	504	57.5	34.25	1306
AU1	NI	NI	NI	NI	2814814	4353.08	5.77	2240.1	NI	Identification unconfirmed	364669	29.0022	29.0389	30.9982	31.018	31.9894	34.4975	35.9996	37.0074	38.0153	39.023	39.5273	39.9622	40.0263	40.0309	41.0387	42.0101	42.0418	42.0465	43.0073	43.0179	43.0543	43.9896	44.0215	44.0254	44.0578	44.9787	45.0229	45.0336	45.5276	49.0073	49.9963	50.0152	51.0033	51.019	51.023	51.5249	52.0269	52.0308
												33.44	680	296	722	265	17.22	20.38	166.5	208.5	1626	15.66	13.55	59.31	206	3460	24.16	158.5	147.25	51	2104	1982	112.13	71.5	17.44	55.56	16.31	14.11	195.25	67.63	52.13	133.75	533	7.59	9.22	1574	50.94	52.63	319
AU1	NI	NI	NI	NI	2814814	4353.08	5.77	2240.1	NI	Identification unconfirmed	365432	29.0023	29.0388	30.0421	30.998	31.018	31.9895	35.9997	37.0075	38.0152	39.023	39.0676	39.527	39.9624	40.0264	40.031	41.0387	41.1145	41.1496	42.0102	42.042	42.0465	42.9999	43.0179	43.0544	43.9893	44.0212	44.0259	44.0573	44.5195	44.9793	45.0237	45.0336	45.5271	49.0074	49.9966	50.0153	51.023	51.0901
												92.75	766	23.75	221.5	925	213.25	17.84	121.38	265	1940	37.88	37.5	18.16	84.63	220.25	4328	35.06	44.5	74	131.25	81.13	12.5	2624	2504	123.5	50.75	56.06	76.38	36.69	9.59	20.47	238.5	97.13	46	159.25	652	1664	10.09
AU1	NI	NI	NI	NI	2814814	4353.08	5.77	2240.1	NI	Identification unconfirmed	365437	29.0022	29.0388	30.0422	30.998	31.018	31.9895	32.021	35.9999	37.0074	38.0153	39.023	39.5273	39.9622	40.0264	40.031	41.0387	41.0857	41.1144	41.149	42.0102	42.0422	42.0464	42.9996	43.0074	43.018	43.0544	43.1311	43.9895	44.0216	44.0259	44.0574	44.5189	44.9789	45.0231	45.0337	45.5272	46.9936	49.0074
												87.13	919	19.97	177.5	1072	221.75	21.31	33	107.25	218.75	2272	30.31	40.94	73.75	203.25	5088	20.16	66.38	24.94	72.75	177.5	113.63	12.53	16.41	3076	2816	12.86	112.5	68.25	9.39	91.25	15.39	8.84	15.72	324	76.88	19.13	85.88
AU1	NI	NI	NI	NI	2814814	4353.08	5.77	2240.1	NI	Identification unconfirmed	366163	29.0025	29.0388	30.9983	31.018	31.9894	34.497	35.9995	37.0072	38.0154	39.023	39.527	39.962	40.0268	40.031	41.0387	41.116	42.0103	42.0418	42.0466	43.018	43.0543	43.0884	43.9897	44.0257	44.0575	44.9794	44.9973	45.0335	49.0073	49.9962	50.0152	51.0178	51.0232	51.5248	51.5271	52.0268	52.0308	52.5362
												70.88	606	462.5	199.75	281	22.41	5.88	92.13	120	746	9.98	37.56	27.59	73.75	1802	21.22	70.75	55.88	252.75	640	1666	48.38	125.38	27.75	47.25	5.3	69	264.5	60.38	196	253	16.19	475.5	7.34	13.55	19.03	95.63	8.41
AU1	Ethyl hexadecanoate	C18H36O2	888	47.2	5210516	4369.08	5.153	2246.3	2246		366172	29.0025	29.0388	30.998	31.018	31.9896	35.9996	37.0074	38.0151	38.0203	39.023	39.5269	39.9622	40.0271	40.0308	41.0387	41.0923	41.0977	42.0101	42.0421	42.0466	43.0179	43.0543	43.9894	44.0258	44.0579	44.9794	44.9971	45.0336	45.527	49.0071	49.9965	50.0153	51.019	51.023	51.5275	52.0267	52.0308	52.5349
												113.38	823	380	329	315	18.38	85.13	161.5	38.88	811	15.95	32.25	60.94	86.13	2046	42.94	31	66.75	76.75	303.5	847	1746	132.5	60.63	42.5	34.13	34.94	378.5	9.61	83	191.5	292	29.56	642	23.53	41.81	135.75	15.2
AU1	Ethyl hexadecanoate	C18H36O2	888	47.2	5210516	4369.08	5.153	2246.3	2246		366181	29.0025	29.0388	30.0423	30.998	31.0181	31.9895	34.4972	35.9997	37.0075	38.0151	39.023	39.5269	39.9621	40.0264	40.0309	41.0387	41.0934	42.0101	42.0422	42.0465	42.9989	43.0081	43.0179	43.0543	43.2139	43.9895	44.0257	44.0575	44.9795	44.9966	45.0227	45.0336	45.5269	49.0074	49.9963	50.0152	51.0186	51.0231
												103.88	719	8.2	388.5	338	371.5	47.5	10.72	77.88	110.88	891	10.05	48.81	20.13	77.75	1994	6.13	108.63	78.88	203.75	9.52	24.03	982	1646	34.69	115	30.75	33.44	23.22	20.38	15.09	306	37.63	90	201.25	266.5	9.08	681
AU1	Ethyl hexadecanoate	C18H36O2	888	47.2	5210516	4369.08	5.153	2246.3	2246		366190	29.0025	29.0388	30.0422	30.998	31.0074	31.0181	31.9895	34.4973	35.9996	37.0072	38.0153	39.023	39.9622	40.0262	40.0311	41.0387	41.1038	42.0103	42.0423	42.0463	42.9987	43.0078	43.018	43.0543	43.2141	43.9893	44.0214	44.0257	44.0578	44.0905	44.9795	44.9972	45.0223	45.0335	45.527	47.9997	49.0074	49.9964
												73	533	12.48	320	12.69	294.5	283.5	36.56	19.5	74.5	151.25	1002	20.88	27.38	85.88	1692	61.06	75.88	44.88	140.25	22.44	15.17	835	1536	30.47	100.38	6.49	27.5	60.81	12.98	48.13	24.88	25.06	258.5	49.38	7.61	43	206.25
AU1	Ethyl hexadecanoate	C18H36O2	888	47.2	5210516	4369.08	5.153	2246.3	2246		366196	29.0023	29.0388	30.042	30.998	31.007	31.0181	31.9895	34.4975	35.9997	37.0074	38.0153	39.0231	39.9623	40.026	40.031	41.0387	42.0102	42.0421	42.0467	42.9996	43.008	43.0179	43.0544	43.9895	44.0215	44.0256	44.0577	44.0905	44.9791	44.9973	45.0233	45.0336	45.527	47.9999	49.0076	49.9962	50.0152	51.0231
												83.13	473.5	32.06	319	29.38	363	246	20.69	26.63	80.5	163.5	1044	23.16	37.13	71.25	2002	87.25	63.63	118.38	26.44	10.91	1068	1482	105.5	9.81	38.19	42.06	55.38	105	31.25	18.13	239	52.44	24.09	71.5	190.75	344.5	753
AU1	Siloxane	NI	NI	NI	NI	NI	NI	NI	NI	From GC system	366201	29.0025	29.0389	30.0419	30.9979	31.007	31.018	31.9895	34.4974	35.9997	37.0074	38.011	38.0151	39.0231	39.962	40.0263	40.0306	41.0387	41.0932	42.0104	42.0418	42.0465	42.9999	43.0076	43.018	43.0544	43.9896	44.0214	44.0254	44.0578	44.9789	44.9975	45.0232	45.0337	45.527	47.9997	49.0077	49.9964	50.0153
												97.88	460.5	31.44	316.5	18.25	369	280	22.75	17.66	59.81	7.39	139.75	1118	27.31	29.75	117.63	2164	13.28	79.38	76.13	82	28.72	41.06	1178	1446	101.13	16	38.69	43.44	47.63	14.94	11.11	256.5	62.63	25.19	44.69	189.5	435
AU1	Siloxane	NI	NI	NI	NI	NI	NI	NI	NI	From GC system	366208	29.0024	29.0388	30.0419	30.9981	31.0071	31.018	31.9895	34.4973	35.9992	37.0072	38.0111	38.0152	38.5199	39.023	39.962	40.0266	40.0308	41.0027	41.0387	41.0933	41.0958	42.01	42.042	42.0462	42.9978	43.0079	43.018	43.0543	43.0703	43.0839	43.0953	43.101	43.9894	44.0214	44.0258	44.0579	44.9792	44.9969
												32.38	488.5	7.95	238.75	26.03	462	260	22.47	25.53	110.25	33.13	146.75	55.75	1428	34.81	45.56	135	10.59	2452	39.81	31.63	54	75.13	85.63	13.2	42.88	1414	1538	19.41	50.44	47.81	118.13	104.5	37.88	60.19	40.31	18	15.44
AU1	1-Hexadecanol	C16H34O	917	8.6	374463	4689.17	6.058	2372.8	2364		398136	29.0024	29.0348	29.0388	29.0921	30.0101	30.042	30.0466	30.998	31.018	31.0495	31.9895	32.0212	34.4971	35.9762	37.0075	38.0152	39.0231	39.9617	40.0264	40.031	41.0022	41.0386	42.0101	42.042	42.0465	42.0512	42.9984	43.0136	43.0179	43.0543	43.9892	44.0211	44.0257	44.0577	44.9793	44.9973	45.0336	46.0006
												593	75.25	3172	94.5	102.75	86.38	106.5	437.5	1474	17.66	193.5	20.88	42.13	27.91	61	132.25	739	33.63	14.88	85.25	49.69	2448	697	110.5	497	22.16	33.38	7.9	976	2868	327	30	230	102.25	14.42	1292	1660	11.89
AU1	1-Hexadecanol	C16H34O	917	8.6	374463	4689.17	6.058	2372.8	2364		398137	29.0024	29.0349	29.0388	29.0921	30.0101	30.042	30.0465	30.998	31.018	31.0495	31.9894	32.0212	32.5195	34.4972	35.9763	37.0075	38.0153	39.023	39.9618	40.0264	40.0309	41.0022	41.0386	42.0101	42.042	42.0465	42.0511	42.9984	43.0138	43.0179	43.0543	43.9892	44.0211	44.0256	44.0577	44.9793	44.9973	45.0336
												506	64.63	2724	58.75	97.88	80	83.75	414	1384	26.28	183.5	16.41	6.44	50.88	26.69	62.5	137.25	802	32.88	17.78	97.88	47.44	2628	595	113.25	560	16.13	36.25	7.1	850	3180	302	26.13	207.25	110.13	10.8	1056	1424
AU1	1-Hexadecanol	C16H34O	917	8.6	374463	4689.17	6.058	2372.8	2364		398138	29.0024	29.0349	29.0388	29.0924	30.0102	30.042	30.0465	30.998	31.018	31.0495	31.9894	32.0211	32.5194	34.4973	35.9763	37.0075	38.0153	39.023	39.9618	40.0264	40.0309	41.0022	41.0386	42.01	42.042	42.0465	42.9982	43.0138	43.018	43.0543	43.9893	44.0211	44.0257	44.0577	44.9793	44.9973	45.0336	46.0007
												438.5	53.06	2420	20.03	98.88	80.5	65.13	396.5	1300	37.31	176	11.11	8.53	59.94	28.84	62.25	145	864	32.69	18.94	115.5	44.31	2804	504	109.88	620	39.25	6.31	743	3496	277.5	22.34	189.75	116.75	7.28	865	1230	10.34
AU1	1-Hexadecanol	C16H34O	917	8.6	374463	4689.17	6.058	2372.8	2364		398140	29.0024	29.035	29.0388	30.0103	30.042	30.0466	30.998	31.018	31.0495	31.9894	32.0212	32.5193	34.4985	35.9763	37.0074	38.0154	39.023	39.962	40.0265	40.0308	41.0023	41.0386	42.0101	42.042	42.0465	42.9978	43.018	43.0543	43.9894	44.0211	44.0258	44.0577	44.9973	45.0337	46.0007	46.0051	46.037	46.0415
												350.5	42.38	2100	104	76.38	47.81	397	1134	62	179	6.07	17.97	68.88	29.88	57.06	157.25	973	33	20.28	150.5	41.31	3136	385.5	106.63	735	45.38	634	4028	243	13.38	172.75	122	618	960	10.7	21.09	66.75	92.13
AU1	1-Hexadecanol	C16H34O	917	8.6	374463	4689.17	6.058	2372.8	2364		398143	29.0024	29.0344	29.0388	30.0102	30.0422	30.0467	30.9981	31.018	31.0495	31.9894	32.0215	32.5192	34.4986	35.9763	37.0075	38.0155	39.023	39.9623	40.0265	40.0308	41.0026	41.0386	41.0931	42.0101	42.0421	42.0466	42.9974	43.018	43.0543	43.9894	44.0212	44.0259	44.0578	44.9973	45.0337	46.0005	46.005	46.0369
												339.5	29.75	1906	119.38	52.19	40.13	431	1028	57.44	206	7.24	31	69.5	30.06	55.06	175.75	1052	35.25	24.31	163.75	36.44	3604	13.08	307.5	120.88	844	39.38	567	4528	216.75	12.39	155	133	501	779	9.39	27.03	46.63
AU1	1-Hexadecanol	C16H34O	917	8.6	374463	4689.17	6.058	2372.8	2364		398151	29.0023	29.0342	29.0388	30.0102	30.0421	30.0467	30.9981	31.018	31.9894	32.0217	34.4977	35.9761	37.0075	38.0153	39.023	39.9617	40.0266	40.0309	41.0027	41.0387	41.0931	42.0102	42.0422	42.0466	42.9981	43.0179	43.05	43.0543	43.1221	43.1739	43.9893	44.0257	44.0577	44.9973	45.0335	46.0049	46.0365	46.0414
												290.5	34.38	1712	50.38	42.38	34.88	427.5	910	259	6.67	42.69	26.03	55.69	114.5	945	26.63	39.75	154.25	20	3416	12.86	190.25	127.75	887	14.3	374.5	55.31	3848	55.38	71.5	216.75	143.25	190.25	365	746	14.25	16.19	97.5
AU1	Benzophenone	C13H10O	612	12.1	195484	4881.23	4.474	2451.8	2462	Internal standard	416671	29.0023	29.0387	30.998	31.0181	31.9895	34.4973	35.9995	37.0073	38.0153	38.5189	39.023	39.9618	40.0309	41.0386	42.9981	43.0069	43.0179	43.054	43.9893	44.0252	45.0325	49.0073	49.9962	50.0153	51.0231	52.0263	52.0306	52.5169	53.0385	54.9984	55.0544	55.9962	56.0626	57.5273	58.029	59.9994	61.0076	61.996
												37.25	30.66	588	12.78	235.75	60.75	18.78	35.31	80.88	32.75	194.5	14.78	17.63	65.25	22.09	28.94	75.13	10.61	133.5	17.41	20.25	89.25	288	498.5	960	31.34	23.84	58.13	22.5	16.03	26.28	20.56	16.59	20.63	16.38	25.06	82.75	32.56
AU2	NI	NI	NI	NI	NI	NI	NI	NI	NI	NI	71141	29.0025	29.0388	30.0101	30.998	31.018	31.9895	34.4973	37.0076	38.0154	39.0232	39.9618	40.031	41.0387	42.01	42.0421	42.0463	42.9992	43.0006	43.0179	43.0543	43.2183	43.9893	44.0217	44.0254	45.0339	47.9666	49.0073	49.9966	50.0153	51.0231	52.0308	53.0387	54.0463	54.9975	55.0183	55.0544	55.9965	56.0624
												78.5	110.13	11.13	475.5	86.38	131.25	28.75	24.13	41.5	338	8.67	66.5	796	27.78	28.22	60.25	11.67	8.39	563	147.75	67.38	81.75	27.41	28.94	58.88	26.44	9.23	367	79.25	107.75	49.69	264.5	24.97	9.95	91.5	294.5	26.91	28.38
AU2	NI	NI	NI	NI	547070	1592.28	0.689	1375.1	NI	Identification unconfirmed	95710	29.0024	29.0389	30.0101	30.998	31.0181	31.9893	34.4967	39.023	39.9618	40.031	40.9845	41.0386	41.992	42.0101	42.0465	42.9999	43.0178	43.0544	43.9715	43.9893	43.9998	44.0076	44.0256	44.9794	44.9975	45.0155	45.0334	46.0149	46.0193	46.9937	47.0126	47.9666	49.9964	50.0155	50.9976	51.0229	52.0051	52.0307
												47.44	111.75	14.67	248.25	39	208.75	12.84	210.75	19.09	16.97	13.2	179.75	65.13	23.34	21.88	392	575	133.75	40.44	81.25	36.31	36.06	6.35	251	14.06	1334	62.94	63.44	10.27	12.28	55.44	36.81	153.25	52.19	25.56	45.69	128.25	32.63
AU2	NI	NI	NI	NI	547070	1592.28	0.689	1375.1	NI	Identification unconfirmed	95855	29.0024	29.0388	30.0103	30.998	31.0179	31.9893	34.4969	35.9738	38.0151	39.023	39.962	40.0309	40.9845	41.0386	41.9921	42.0102	42.0419	42.0467	42.9999	43.0179	43.0547	43.9714	43.9895	43.9998	44.0079	44.0209	44.0262	44.9792	44.9967	45.0155	45.0336	46.0148	47.0125	47.9667	49.9962	50.0152	50.9978	51.0228
												52.06	154.25	18.34	275	57.88	260	8.3	7.16	13.88	222	30.41	18.63	14.86	282.5	104	15.97	28.72	18.09	300.5	805	118.75	66	71	24.63	27.69	10.73	31.94	215.5	31.5	1240	50	57.13	16.94	31.84	143.5	16.41	24.91	91.88
AU2	NI	NI	NI	NI	547070	1592.28	0.689	1375.1	NI	Identification unconfirmed	95899	29.0021	29.0388	30.998	31.0178	31.9894	34.4972	35.9738	38.0148	39.0231	39.9618	40.0312	40.9842	41.0388	41.992	42.0099	42.0462	42.9999	43.018	43.0543	43.9718	43.9893	43.9998	44.0079	44.0209	44.0257	44.9792	44.9973	45.0156	45.0337	46.0155	46.9947	47.0122	47.9671	49.9964	50.0155	50.9974	51.005	51.0228
												105.38	107.13	241	71.13	260	18	18.03	31.66	189.5	34.38	28.78	37	239.5	106.63	53	9.53	279.5	721	86.63	63.75	88.13	13.09	49.5	18.53	18.78	181.75	13.2	1058	68.75	43.56	47.63	45.69	38.69	156.25	34.56	23.78	26.75	64.75
AU2	NI	NI	NI	NI	547070	1592.28	0.689	1375.1	NI	Identification unconfirmed	95930	29.0023	29.0388	29.0407	30.9979	31.0183	31.9894	34.4968	35.9742	38.0154	39.0231	39.9621	40.0308	40.9843	41.0387	41.992	42.0107	42.0466	42.9999	43.0179	43.0543	43.9718	43.9891	43.9997	44.0082	44.0209	44.0257	44.9793	44.9964	45.0156	45.0336	45.0381	45.9791	46.0155	46.995	47.0125	47.4996	47.9668	49.9963
												27.63	102.5	42.63	281.5	84.13	301	17.22	9.03	30.25	185.75	28.88	45.31	24.47	213	92.13	10.41	19.72	278.5	460	124.88	67.13	69.88	15.41	13.45	19.22	11.91	190	8	923	52.81	8.39	5.81	53.5	41.5	34.81	49.94	22.94	220.25
AU2	NI	NI	NI	NI	547070	1592.28	0.689	1375.1	NI	Identification unconfirmed	95963	29.0026	29.0388	30.998	31.018	31.9893	34.4969	38.0153	39.0231	39.9618	40.0308	40.9839	41.0386	41.992	42.0103	42.0465	42.9998	43.0179	43.0545	43.9712	43.9891	43.9993	44.0077	44.0213	44.0259	44.9792	45.0155	45.0335	45.9782	46.015	46.9951	47.012	47.9664	49.9963	50.0152	50.9977	51.0232	52.0052	52.0303
												44	114	254.5	71.88	286	28.47	20.84	189.25	12.95	20.69	35.44	237.75	88.88	25.22	15.67	262	635	88.63	51.56	64.75	16.34	27.94	26.47	14.55	176.25	749	112	13.8	34.88	25.16	14.56	27.41	206.25	35.63	35.31	69.63	55.38	21.22
AU2	NI	NI	NI	NI	547070	1592.28	0.689	1375.1	NI	Identification unconfirmed	95979	29.0025	29.0387	30.9981	31.018	31.9896	34.4973	35.9742	38.015	39.023	39.9617	40.0306	40.984	41.0387	41.9922	42.0102	42.0465	42.9999	43.0178	43.0541	43.9716	43.9894	43.9994	44.008	44.0216	44.0258	44.9792	45.0157	45.0336	46.0154	46.995	47.0127	47.9667	49.9963	50.0157	50.9972	51.0232	52.005	52.0308
												37.56	115	325.5	57.19	267	28.44	29.66	15.98	97.63	9.88	38.88	15.17	197.25	87.13	20.72	45.31	297	709	81.63	111.63	140.75	15.05	38.94	9.25	47.69	186.25	670	82.88	52.56	24.63	36.5	49	218.5	27.53	16.22	62.06	52.31	63.56
AU2	NI	NI	NI	NI	547070	1592.28	0.689	1375.1	NI	Identification unconfirmed	96005	29.0024	29.0388	30.0101	30.998	31.0179	31.9894	34.4972	37.0077	38.015	39.023	39.9616	40.0307	40.9843	41.0386	41.9919	42.0099	42.0463	43	43.018	43.0543	43.971	43.9893	44.0001	44.0077	44.0213	44.026	44.9792	44.9969	45.0156	45.0331	46.0151	46.9951	47.0125	47.9666	49.9965	50.0151	50.9977	51.0231
												78.63	67.63	24.72	342	109.38	266.5	33.13	10.5	15.38	154.25	27.97	21.81	9.7	255	49.88	32.81	39.88	301	563	90.13	33.88	78.38	5.63	29.13	21.09	41.75	127.38	10.3	597	110.75	20.25	17.72	9.19	28.56	184.25	23.66	12.08	80.38
AU2	NI	NI	NI	NI	547070	1592.28	0.689	1375.1	NI	Identification unconfirmed	96032	29.0021	29.0387	30.9981	31.018	31.9893	37.0073	38.0153	39.023	39.9619	40.0308	40.9845	41.0387	41.9921	42.01	42.042	42.0463	42.9999	43.0179	43.0542	43.0582	43.9711	43.9895	43.9996	44.0077	44.0212	44.0255	44.9791	44.9969	45.0155	45.0334	46.0152	46.9953	47.0125	47.9668	49.9962	50.0152	51.023	52.0049
												51.88	126	362.5	143.25	200.5	17.81	13.08	177.75	19.75	67.63	22.16	251.5	70.5	29.19	15.52	23.31	273	730	76.38	8.78	41.13	67.88	19.88	35.25	12.52	15.8	180	29.09	469.5	56.06	25.25	12.17	14.25	24.03	198.25	46.75	72.38	36.88
AU2	NI	NI	NI	NI	547070	1592.28	0.689	1375.1	NI	Identification unconfirmed	96057	29.0024	29.0387	30.9979	31.0181	31.9893	34.4971	38.0151	39.0228	39.9618	40.0307	40.9844	41.0386	41.9922	42.01	42.0467	42.9999	43.0179	43.054	43.9712	43.9895	44.0072	44.0213	44.0259	44.9792	45.0155	45.0334	46.0149	46.9945	47.9668	49.0072	49.9964	50.0152	50.9972	51.0228	52.005	52.0306	52.9844	53.0385
												48.13	148	333	79.63	201.5	32.06	17.75	216.5	20.69	18.84	17.28	260	60.13	36.06	21.38	155	792	106.75	46.06	86	11.86	13.83	22.53	164.25	401.5	87	9.64	16.34	10.48	24.25	245	43.25	13.08	68.63	24.72	15.27	23.63	191
AU2	NI	NI	NI	NI	547070	1592.28	0.689	1375.1	NI	Identification unconfirmed	96508	29.0025	29.0388	30.0103	30.9981	31.018	31.9894	34.4972	37.007	39.023	39.9621	40.0307	40.9842	41.0386	41.9921	42.01	42.0419	42.0464	42.9999	43.0179	43.0543	43.9715	43.9894	44	44.0086	44.0214	44.0257	44.9793	45.0156	45.0337	46.0149	46.995	47.0124	47.9666	49.9962	50.0151	50.9975	51.0227	52.0048
												63.13	186.5	19.13	284.5	117.88	183.5	17.5	22.53	250.25	23.81	40.63	11.05	371	73.88	39.38	11.3	41.06	222	1120	184.5	70.63	83.38	10.95	42.5	14.61	17.44	222	646	115.5	25.56	29.13	18.97	20.03	197.75	95.75	14.45	109.75	32.44
AU2	NI	NI	NI	NI	464285	1600.29	0.603	1377	NI	Identification unconfirmed	96816	29.0024	29.0387	30.0102	30.9979	31.0179	31.9893	34.4974	38.0156	39.0228	39.962	40.0307	41.0387	41.9923	42.0101	42.0466	42.9998	43.0179	43.0544	43.9712	43.9893	44.0249	44.9793	45.0158	45.0334	47.966	49.9965	50.0152	51.0232	52.0308	52.9843	53.0387	54.0463	54.9987	55.0179	55.0546	55.9967	57.0344	57.9597
												72.63	75.38	11.06	580	130.75	201.25	44.56	24.47	158.5	38.06	28.47	183.5	17.53	36.5	10.55	57.13	685	140	44.13	64.63	23.75	99.38	119	62.31	23.22	299.5	63.94	105.25	31.78	7.95	186	27	27.38	175.5	73.13	62.69	25.13	19.91
AU2	NI	NI	NI	NI	17890	1800.34	4.042	1421	NI	Identification unconfirmed	117078	29.0024	29.039	30.0102	30.9981	31.0181	31.9895	34.497	35.9994	37.0072	38.0153	39.023	39.9625	40.0266	40.0311	41.0387	42.0101	42.0418	42.0465	42.9983	43.0068	43.0179	43.0544	43.9893	44.0261	44.9975	45.0232	45.0335	45.5273	46.0415	47.9662	48.0004	49.0074	49.9965	50.0154	51.023	52.0266	52.0312	53.0387
												69	276.5	15.38	641	187	236.5	57.75	6.95	40.88	81.88	712	27.09	14.94	75.75	619	105.88	6.23	111.5	20.97	18.78	272	236.5	101.13	30.5	10.77	17.59	156.75	31.06	20.84	13.11	6.53	64.75	397.5	205.25	330	33.44	93.38	244.5
AU2	NI	NI	NI	NI	17890	1800.34	4.042	1421	NI	Identification unconfirmed	117162	29.0026	29.0388	30.0105	30.998	31.0179	31.9894	34.4971	35.9997	37.0073	38.0153	39.0231	39.9618	40.0263	40.0313	41.0387	41.0835	42.0101	42.0416	42.0464	42.998	43.0076	43.0178	43.0544	43.9894	44.0252	45.0334	45.5266	47.4994	47.9666	47.9993	49.0074	49.9964	50.0152	50.9996	51.023	52.0269	52.0307	53.0388
												35.13	182	20.66	520	116.5	214.75	19.19	35.81	66.38	80.25	570	29.75	14.44	40	678	8.52	55.69	28.56	108	30.56	61.13	410	164	104.38	17.44	130.75	25.72	17.38	33.88	6.37	54.81	315	188.5	20.31	376.5	10.63	85.5	269.5
AU2	NI	NI	NI	NI	17890	1800.34	4.042	1421	NI	Identification unconfirmed	117225	29.0026	29.0388	30.0105	30.0422	30.998	31.018	31.9895	34.4973	35.9989	37.0077	38.0153	39.023	39.9618	40.0263	40.0308	41.0387	42.0103	42.0422	42.047	42.9982	43.018	43.0544	43.9895	44.0212	44.0254	45.0228	45.0335	45.5267	46.0413	47.4983	47.9665	49.0074	49.9965	50.0154	51.0232	52.0267	52.0309	53.0388
												121.25	382	17.31	23.81	492.5	301	241.25	31.38	15.53	81.75	63.75	692	27.97	19.94	151	996	52.25	53.88	126	29.78	868	337.5	97.5	23.09	30.97	36.44	279	73.25	13.86	8.38	30	39.88	404	170.75	348	32.56	106.25	465
AU2	NI	NI	NI	NI	622510	1800.34	6.141	1421	NI	Identification unconfirmed	117242	29.0024	29.0389	30.0104	30.998	31.018	31.9895	34.4972	37.0075	38.0153	39.023	39.5269	39.9624	40.0265	40.0309	41.0387	42.01	42.0422	42.0465	42.9986	43.0071	43.0179	43.0543	43.9897	44.0211	44.026	44.0579	45.0234	45.0336	46.0415	47.4983	47.967	49.0076	49.9964	50.0152	51.0231	52.0309	53.0387	54.0415
												99.25	365	35.75	501	344	250	25.09	70.13	76	978	18.09	25.13	48.94	143.75	1228	76.13	42.56	106	21.69	17.22	938	376.5	67.25	27.16	33.75	19.16	16.78	268	6.66	10.95	16.16	53.13	285.5	189.25	429.5	97.5	491.5	7.98
AU2	NI	NI	NI	NI	622510	1800.34	6.141	1421	NI	Identification unconfirmed	117251	29.0024	29.0389	30.0101	30.0429	30.998	31.0179	31.9895	34.4973	35.9998	37.0074	38.0153	39.023	39.5269	39.9618	40.0262	40.0308	41.0387	42.0104	42.042	42.0463	42.1135	42.9981	43.0072	43.0179	43.0544	43.9894	44.0223	44.026	44.0582	45.0227	45.0335	45.527	46.0416	47.9663	49.0076	49.9966	50.0151	51.023
												78	511.5	20.94	7.41	459.5	465	209.5	8.02	9.61	52.63	127.88	891	15.08	31.19	25.63	117.63	1296	102.88	31.22	140.25	45.63	30.22	14.72	1086	386.5	69.5	31.94	23.19	20.13	16.09	319.5	50.13	21.25	29.44	68	394.5	161.5	492
AU2	NI	NI	NI	NI	622510	1800.34	6.141	1421	NI	Identification unconfirmed	117262	29.0026	29.0388	30.0103	30.042	30.998	31.0072	31.018	31.9895	32.9956	34.4968	35.9995	37.0076	38.0151	39.023	39.5272	39.9622	40.0269	40.0309	41.0387	42.0103	42.0422	42.0466	42.9996	43.0074	43.0179	43.0543	43.0607	43.9896	44.0215	44.0258	44.0578	44.9791	45.0229	45.0337	45.5269	46.0414	47.9666	49.0078
												137.5	513	16.69	18.28	431.5	26.22	525	268.5	36.19	43.94	22.31	106.75	143.75	896	11.38	52.25	22.94	157.25	1478	91.5	80.13	214.5	15.81	6.45	1374	387.5	18.81	92.75	33.56	30.81	7.19	8	53.69	413.5	62.38	19.34	27.5	46.44
AU2	NI	NI	NI	NI	622510	1800.34	6.141	1421	NI	Identification unconfirmed	117283	29.0023	29.0388	30.0099	30.0422	30.998	31.0181	31.9894	34.4972	35.9994	37.0073	38.0153	39.0231	39.9618	40.0271	40.0308	41.0018	41.0387	41.0944	42.0103	42.0421	42.0464	42.9983	43.0075	43.018	43.0544	43.1591	43.9893	44.0216	44.0259	44.0579	44.9798	45.0225	45.0335	45.5269	46.0412	47.9666	49.0077	49.9965
												102.38	559	16.84	6.49	362.5	597	237.75	44.81	19.13	93.13	134.5	1084	42.13	23.91	169.75	11.5	1810	68.75	71	53.81	182	29.75	17	1516	492.5	78.88	86.38	38.31	63.63	5.93	40.25	26.72	421	78.5	27.53	33.06	33.5	280.5
AU2	NI	NI	NI	NI	14633	1808.35	4.138	1422.6	NI	Identification unconfirmed	117843	29.0024	29.0388	30.0102	30.042	30.9981	31.018	31.9894	37.0079	38.0152	39.0231	40.0266	40.0309	41.0389	41.1187	42.0103	42.0423	42.0466	42.9986	43.0179	43.0543	43.9896	44.0213	44.0256	44.0578	44.9974	45.0337	45.5275	47.9669	49.0082	49.9967	50.0154	51.0234	52.0311	53.0388	54.0472	54.9982	55.0181	55.0545
												160.5	988	38.25	22.75	681	154.5	152	54.06	83.75	690	39.44	114.38	1502	15.34	251.75	36.75	387.5	35.56	543	828	78.38	21.03	80.5	27.34	39	494	19.56	24.13	18.63	316.5	144.5	205.25	49.19	246.25	79.13	21.56	487.5	887
AU2	NI	NI	NI	NI	14633	1808.35	4.138	1422.6	NI	Identification unconfirmed	117859	29.0025	29.0388	30.0096	30.0421	30.9979	31.018	31.9897	35.999	37.0076	38.0149	39.0231	40.0259	40.0306	41.0388	42.01	42.0466	42.9979	43.0179	43.0547	43.9898	44.0214	44.026	44.0584	44.9972	45.0337	49.0065	49.9959	50.0154	51.0232	52.0309	53.0386	54.0468	55.0182	55.0545	55.997	56.0259	56.0622	57.034
												96.75	892	11.39	10.03	574	127.88	154.5	14.05	32.38	104.75	709	12.7	133	1176	161	318.5	21.69	499	725	89.75	36.19	77.25	41.25	48.81	372	20.72	304.5	161	244.75	61.81	198.75	124.13	354.5	592	9.31	36.75	129.25	66.75
AU2	NI	NI	NI	NI	14633	1808.35	4.138	1422.6	NI	Identification unconfirmed	117883	29.0026	29.0388	30.01	30.0427	30.9981	31.0178	31.9893	34.4971	35.9997	37.0068	38.0155	39.0231	40.0262	40.0309	41.0386	41.0835	42.0103	42.0417	42.0466	42.9988	43.0181	43.0544	43.9896	44.0266	44.0579	44.9976	45.0338	47.9676	49.007	49.9966	50.0155	51.0234	52.0305	53.0387	54.0464	54.9988	55.0181	55.0543
												93.13	710	11.55	17.38	539	124.25	145	7.84	9.39	56.5	64.5	729	31.06	128	1102	22	133.5	16.88	216.75	27.09	401	519	117.88	40.88	16.91	43.38	242.5	25.34	8.83	257.5	130.75	343	68	249.25	52.19	16.75	345	644
AU2	NI	NI	NI	NI	17890	1800.34	4.042	1421	NI	Identification unconfirmed	117923	29.0024	29.0387	30.0109	30.9981	31.0179	31.9896	37.0075	38.0153	39.0231	40.026	40.0309	41.0389	42.0105	42.0422	42.0465	43.0179	43.0543	43.9897	44.026	44.9791	44.9971	45.0335	45.0704	49.0078	49.9967	50.015	51.0234	52.0249	52.0318	53.0386	54.0464	54.9984	55.0179	55.0546	55.9974	56.026	56.0624	57.034
												74.63	581	10.66	664	116.38	154.5	32.63	76.5	602	14.91	72.25	1062	94	31.03	206.25	367.5	474	64.38	69.88	26.25	29.5	185	34.94	27.59	382	139.25	194.25	5.56	70.75	160	40.44	18.69	306.5	487	14.58	42.38	121.63	48.25
AU2	NI	NI	NI	NI	17890	1800.34	4.042	1421	NI	Identification unconfirmed	117958	29.0021	29.0385	30.998	31.0181	31.9894	34.4967	37.0075	38.0155	39.023	39.9616	40.0269	40.0307	41.0387	42.0099	42.0423	42.0464	42.998	43.0177	43.0546	43.9889	44.0258	44.9785	44.9977	45.0337	49.9963	50.0154	51.023	52.0309	53.0387	54.0415	54.0472	54.9973	55.018	55.0544	55.1379	56.0255	56.0571	56.0628
												83.5	635	540	97.25	173.5	28.59	49.31	76.13	459.5	19.97	24.47	42.19	809	66.5	14.45	179	15.56	383.5	319	67.5	49.81	5.63	20.09	208.5	276.5	88.25	171	79.25	158	27.88	55.81	16.41	234.5	421.5	34.31	28	12.31	75.25
AU2	NI	NI	NI	NI	17890	1800.34	4.042	1421	NI	Identification unconfirmed	117976	29.0024	29.0387	30.0103	30.0418	30.998	31.0178	31.9895	37.0075	38.0156	39.023	39.9624	40.0268	40.0307	41.0388	42.0103	42.0425	42.0466	42.9978	43.0179	43.0544	43.9897	44.0252	44.9971	45.0336	49.0085	49.9972	50.0155	51.023	52.0309	53.0388	54.0469	54.9978	55.0184	55.0543	55.9969	56.0263	56.0573	56.0617
												87.5	451.5	5.21	7.56	529	165.5	183.5	21.53	122	468.5	35.94	9.8	91.25	866	108	24.25	157	8.52	460.5	369	89.5	34.56	13.23	222.75	11.44	324	97.38	150	47.88	185.75	47.63	24.22	204.75	414	31.25	16.75	13.17	102.38
AU2	NI	NI	NI	NI	17890	1800.34	4.042	1421	NI	Identification unconfirmed	117985	29.0025	29.0389	30.0102	30.0425	30.9981	31.0025	31.0179	31.9896	34.4974	37.0078	38.0155	39.0231	39.0712	39.9621	40.0273	40.0307	41.0387	42.0104	42.0418	42.0467	42.9977	43.0179	43.0544	43.9898	44.0219	44.0262	44.9794	44.9976	45.034	49.0074	49.9966	50.0151	51.0229	52.0312	53.0387	54.0466	54.998	55.0176
												107.63	576	25	11.59	644	34.06	200	133	26.66	54.06	50.81	568	39.88	23.28	12.09	79	940	83.25	31.13	186.25	55.19	599	354	57.25	6.5	33.88	15.28	17.19	230.5	26.5	290.5	107.88	179.75	42.25	231.75	44.06	20.38	235.5
AU2	NI	NI	NI	NI	17890	1800.34	4.042	1421	NI	Identification unconfirmed	117998	29.0022	29.0389	30.0112	30.9981	31.0179	31.9894	37.0074	38.0147	39.0232	39.9621	40.027	40.0312	41.0388	42.0103	42.0427	42.0466	43.0181	43.0545	43.9892	44.021	44.0262	44.0578	44.9799	44.9976	45.034	45.5276	47.9658	49.0073	49.9965	50.0145	51.0234	52.0306	53.0392	54.0465	54.9978	55.0182	55.0546	55.9966
												81.25	574	6.34	646	330.5	203.75	33.44	80.88	741	14.45	34.44	125.5	1186	90.38	33.31	181	738	496	54.56	22.56	73.5	12.7	9.66	28.63	300	25.31	19.59	21	324.5	75.25	179	98.88	321.5	49.81	10.86	190.75	610	18.47
AU2	NI	NI	NI	NI	17890	1800.34	4.042	1421	NI	Identification unconfirmed	118003	29.0022	29.0388	30.0104	30.998	31.0181	31.9893	37.0073	38.0152	39.0231	39.9621	40.0273	40.0313	41.0388	42.0102	42.0423	42.0465	42.9981	43.0181	43.0545	43.9896	44.0215	44.0269	44.0578	44.9796	44.9983	45.0237	45.0338	45.5273	47.9664	49.0081	49.9964	50.0155	51.0234	52.0307	53.0389	54.0471	54.9978	55.0179
												89.25	614	30.28	518	383.5	183	42.94	52.88	824	18.84	19.22	122.38	1376	103.63	33.81	167.75	12.3	789	552	73.38	46.38	43	22.56	11.31	20.41	29.91	308.5	21.16	15.8	17.31	287.5	79.75	273	129.25	379.5	71.63	22	152
AU2	NI	NI	NI	NI	622510	1800.34	6.141	1421	NI	Identification unconfirmed	118008	29.0029	29.0388	30.0101	30.998	31.018	31.9896	36.0001	37.0074	38.0151	39.023	39.9618	40.0272	40.0311	41.0387	42.0101	42.0429	42.0464	42.9983	43.0181	43.0546	43.9898	44.0215	44.0261	44.0583	44.9795	44.998	45.0239	45.0337	45.5256	47.9662	49.0082	49.9963	50.0156	51.0232	52.0308	53.039	54.0429	54.047
												161.75	530	26.78	488.5	407.5	166	6.7	60.69	64.25	823	14.66	13.3	141.25	1392	88.75	22.81	190	16	988	478	109.13	15.73	46.63	10.73	17.94	20.09	32.31	324	33.25	14.17	12.45	220.75	142.25	288.5	50.19	425.5	15.11	89.38
AU2	NI	NI	NI	NI	622510	1800.34	6.141	1421	NI	Identification unconfirmed	118013	29.0027	29.0388	30.01	30.9981	31.0181	31.9894	36.0008	37.0075	38.0153	39.0233	40.0271	40.0308	41.0386	42.0102	42.0422	42.0465	42.999	43.0181	43.0546	43.9898	44.0217	44.0253	44.0582	44.9787	44.9971	45.0337	45.5263	47.9661	49.0077	49.9966	50.0152	51.0235	52.0311	53.0389	54.0424	54.0469	54.9979	55.0179
												179.25	720	26.78	477	553	161	7.44	70.75	68.5	951	18.25	113.63	1466	98.25	40.56	187.5	17.69	1100	470	116	19.97	38.94	19.09	25.19	13.33	338.5	22.22	7.34	11.64	258	219.75	280.5	85.13	527	37.69	83.88	23.69	186.5
AU2	NI	NI	NI	NI	622510	1800.34	6.141	1421	NI	Identification unconfirmed	118018	29.0025	29.0388	30.0101	30.0426	30.9981	31.018	31.9894	36.0001	37.0073	38.0153	39.0232	40.0261	40.0309	41.0387	41.1059	42.01	42.0422	42.0465	42.9986	43.018	43.0544	43.0766	43.9895	44.0212	44.0254	44.0582	44.9783	44.9971	45.0337	45.5275	47.9662	49.0068	49.9968	50.0153	51.0233	52.0308	53.0387	54.0468
												172	742	21.09	15.83	421.5	608	120	17.75	68	93.13	885	18.97	125.38	1576	8.84	106.63	72	190.75	25.72	1236	526	35.56	63.44	43.13	30.75	44.06	23.72	10.59	341.5	28.81	12.31	17.94	263	214	326	115.88	617	76.75
AU2	NI	NI	NI	NI	17890	1800.34	4.042	1421	NI	Identification unconfirmed	118025	29.0024	29.0387	30.0102	30.0421	30.998	31.018	31.9895	35.9999	37.0075	38.0153	39.0232	39.963	40.0262	40.0309	41.0386	41.1062	42.01	42.042	42.0468	42.9986	43.018	43.0544	43.0766	43.99	44.0214	44.0264	44.0581	44.9964	45.0257	45.0337	45.5272	46.0424	47.9664	49.0068	49.9968	50.0153	51.0232	52.0309
												147.75	1015	20.66	19.97	487	720	152.5	24	79.25	66.88	1064	13.53	27.97	157.5	1734	39.56	161	68.75	239.25	18.78	1328	534	24.13	99.75	24.41	83.25	13.17	22.5	7.81	390.5	40.56	14.92	25.75	25.59	210.75	160	330.5	151.25
AU2	Terpene compound	NI	574	68	13247518	1832.35	5.657	1427.4	NI	Identification unconfirmed	118031	29.0025	29.0388	30.0101	30.0412	30.998	31.0181	31.9895	37.0076	38.0152	39.0232	39.9626	40.0262	40.0308	41.0386	41.1073	42.0106	42.0419	42.0468	43.0181	43.0545	43.9893	44.0219	44.026	44.0581	44.9969	45.0252	45.0338	45.5268	46.0415	47.9667	49.0076	49.9967	50.0153	51.0192	51.0233	52.0308	52.5352	53.0389
												117.25	991	48	11.81	480.5	764	150.5	77.38	104	1116	18.97	34.44	167.5	1748	20.34	124.63	58.94	212.25	1580	639	113.38	25.5	60.56	10.88	5.77	11.98	487.5	29.44	30.81	17.03	25.25	218.75	195.25	29.19	303.5	90.25	17.5	715
AU2	Terpene compound	NI	574	68	13247518	1832.35	5.657	1427.4	NI	Identification unconfirmed	118038	29.0024	29.039	30.0105	30.0421	30.9981	31.0181	31.9896	37.0074	38.0156	39.0232	39.9627	40.0263	40.0308	41.0041	41.0388	41.1071	42.0105	42.0423	42.0468	43.018	43.0547	43.0591	43.9896	44.0219	44.0258	44.0582	44.9972	45.0243	45.0339	45.5269	46.042	47.967	49.0076	49.9964	50.0155	51.0194	51.0235	52.0308
												145.25	975	20.38	23.28	540	736	201.5	49.94	108.75	1270	15.89	44.94	239	34.44	2084	42.44	87.5	65.75	201	1852	686	75.63	115.75	45.94	75.5	21.19	11.66	43.88	502.5	45.5	20.47	36.75	10.78	216.25	267.5	10.92	408.5	139
AU2	Terpene compound	NI	574	68	13247518	1832.35	5.657	1427.4	NI	Identification unconfirmed	118050	29.0023	29.0388	30.0107	30.0421	30.9979	31.0181	31.9895	36.0001	37.0076	38.0154	39.0232	39.5272	39.9629	40.0265	40.0309	41.0033	41.0388	41.0798	42.0103	42.0418	42.0466	42.9988	43.0105	43.0182	43.0546	43.1094	43.1124	43.9896	44.0218	44.0256	44.0584	44.9975	45.0232	45.0337	45.5276	46.0418	47.9666	49.008
												156.75	1106	27.38	13.7	466	821	155.25	10.59	93.25	182.5	1276	50	12.69	60.44	260.5	8.27	2356	12.28	96.63	53.81	320	10.95	18.16	1952	632	44.63	56.56	106.38	56.25	45.44	18.13	15.5	20.47	492	49.88	22.59	9.95	33.88
AU2	NI	NI	NI	NI	17890	1800.34	4.042	1421	NI	Identification unconfirmed	118146	29.0022	29.0389	30.0108	30.998	31.018	31.9892	37.0078	38.0153	39.0232	40.0262	40.0308	41.0389	42.0103	42.0426	42.0464	42.9976	43.0183	43.0544	43.9896	44.0247	44.9786	45.0338	45.5264	49.0079	49.9965	50.0157	51.0233	52.0308	53.0389	54.0466	55.0183	55.0545	55.9978	56.0618	57.0337	57.0701	58.041	58.0732
												54.56	414	23.75	566	308	169.25	24.88	90.38	588	14.05	94.13	890	116.13	26.75	126.63	56.25	669	284	88	43.19	18.66	233.5	7.2	9.05	246.75	53.13	188	74.25	312.5	29.94	123.13	299	15.69	67.38	44.88	276.5	37.38	5.61
AU2	NI	NI	NI	NI	2282	1816.35	0.634	1424.2	NI	Identification unconfirmed	118621	29.0026	29.0341	29.0389	29.0772	29.1046	29.1073	30.0101	30.0422	30.0468	30.9983	31.0181	31.9897	32.0214	35.9998	36.5144	37.0071	38.0153	39.0232	39.9622	40.0265	40.031	41.0022	41.0389	41.0772	41.0831	41.0912	41.1054	41.1138	41.1289	42.0103	42.0423	42.0468	42.3606	42.9984	43.0182	43.0545	43.0941	43.1114
												365	48.75	5288	41.13	11.61	72.25	78.75	136.5	79.75	365	524	182.75	39.25	30.66	11.08	111	193.25	2252	21.38	57.88	411	41.88	6488	23.22	28.66	51.25	41.63	18.78	25.78	1174	186.75	1880	47	11.88	2100	4296	39.19	55.19
AU2	4-Isopropenyl-1-methylbenzene	C10H12	592	52.6	119905	1816.35	4.045	1424.2	1451		118633	29.0025	29.0349	29.0389	29.0783	29.0809	29.0844	29.0921	29.0989	30.0101	30.0422	30.0469	30.9983	31.0181	31.9896	36.0001	36.5148	37.0074	38.0155	39.0232	39.0809	39.9618	40.0263	40.0308	41.002	41.0389	41.1009	42.0102	42.0423	42.0467	42.9979	43.0183	43.0477	43.0546	43.0708	43.1035	43.1082	43.1167	43.1375
												301	29.59	4264	11.83	9.59	7.97	27.66	54.44	72.25	78.25	29.72	442	436.5	110.38	21.09	9.89	141.5	153.75	2024	67.25	22.88	70.75	370	28.81	5784	32.5	1106	262.5	1570	13.61	2056	120.13	3516	34	38.38	11.59	94.63	16.03
AU2	4-Isopropenyl-1-methylbenzene	C10H12	592	52.6	119905	1816.35	4.045	1424.2	1451		118645	29.0023	29.0345	29.0388	29.09	29.1098	30.0101	30.0422	30.0461	30.998	31.0179	31.9895	35.9999	37.0079	38.0154	39.0232	39.9622	40.0265	40.0312	41.0016	41.0388	41.0881	41.1043	42.0102	42.0421	42.0468	42.9984	43.0181	43.0545	43.1534	43.1709	43.9895	44.0215	44.0262	44.058	44.9798	44.9973	45.0166	45.0226
												270.5	33.44	3704	21.84	9.66	63.88	95.63	13.33	528	410.5	142.5	28.5	115.38	178.5	1902	17.97	53.31	299.5	21.25	5280	84.75	46.31	851	187.5	1424	43.13	1818	2820	62.81	21.03	185.25	33.19	183.25	133.25	17.06	233.25	26.72	11.7
AU2	4-Isopropenyl-1-methylbenzene	C10H12	592	52.6	119905	1816.35	4.045	1424.2	1451		118652	29.0024	29.0349	29.0388	29.1053	29.1098	30.0104	30.0423	30.0459	30.9981	31.0181	31.9896	32.5201	35.9997	37.0076	38.0154	39.0232	40.0266	40.0308	41.0023	41.0388	41.0744	41.0881	41.1026	42.0101	42.0424	42.0467	42.9985	43.0181	43.0545	43.9896	44.0216	44.0261	44.0581	44.98	44.9972	45.0157	45.0233	45.0337
												232	11.16	3252	66	36	90.5	73.63	34.5	494.5	442	164.25	31.44	22.63	117.25	189.25	1870	80.38	327	31	4400	9.98	10.94	69	842	197.75	1138	37.75	1550	2776	164.5	44.19	206	76.13	37.31	210	12.61	9.55	1804
AU2	4-Isopropenyl-1-methylbenzene	C10H12	592	52.6	119905	1816.35	4.045	1424.2	1451		118665	29.0025	29.0345	29.0389	29.0762	30.0101	30.0421	30.0465	30.9981	31.0181	31.9894	34.4971	35.9999	37.0072	38.0155	39.0231	40.0265	40.0308	41.0025	41.0388	41.118	41.1211	42.0104	42.0422	42.0466	42.1023	42.9979	43.0181	43.0545	43.1153	43.1271	43.9898	44.0214	44.0255	44.0576	44.9796	44.9972	45.0233	45.0339
												199.5	22.88	2936	57.31	33.31	83.25	19.09	458.5	356	152	9.72	28	100.5	182	1802	86.75	273	56.31	3956	53.5	47.13	658	147.5	986	20.38	25.38	1952	2544	30.75	37.13	175	73.5	166.5	91.38	15.83	238.5	15.08	1402
AU2	4-Isopropenyl-1-methylbenzene	C10H12	592	52.6	119905	1816.35	4.045	1424.2	1451		118680	29.0026	29.0389	30.0105	30.0422	30.9981	31.0181	31.9895	36	37.0075	38.0153	39.023	39.9622	40.0271	40.0308	41.0027	41.0388	41.129	42.0102	42.0425	42.0466	42.9983	43.0181	43.0544	43.1218	43.1481	43.9896	44.0217	44.0259	44.0579	44.9787	44.9972	45.0339	45.5271	46.0043	46.0373	46.0409	47.012	47.9668
												204.75	2308	96.25	43.94	539	340.5	167	20.13	92.13	155.75	1518	10.2	32.94	252.5	52.63	3632	12.7	506.5	109.25	772	37.19	1578	1998	32.63	28.06	143	17.97	101.25	66.38	42.94	160	1330	25.59	12.69	47.63	23.22	10.75	22.88
AU2	4-Isopropenyl-1-methylbenzene	C10H12	592	52.6	119905	1816.35	4.045	1424.2	1451		118697	29.0025	29.0389	29.1161	30.0102	30.0423	30.9981	31.018	31.9895	34.4972	37.0073	38.0154	39.0232	39.962	40.0264	40.0311	41.0025	41.0387	41.0999	41.1206	42.01	42.0423	42.0467	42.9986	43.0179	43.0544	43.1438	43.9895	44.0208	44.0263	44.0289	44.0576	44.9787	44.9972	45.0337	45.0446	45.5272	46.0049	46.0379
												270	2188	13.33	47.19	56.19	586	228.25	162.75	29.78	70.38	179.25	1338	28.09	68.5	190.5	36.38	2892	58.38	34.31	392	126.38	789	8.81	1140	1568	33.25	86.88	28	90.88	37.63	78.25	33.88	125.63	996	21.09	24.16	19.16	18.19
AU2	NI	NI	NI	NI	167225	1856.36	1.883	1432.1	NI	Identification unconfirmed	118717	29.0023	29.039	30.0097	30.042	30.998	31.0179	31.9898	35.9989	37.0074	38.0155	39.0232	39.9624	40.0308	41.0025	41.0388	41.0956	42.0102	42.042	42.0465	42.9982	43.0181	43.0488	43.0544	43.9898	44.0213	44.0261	44.0581	44.9792	44.9972	45.0337	46.0052	47.0135	47.9664	49.0081	49.9968	50.0153	51.0232	52.0309
												116.63	1938	24.31	36.44	493	229	143.25	29.59	34.31	117.25	1300	10.3	253	8.42	2464	32.5	387.5	98	631	45.63	1182	16.19	1462	102.88	20.75	95.75	49.38	20.34	78.13	760	10.06	7.63	25.94	12.86	323	156.25	255.25	101.13
AU2	NI	NI	NI	NI	167225	1856.36	1.883	1432.1	NI	Identification unconfirmed	118724	29.0025	29.0389	30.0103	30.0426	30.9979	31.0179	31.9892	36.0001	37.0072	38.0154	39.0232	40.0269	40.031	41.0028	41.0388	41.1066	42.0102	42.042	42.0466	42.1046	42.9991	43.018	43.0463	43.0546	43.9897	44.0213	44.026	44.0579	44.979	44.9974	45.0339	46.0051	46.038	47.9665	49.0079	49.9966	50.0153	51.0229
												174.5	1760	43.56	22.38	567	199	128.5	31.69	43.19	108.38	1058	44.81	160.75	35.5	2208	46.38	314	70	635	26.06	28.78	1078	18.09	1274	55	23.38	56.31	72.5	46.81	69.25	738	7.45	12.27	17.91	26.63	226.5	86.88	231.75
AU2	NI	NI	NI	NI	17890	1800.34	4.042	1421	NI	Identification unconfirmed	118739	29.0026	29.0388	30.0102	30.0423	30.046	30.9981	31.0177	31.9896	37.0075	38.0153	39.0231	40.0264	40.0306	41.003	41.0387	41.0861	42.0103	42.0419	42.0466	42.1041	42.9981	43.0181	43.0504	43.0544	43.9898	44.0226	44.0261	44.0579	44.9796	44.9978	45.0337	46.0364	47.9655	49.0077	49.9964	50.0154	51.023	52.0306
												156.5	1472	42.06	39.81	8.66	417.5	263	128.75	41.19	81.75	959	15.23	188	9.25	2014	12	291	50.81	553	5.93	13.33	1013	39.94	1252	100.38	35.38	116.88	59.13	8.78	63.63	620	7.74	16.06	9.2	270.5	121.38	144.25	69.13
AU2	NI	NI	NI	NI	17890	1800.34	4.042	1421	NI	Identification unconfirmed	118750	29.0022	29.0388	30.0109	30.0418	30.0464	30.998	31.0006	31.0178	31.9895	37.0075	38.0153	39.0232	40.0265	40.0307	41.0027	41.0386	42.0102	42.0423	42.0466	42.9988	43.018	43.0496	43.0544	43.0722	43.9889	44.0217	44.0257	44.0573	44.9792	44.9969	45.0339	46.0392	49.0072	49.9963	50.0152	51.0231	52.0308	53.0025
												166	1396	43.56	38.56	7.11	429.5	77.63	260.5	91.75	36.63	102	855	36.38	172.75	7.08	2132	253.25	59.81	515	29.84	954	33.94	1094	20.34	99	45.44	108.5	37.75	16.53	78	660	47.56	18.88	239.25	120.5	143	67.88	12.34
AU2	NI	NI	NI	NI	17890	1800.34	4.042	1421	NI	Identification unconfirmed	118756	29.0026	29.0389	30.0101	30.0423	30.9981	31.018	31.9894	34.4971	37.0076	38.0151	39.0232	39.9623	40.0261	40.0309	41.0023	41.0387	41.0915	42.0102	42.0425	42.0466	42.999	43.0181	43.0503	43.0545	43.9898	44.0216	44.0255	44.0577	44.9796	44.9975	45.0338	46.0375	49.0071	49.9965	50.0157	51.0233	52.0312	53.0025
												194.75	1390	26.91	34.25	436	243.25	102.25	17.28	51.81	75.38	940	14.55	30.97	152.25	12.95	1994	14.36	231.75	69.63	431.5	16.47	986	18.5	1026	114.25	33.13	102	53.31	34	50.69	687	30.44	13.22	220	133	162.75	66.88	24.69
AU2	NI	NI	NI	NI	17890	1800.34	4.042	1421	NI	Identification unconfirmed	118762	29.0025	29.0389	30.0106	30.0425	30.9982	31.0181	31.9896	34.4969	37.0072	38.015	39.0231	39.9615	40.0266	40.031	41.0026	41.0388	41.0917	42.0104	42.0427	42.0465	42.9992	43.018	43.0544	43.1801	43.9897	44.0256	44.0574	44.9797	44.9974	45.0337	46.0377	49.0072	49.9963	50.0154	51.0233	52.0312	53.0026	53.0388
												175.25	1408	23.56	23.66	408.5	274.5	132.5	32.31	33.19	68.38	922	16.84	35.19	164.25	17.94	2212	49.75	298.5	120.5	469.5	23.63	1102	1196	31.31	77.63	110.5	38.44	21.44	79.13	597	20.31	20.09	279.5	114.5	207.25	68.88	13.25	473.5
AU2	Terpene compound	NI	574	68	13247518	1832.35	5.657	1427.4	NI	Identification unconfirmed	118767	29.0024	29.0389	30.0105	30.0428	30.998	31.018	31.9897	34.4972	37.0069	38.0151	39.0231	39.9615	40.0265	40.0308	41.0026	41.0386	41.0923	41.1292	42.0103	42.0425	42.0464	42.9983	43.018	43.0542	43.1801	43.9891	44.0261	44.0584	44.9795	44.9972	45.0155	45.0336	45.5277	46.0378	49.0079	49.9964	50.0154	51.023
												196.5	1458	43.31	22.31	405.5	387.5	145.25	32.13	42.31	67.5	970	7.21	55.19	172.25	16.75	2280	63.25	21.59	294	80.38	444.5	19.41	1242	1176	38.69	96.88	62.94	34.63	13.83	95.25	10.8	594	16	21.31	34.75	262.5	118.25	243
AU2	Terpene compound	NI	574	68	13247518	1832.35	5.657	1427.4	NI	Identification unconfirmed	118772	29.0025	29.0388	29.1097	30.0099	30.0429	30.9981	31.018	31.9893	34.4971	37.0071	38.0151	39.0231	39.9616	40.0264	40.031	41.002	41.0386	41.0924	41.1293	42.0103	42.0429	42.0464	42.9985	43.018	43.0542	43.9896	44.0257	44.0581	44.9796	44.9969	45.0157	45.0337	45.5278	46.0375	49.0078	49.9965	50.0155	51.0232
												233	1482	15.86	22.13	39.75	441	421	139	12.39	50.75	139.25	1080	9.48	34.88	252.25	16.09	2268	13.25	86.13	252.75	78.25	427.5	6.03	1344	1082	105.5	63.81	44.25	12.44	100.88	30.56	663	40.38	11.41	24.81	218	153.25	292.5
AU2	Terpene compound	NI	574	68	13247518	1832.35	5.657	1427.4	NI	Identification unconfirmed	118777	29.0024	29.0389	29.1098	30.01	30.0426	30.9981	31.0181	31.9896	37.0072	38.0152	39.0231	39.9623	40.0261	40.031	41.0026	41.0387	41.1295	42.0104	42.0424	42.0465	42.999	43.018	43.0543	43.9894	44.0259	44.0574	44.9796	44.997	45.0166	45.0337	45.5278	46.042	49.0068	49.9967	50.0154	51.023	52.0306	53.0388
												230.5	1540	38.81	16.31	51.25	365.5	542	107.38	67.13	132.75	1278	9.16	12.17	279	16.13	2340	22.06	281	105.75	461.5	24.06	1422	1030	136.5	86.38	59.19	16.63	78.63	10.61	573	26.81	12.58	25.69	215.25	163.5	313.5	119.88	580
AU2	Terpene compound	NI	574	68	13247518	1832.35	5.657	1427.4	NI	Identification unconfirmed	118782	29.0023	29.0388	29.1099	30.0115	30.0423	30.998	31.0182	31.9898	37.0076	38.0155	39.023	39.962	40.0263	40.0309	41.0018	41.0386	42.0101	42.0421	42.0467	42.9989	43.018	43.0544	43.9899	44.0221	44.0259	44.057	44.9787	44.9975	45.0338	45.5274	46.0422	49.0062	49.9965	50.0156	51.0229	52.0312	53.0388	54.0424
												175.25	1468	9.42	36.63	32.63	411	604	111.88	75	149.25	1264	21.25	52.75	242.25	19.06	2508	266.5	81.25	557	25.75	1640	1058	122.63	37.56	71.63	79	17.56	57.88	712	14.81	29.5	26.5	289	207.25	272	146.75	664	30.84
AU2	Terpene compound	NI	574	68	13247518	1832.35	5.657	1427.4	NI	Identification unconfirmed	118788	29.0027	29.0388	29.0932	30.0091	30.0112	30.0418	30.9981	31.0181	31.9896	37.0075	38.0153	39.0232	39.9625	40.0269	40.031	40.0858	41.0026	41.0387	41.0975	42.0099	42.0422	42.0468	42.9988	43.0181	43.0544	43.99	44.0219	44.026	44.0576	44.9793	44.9975	45.0222	45.0339	45.5271	46.041	47.9673	49.0073	49.9964
												167.5	1554	94.88	34.88	20.88	29.69	552	590	141	68.25	144.25	1306	44.56	32.13	215.25	7.61	10.17	2912	65.38	264.5	98.88	506	11.48	1770	1250	79.75	53.5	86.25	38.63	8.73	103.5	10.84	738	13.39	12.89	8.13	46.13	300.5
AU2	Terpene compound	NI	574	68	13247518	1832.35	5.657	1427.4	NI	Identification unconfirmed	118794	29.0025	29.0388	29.093	30.0102	30.0417	30.998	31.0182	31.9895	37.0075	38.0151	39.0231	39.9626	40.0266	40.0309	40.0858	41.0024	41.0387	41.0974	42.0104	42.042	42.0467	42.998	43.0181	43.0544	43.0928	43.9895	44.0208	44.0262	44.0581	44.9801	44.9973	45.0226	45.0338	45.5272	46.0419	47.967	49.0077	49.9969
												240.75	1726	28.66	59.94	56.38	431	710	132.75	75.88	208.75	1398	22.78	34.19	231.25	35.94	19.22	3044	34.19	299	79.25	488	18.88	1958	1234	14.84	139.5	41.94	99.5	54.06	14.25	93.38	10.91	851	23.75	28.13	19.41	42.94	277.5
AU2	Terpene compound	NI	574	68	13247518	1832.35	5.657	1427.4	NI	Identification unconfirmed	118800	29.0024	29.0388	29.0776	30.0106	30.0424	30.9981	31.0181	31.9896	37.0075	38.0152	39.0231	39.5268	40.0262	40.0311	41.0019	41.0388	42.0103	42.042	42.0465	43.007	43.0181	43.0544	43.0902	43.0928	43.9896	44.0213	44.0259	44.0576	44.9801	44.997	45.0226	45.0337	45.5268	46.0413	47.9672	49.0071	49.9965	50.0152
												228.75	1722	36	49.75	60.19	368	816	131.25	79.88	142.75	1506	21.19	44.88	306	17.25	3220	281	81.25	536	22.53	2064	1308	45.44	33	88.5	37.63	126.5	62.19	15.98	46.69	7.73	796	64.13	53.44	25.16	36.38	208.75	247.25
AU2	Terpene compound	NI	574	68	13247518	1832.35	5.657	1427.4	NI	Identification unconfirmed	118808	29.0025	29.0388	30.01	30.0421	30.9981	31.018	31.0761	31.9896	37.0072	38.0152	39.023	39.099	39.527	39.962	40.0257	40.0308	41.0016	41.0387	42.0102	42.0422	42.0467	43.0078	43.018	43.0545	43.9891	44.0213	44.0251	44.0576	44.9797	44.998	45.0231	45.0337	45.5276	46.0366	46.0412	47.9671	49.0071	49.9965
												201.75	1594	47.56	54.63	364.5	774	39.31	146.25	116	141.25	1622	30.59	19.72	17.38	24.69	300.5	25.78	3552	238.25	154.75	475.5	6.63	2304	1250	129	49	66.75	27.34	37.44	48.5	19.25	908	52.19	29.09	19.81	16.59	66.88	215.5
AU2	Terpene compound	NI	574	68	13247518	1832.35	5.657	1427.4	NI	Identification unconfirmed	118819	29.0026	29.0389	29.0797	29.0836	30.0112	30.0417	30.998	31.0181	31.9897	34.4972	35.9998	37.0076	38.0151	39.0232	39.9622	40.0263	40.0309	40.0992	41.0025	41.0387	41.1114	42.0102	42.042	42.0466	42.9997	43.018	43.0546	43.0709	43.1203	43.9894	44.0221	44.0261	44.0574	44.9796	44.9969	45.0231	45.0339	45.5276
												259	1832	72.63	17	53.38	25.53	339.5	922	111.75	27.13	15.44	132	129.75	1788	30.88	43.94	276	9.3	30.91	3552	11.45	214.75	116.88	486.5	20.78	2636	1304	42.25	82.13	96.38	67	106.5	43.5	14.52	36.56	22.44	933	47.63
AU2	Terpene compound	NI	574	68	13247518	1832.35	5.657	1427.4	NI	Identification unconfirmed	118879	29.0025	29.0388	30.0106	30.042	30.9981	31.0179	31.9893	37.0073	38.0152	39.023	39.5277	40.0264	40.0309	41.0023	41.0388	42.0106	42.0417	42.0467	42.9984	43.0077	43.018	43.0546	43.9893	44.0216	44.0262	44.0572	44.9795	44.9973	45.0237	45.0339	45.5264	46.0374	46.0415	49.0084	49.9964	50.0153	51.0232	52.0311
												240.25	1416	59.75	31.38	405	654	152.25	69.88	146.5	1268	6.97	15.66	252	11.84	2504	233.75	67.38	324	9.63	30.47	1804	1017	61.06	43.13	133.5	23.13	23.06	30.97	15.36	674	44.94	19.69	17.59	43.69	280.5	161.75	402	139.5
AU2	Terpene compound	NI	574	68	13247518	1832.35	5.657	1427.4	NI	Identification unconfirmed	118887	29.0026	29.0389	30.0104	30.042	30.998	31.0179	31.9895	37.0073	38.0152	38.0188	39.0231	40.0268	40.0309	41.0388	41.0757	42.0102	42.0422	42.0468	42.9981	43.0076	43.0182	43.0544	43.9898	44.0215	44.0262	44.0578	44.9792	44.9977	45.0232	45.034	45.5272	46.0378	46.0412	49.0081	49.9964	50.0156	51.023	52.0309
												187.25	1126	30.97	39.69	352.5	620	153.5	72.13	157.5	31.09	1260	22.19	180.25	2236	29.28	172.5	104	369	12.52	10.92	1818	947	40.06	34.44	109	25.72	9.66	21.78	75.88	581	20.38	10.92	35.63	22.13	307.5	146.25	422	141
AU2	Terpene compound	NI	574	68	13247518	1832.35	5.657	1427.4	NI	Identification unconfirmed	118894	29.002	29.0387	30.0099	30.0417	30.9982	31.018	31.9894	37.0073	38.0151	39.0232	40.0271	40.0311	41.0388	42.01	42.0421	42.0465	42.9984	43.0083	43.0181	43.0544	43.9897	44.0216	44.0261	44.0574	44.9795	44.9971	45.0224	45.0339	45.5279	46.0374	46.0411	49.9964	50.0153	51.023	52.0309	53.0021	53.0388	54.046
												152.25	1018	20.59	36.44	353.5	456.5	113.13	96	99.25	1000	36	158	1896	224.75	76.5	276.5	29.41	10.8	1400	740	97	22.19	60.81	26.09	14.16	52.75	18.97	457	5.82	27.72	11.25	307.5	156.25	304	117.25	7.41	500.5	115.63
AU2	Terpene compound	NI	574	68	13247518	1832.35	5.657	1427.4	NI	Identification unconfirmed	118899	29.0023	29.0388	30.01	30.0421	30.9982	31.0179	31.9894	37.0074	38.0151	39.0232	40.0267	40.031	41.0388	42.0104	42.042	42.0466	42.9973	43.0182	43.0545	43.9897	44.021	44.0261	44.057	44.9794	44.9973	45.0223	45.0339	46.0374	46.0408	47.9673	49.9962	50.0154	51.0234	52.0311	53.0388	54.0456	54.999	55.0184
												166.25	982	11.98	14.3	350	350	126	90	129.5	1019	33.56	200	1756	195.25	116.38	295	13.67	1280	770	93.63	15.81	61.31	22.38	9.77	36.5	22.78	446.5	22.56	11.27	18.34	334.5	103	268.5	111.63	402.5	161.75	22.56	303.5
AU2	Terpene compound	NI	574	68	13247518	1832.35	5.657	1427.4	NI	Identification unconfirmed	118905	29.0023	29.0389	30.0102	30.0422	30.9981	31.018	31.9894	37.0076	38.0149	39.0232	39.9617	40.0262	40.031	41.0389	42.0099	42.0419	42.0469	43.0181	43.0544	43.1617	43.9897	44.0209	44.0255	44.0579	44.9792	44.9969	45.0337	46.037	46.0422	47.9668	49.9963	50.0153	51.0236	52.0309	53.0388	54.0467	54.9985	55.0183
												155.5	852	30.88	17.31	385.5	391	127.25	58.75	93.88	858	17.59	33	140.25	1430	169.75	42.06	308.5	1034	583	37.44	92.75	20.56	51.13	43.56	9.86	20.63	367.5	11.8	28.5	34.5	275	83.38	250.25	79.88	471.5	95.25	21.84	333
AU2	Terpene compound	NI	574	68	13247518	1832.35	5.657	1427.4	NI	Identification unconfirmed	118910	29.0027	29.0389	30.0102	30.042	30.9982	31.0179	31.9891	37.0074	38.0154	39.0232	39.9616	40.0266	40.0309	41.0389	42.0105	42.042	42.0467	43.0182	43.0546	43.1617	43.9899	44.0212	44.0264	44.0583	44.9788	44.9971	45.0336	46.0425	47.9665	49.9963	50.0155	51.0233	52.0312	53.0387	54.0465	54.9978	55.0181	55.0544
												121.75	807	12.55	8.34	420	259.5	93.38	65.88	75.13	701	30.75	16.78	84.63	1308	170	74	300	932	555	29.13	68.5	9.27	57.31	54.94	15.34	13.55	360	20.34	7.99	299.5	100.25	196.25	63.88	406.5	75.38	14.97	298	748
AU2	NI	NI	NI	NI	17890	1800.34	4.042	1421	NI	Identification unconfirmed	118925	29.0025	29.0388	30.998	31.018	31.9896	37.0072	38.0152	39.0232	40.0265	40.0307	41.0388	42.0103	42.0467	42.998	43.0181	43.0543	43.9896	44.0262	44.9798	44.9973	45.034	47.9658	49.9961	50.0155	51.0231	52.0322	53.0047	53.0388	54.0464	54.9975	55.018	55.0543	56.0251	56.0575	56.0615	57.0333	57.0702	58.0413
												117.63	744	337	233	115	43.44	57.56	565	23.84	131.25	1148	116.38	254.5	17.94	641	478	75.25	58.13	17.34	46.81	242.75	8.44	293	69.13	109.63	47.88	24.88	225	66.38	13.53	281	680	43.75	23.66	122.38	126.63	799	74.88
AU2	NI	NI	NI	NI	17890	1800.34	4.042	1421	NI	Identification unconfirmed	118962	29.0022	29.0388	30.0096	30.0423	30.998	31.0177	31.9894	37.0077	38.0165	39.0232	40.0309	41.0388	41.1122	42.0104	42.0422	42.0463	42.9984	43.0181	43.0543	43.9888	44.0259	44.0578	44.9789	44.9961	45.0336	46.0376	49.9964	50.0149	51.0235	52.0311	53.0389	54.0464	54.9977	55.018	55.0541	56.0257	56.062	57.0335
												57.81	576	14.16	22.53	367.5	100.88	105.75	33	40.81	436	97.25	877	59.25	155.75	23.16	248	12.83	399.5	434	67.38	40.81	16.97	10.02	18.59	295.5	7.9	310.5	40.44	83.88	30	94.5	94.88	15.53	268	576	22.69	190.75	61.5
AU2	NI	NI	NI	NI	2282	1816.35	0.634	1424.2	NI	Identification unconfirmed	119409	29.0024	29.0388	29.072	29.0761	29.0826	29.0867	29.092	29.0977	30.0102	30.0421	30.0465	30.9982	31.018	31.9896	36.514	37.0073	38.0154	39.023	39.1685	39.9619	40.0262	40.0309	41.0022	41.0386	41.072	41.1055	41.1124	41.1224	41.1295	41.1872	42.0102	42.0421	42.0464	42.0656	42.084	42.0903	43.0179	43.0506
												332.5	6912	35.63	16.28	44.88	69.75	54.88	12.8	97	142.5	52.31	95.63	662	350	8.41	73.38	127.38	2112	33.63	10.09	102	470	21.94	7592	28.47	125.63	44.31	32.63	7.03	14.47	1210	376.5	2592	58.5	76	16.88	2572	82.25
AU2	4-Isopropenyl-1-methylbenzene	C10H12	592	52.6	119905	1816.35	4.045	1424.2	1451		119445	29.0024	29.0345	29.0387	29.0788	30.0103	30.0422	30.047	30.998	31.0179	31.9894	34.4977	37.0077	38.0155	39.0229	39.9621	40.0263	40.031	41.0018	41.0386	42.01	42.0421	42.0465	43.0178	43.0503	43.0543	43.9893	44.0211	44.0258	44.0579	44.9971	45.0232	45.0335	45.0876	46.0365	46.0415	47.0123	47.0385	47.0489
												304	14.55	4360	32.31	46.63	143.5	47.5	144	348.5	356.5	42.06	60.63	158.25	1668	36.5	42.69	279.5	65.75	5200	758	214.5	1530	1948	44.56	3588	261	28.97	150	179.75	138.5	25.38	2220	35.25	74.63	28.94	13.94	26.72	17
AU2	4-Isopropenyl-1-methylbenzene	C10H12	592	52.6	119905	1816.35	4.045	1424.2	1451		119460	29.0022	29.0342	29.0387	29.0736	29.0895	29.0914	29.1027	30.0102	30.042	30.0467	30.9981	31.0179	31.9895	34.4972	37.0074	38.0154	39.0229	39.9623	40.0266	40.0308	41.0023	41.0386	41.0766	41.1063	41.2377	42.0102	42.0423	42.0466	42.0721	43.0179	43.0542	43.1035	43.9893	44.0212	44.026	44.0577	44.9969	45.0336
												252.5	12.38	3712	31.5	23.06	43.31	44	31.97	101.38	22.56	221.5	439	289.5	12.05	71.63	103.75	1444	10.83	54	314.5	39.31	4312	25.75	30.47	26.66	548	250	1256	59.88	1600	3304	53.88	206	28.34	214.5	101.38	142.75	2024
AU2	4-Isopropenyl-1-methylbenzene	C10H12	592	52.6	119905	1816.35	4.045	1424.2	1451		119507	29.0023	29.0342	29.0387	30.0098	30.042	30.0465	30.998	31.0179	31.9894	34.4966	37.0071	38.0153	39.023	40.0261	40.0307	40.0791	41.0021	41.0386	41.0855	42.0101	42.0419	42.0464	43.0047	43.0178	43.05	43.0543	43.9893	44.0211	44.0257	44.0576	44.9973	45.0336	46.0309	46.0365	46.0409	47.0125	47.9667	49.0071
												199.75	14.38	2712	37.88	103.13	15.78	167.75	357	371.5	13.81	38.63	82.88	1100	31.59	273	37.69	20.16	3200	6.69	480	133.5	794	23.69	1278	96	2348	226.5	21.75	91.13	67.63	116.75	1340	10.53	15.06	23.44	11.25	15.06	23.59
AU2	4-Isopropenyl-1-methylbenzene	C10H12	592	52.6	119905	1816.35	4.045	1424.2	1451		119516	29.0023	29.0344	29.0388	29.093	30.0101	30.0421	30.0464	30.9979	31.0178	31.9894	34.4978	37.0072	38.0153	39.0229	39.9619	40.0266	40.0306	41.002	41.0387	41.087	42.01	42.0419	42.0462	43.0179	43.0494	43.0543	43.1205	43.9895	44.0209	44.026	44.0577	44.9971	45.0336	46.0316	46.0366	46.0414	47.0126	47.9668
												226.75	8.22	2328	72	42.69	71.63	28.09	204.5	339	233.5	24.34	45.44	69	1072	23.47	38.56	197	14	2792	16.25	427.5	134.75	889	1412	40.88	2096	9.44	203.5	48.06	114.63	83.13	155	1274	8.03	42.69	22.44	13.56	8.17
AU2	4-Isopropenyl-1-methylbenzene	C10H12	592	52.6	119905	1816.35	4.045	1424.2	1451		119522	29.0023	29.0344	29.0388	29.0928	30.0103	30.0421	30.046	30.9979	31.018	31.9894	34.4971	37.0074	38.015	39.023	39.9617	40.0265	40.0307	41.0019	41.0386	42.0102	42.0416	42.0464	43.0179	43.0488	43.0542	43.1204	43.9895	44.0217	44.0259	44.0575	44.9968	45.0335	46.0306	46.0365	46.0416	47.0129	47.9665	49.996
												199.25	6.24	2496	21.03	18.97	55.63	22.69	240.75	349.5	259	18.81	70.63	80.63	1104	12.98	53.19	293.5	29.03	2760	352	61.69	924	1432	32.81	1914	39.19	219.25	26	127.5	65.38	158.25	1204	9.17	42.44	6.15	29.44	15.23	163
AU2	4-Isopropenyl-1-methylbenzene	C10H12	592	52.6	119905	1816.35	4.045	1424.2	1451		119528	29.0024	29.0344	29.0387	29.0835	30.0101	30.0421	30.0468	30.9979	31.0179	31.9893	34.4975	37.0074	38.0148	39.023	40.0256	40.0309	41.0033	41.0386	42.0101	42.0423	42.0466	43.0179	43.0495	43.0543	43.9895	44.0217	44.0259	44.0576	44.9968	45.0224	45.0336	46.0309	46.0375	46.041	47.0135	47.967	49.0073	49.9961
												179.75	13.06	2392	9.13	53.88	83.75	14.84	267	497	257.5	15.11	77.5	110.5	1130	30.69	279.5	44	2948	359	83.25	919	1584	27.25	2004	177.75	21.53	135	62.69	134.25	11.22	1330	6.89	40.56	20	15.94	8.91	11.53	131
AU2	Terpene compound	NI	574	68	13247518	1832.35	5.657	1427.4	NI	Identification unconfirmed	119534	29.0024	29.0344	29.0387	29.0799	29.0835	30.0101	30.042	30.0462	30.9981	31.0179	31.9893	34.4967	37.0073	38.0151	39.023	39.9619	40.0266	40.0307	41.0024	41.0386	42.0103	42.0422	42.0466	42.1311	43.0179	43.0543	43.9895	44.0224	44.0257	44.0573	44.997	45.0233	45.0337	46.0309	46.0371	46.0414	47.0121	47.9672
												245.75	11	2360	29.81	40.75	60.88	78.88	8.83	269.5	441	318	41.06	84.13	120.5	1120	19.84	57.75	286	20.34	3088	376.5	103	947	60.88	1766	2056	132.25	30.59	160.25	50.44	84	17.63	1210	12.3	31.03	33.31	8.95	19.53
AU2	Terpene compound	NI	574	68	13247518	1832.35	5.657	1427.4	NI	Identification unconfirmed	119538	29.0024	29.0344	29.0387	29.0799	29.0834	30.0102	30.0421	30.9979	31.0179	31.9893	34.4965	37.0072	38.0151	39.0229	39.9618	40.0267	40.0306	41.0017	41.0386	41.1101	41.1799	42.0101	42.042	42.0465	42.1311	43.0178	43.0543	43.9892	44.0252	44.0572	44.9968	45.0235	45.0335	46.0373	46.0414	47.013	47.9669	49.007
												155.75	19.72	2264	32.19	10.25	42.5	72.38	220.75	492.5	338	10.53	78.75	121.63	1184	40.44	66.88	271	16.59	3124	18.06	44.75	331.5	114	818	37.06	1768	2046	152.5	175.75	59.44	81.25	16.75	1344	18.53	54.19	13.09	10.36	13.27
AU2	Terpene compound	NI	574	68	13247518	1832.35	5.657	1427.4	NI	Identification unconfirmed	119543	29.0024	29.0345	29.0387	29.0735	29.0804	30.01	30.0423	30.9978	31.0178	31.9892	37.0069	38.0151	39.0228	39.962	40.0265	40.0308	41.0024	41.0386	41.1103	41.1797	42.01	42.0418	42.0464	43.0177	43.0542	43.9892	44.0214	44.0253	44.0576	44.9968	45.0235	45.0336	46.0308	46.0365	46.0416	47.0129	47.9662	49.007
												200	33.63	2284	10.7	10.88	50.69	59.81	242.25	610	283	53.75	81.25	1122	36.63	54	273	24.34	3148	70.38	135.25	396.5	126	728	1706	1934	170.5	45.13	117.5	50.81	92.75	32.5	1444	5.21	48.06	30.63	29.78	10.92	17.78
AU2	Terpene compound	NI	574	68	13247518	1832.35	5.657	1427.4	NI	Identification unconfirmed	119549	29.0023	29.0345	29.0387	29.0739	29.0803	30.0102	30.042	30.9981	31.0179	31.9895	37.007	38.0151	39.0229	39.9616	40.0263	40.0309	41.0023	41.0385	41.1107	41.1157	41.179	42.01	42.0421	42.0465	43.0178	43.0542	43.9892	44.0212	44.0258	44.0576	44.9971	45.0236	45.0337	46.0309	46.0371	46.0411	47.0131	47.967
												229.75	12.86	2416	89.13	20.88	103.5	55.44	270.5	687	260	46.69	78.63	1386	18.75	61.38	200	13.73	3508	20.09	22.16	40.25	377	125.63	799	2032	1906	208.25	93.75	114.13	52.25	63.25	14.38	1434	28.28	46.44	28.09	28.31	20.31
AU2	Terpene compound	NI	574	68	13247518	1832.35	5.657	1427.4	NI	Identification unconfirmed	119553	29.0024	29.0387	29.0744	30.0102	30.0421	30.9981	31.0179	31.9896	37.0072	38.0154	39.0229	39.9617	40.0263	40.0307	41.0022	41.0386	41.1157	42.0101	42.0423	42.0466	43.0178	43.0542	43.0902	43.9893	44.0215	44.0259	44.0577	44.9973	45.0232	45.0335	46.0311	46.0373	46.0416	47.0136	47.9669	49.0063	49.9965	50.0149
												302.5	2296	24.22	48.81	61.69	205.75	748	254.5	47.5	119.25	1430	19.5	58.5	267	9.78	3444	34.5	312	158.5	741	2184	1778	47.31	203.25	80	129.5	62.88	77.88	8.3	1438	21.16	27.97	23.13	46.56	24.22	8.05	86	171.75
AU2	Terpene compound	NI	574	68	13247518	1832.35	5.657	1427.4	NI	Identification unconfirmed	119558	29.0024	29.0387	30.0102	30.0423	30.0466	30.998	31.0179	31.9894	37.0074	38.0154	39.0229	39.9621	40.0262	40.0307	41.0027	41.0386	41.0767	41.1156	41.2976	42.0103	42.0423	42.0465	43.0178	43.0543	43.0901	43.9896	44.0219	44.0255	44.0577	44.9974	45.0235	45.0335	45.5267	46.0313	46.037	46.0416	47.0134	47.9664
												278	2244	50.31	60	31.66	185.25	974	215.75	52.81	122.75	1494	38.13	67	295.5	14.8	3436	55.75	7.61	86.25	379	121	691	2436	1912	35.5	243.25	67	136.25	70.63	68.88	15.98	1340	54.69	13.06	21.94	43.5	18.88	48.94
AU2	Terpene compound	NI	574	68	13247518	1832.35	5.657	1427.4	NI	Identification unconfirmed	119563	29.0023	29.0387	30.01	30.0419	30.0465	30.998	31.0179	31.9893	34.4973	37.0072	38.0153	39.0229	39.9621	40.0266	40.0308	41.0016	41.0386	41.0765	41.2976	42.0101	42.0421	42.0465	43.0178	43.0543	43.9893	44.022	44.0255	44.0579	44.9979	45.0234	45.0335	45.527	46.0314	46.0367	46.0413	47.9664	49.008	49.9965
												304	2796	87.13	52.13	33.5	220.5	1030	179.25	15.06	82.88	114.5	1730	51.75	57.06	310.5	19.88	4012	78.38	63.63	430.5	131.75	760	2376	1944	194.25	55	186.5	107.75	83.63	58.63	1348	68.75	16.53	25.56	45.31	28.72	39.63	152.25
AU2	Terpene compound	NI	574	68	13247518	1832.35	5.657	1427.4	NI	Identification unconfirmed	119570	29.0024	29.0388	29.1535	30.01	30.0418	30.0474	30.9982	31.018	31.9892	34.4981	37.0068	38.0152	39.0231	39.9615	40.0264	40.0311	41.0025	41.0387	41.0895	42.0103	42.0419	42.0466	43.0179	43.0542	43.9894	44.0216	44.0257	44.058	44.9977	45.0236	45.0336	45.5275	46.0313	46.0369	46.0413	47.9667	49.0077	49.9958
												230	2680	49.06	68.88	60.81	11.09	176.5	1128	284	44.69	44	130.5	1676	25.34	79.38	341.5	13.69	3932	47.13	426.5	207.75	765	2888	2100	205.25	84.63	123.5	79.38	71.88	13.05	1432	52.5	9.77	21.19	50.88	25.66	20.09	148
AU2	Terpene compound	NI	574	68	13247518	1832.35	5.657	1427.4	NI	Identification unconfirmed	119579	29.0025	29.0387	29.0792	30.0102	30.0417	30.0468	30.998	31.0179	31.9895	34.4975	35.9993	37.0071	38.0151	39.0229	39.527	39.9618	40.0264	40.031	41.0028	41.0386	41.1146	41.1185	42.0102	42.0421	42.0465	43.0179	43.0543	43.1037	43.9895	44.0216	44.0258	44.0574	44.9971	45.0223	45.0336	45.5271	46.0317	46.0372
												375.5	2412	10.09	59.38	61.88	11.97	211	1316	253.75	5.21	9.95	67	126	1780	36.38	18.63	98.13	345	41.56	4312	51.06	26.19	374	156.75	701	3192	2056	30.06	168.75	87.75	214.75	61.25	34.25	28.19	1378	46.13	16.44	57.31
AU2	Terpene compound	NI	574	68	13247518	1832.35	5.657	1427.4	NI	Identification unconfirmed	119642	29.0024	29.0388	29.0451	29.1297	29.1677	30.0101	30.0423	30.0466	30.9979	31.0179	31.9894	34.4973	37.0076	38.0153	39.0229	39.9616	40.0262	40.0308	41.0023	41.0386	41.2033	42.0101	42.0421	42.0466	43.0179	43.0544	43.1263	43.1349	43.1699	43.9897	44.0211	44.0257	44.0577	44.9969	45.015	45.023	45.0337	45.5269
												222.5	2168	10.47	51.31	39.25	38.19	55.38	25.72	252.75	1172	349.5	20.84	67.5	228.75	1526	35.13	76.5	372	30.94	3856	43.13	346	101.13	698	2708	1872	8.88	19.03	82.38	203.25	56.44	192.25	49.56	65	31.78	68.63	1404	26.19
AU2	Terpene compound	NI	574	68	13247518	1832.35	5.657	1427.4	NI	Identification unconfirmed	119648	29.0025	29.0387	29.0474	29.0689	29.0747	29.1298	30.0104	30.042	30.0466	30.998	31.0179	31.1488	31.9894	34.497	35.9999	37.0071	38.0153	39.023	39.0949	39.9619	40.0273	40.0309	41.0022	41.0386	41.1101	42.0101	42.0419	42.0466	42.1641	43.0178	43.0501	43.0543	43.1264	43.135	43.1702	43.9894	44.0212	44.0255
												241.75	2136	40.06	35.13	7.8	26.56	70.88	47.5	20.03	273.5	989	60.81	307.5	57.56	21.5	70.63	168	1426	36.19	35.25	40.63	381	21.84	3524	67.13	278	108.63	672	37.88	2432	19.34	1652	41.63	71.88	20.78	143	69	100.13
AU2	Terpene compound	NI	574	68	13247518	1832.35	5.657	1427.4	NI	Identification unconfirmed	119654	29.0024	29.0387	29.0474	29.0688	29.0746	30.0103	30.043	30.0464	30.9979	31.0179	31.1487	31.9894	34.4969	35.9996	37.0072	38.0151	39.023	39.095	39.9616	40.0268	40.0308	41.0027	41.0386	41.1084	42.0101	42.0422	42.0465	43.018	43.049	43.0543	43.0928	43.1575	43.9892	44.021	44.0258	44.0577	44.9973	45.0222
												235.75	1902	41	42.13	32.69	41.5	44.63	21.81	238.5	1023	12.53	283	19.5	39.06	65.75	167	1466	32.88	16.91	50.13	350	19.25	3340	54.13	355.5	83.13	658	2348	32.5	1534	34.94	164.5	160.25	66.38	103.38	36.94	80.25	12.56
AU2	Terpene compound	NI	574	68	13247518	1832.35	5.657	1427.4	NI	Identification unconfirmed	119660	29.0025	29.0386	30.0103	30.042	30.9979	31.0179	31.9893	35.9991	37.0076	38.0151	39.023	39.9616	40.0267	40.0308	41.0025	41.0385	41.1082	42.0101	42.0421	42.0465	43.0179	43.0497	43.0543	43.0928	43.9895	44.0211	44.026	44.0571	44.9972	45.0224	45.0335	45.5273	46.0367	46.0417	47.9674	49.0074	49.9963	50.0148
												245.5	1822	70.63	49.63	268.5	808	228.5	17.31	86.25	66.25	1314	28.44	40.13	348.5	57.13	2776	10.55	279.5	103.88	646	2032	34.81	1444	7.82	151.25	63.63	136.75	40.13	34.44	17.91	1168	29.75	57.38	24.41	18.63	16.34	181	212.25
AU2	Terpene compound	NI	574	68	13247518	1832.35	5.657	1427.4	NI	Identification unconfirmed	119665	29.0023	29.0387	30.0101	30.042	30.0463	30.9981	31.0178	31.9893	37.0077	38.0151	39.0229	39.9623	40.0269	40.0307	41.0026	41.0386	41.1058	42.0099	42.0421	42.0463	42.0944	43.0178	43.0544	43.9894	44.0215	44.0259	44.0576	44.9973	45.0336	45.5273	46.0368	46.0413	47.9672	49.0069	49.9961	50.0147	51.0231	52.0308
												183.75	1784	47.81	33.69	11.05	315	773	279	53.19	117.5	1114	38.56	47	223.75	23.44	2692	13	242	128.5	559	27.97	1756	1394	170.75	37	79.88	43.75	35.69	988	16.19	35.69	10.28	23.38	7.38	204.75	173.25	325.5	181.25
AU2	Terpene compound	NI	574	68	13247518	1832.35	5.657	1427.4	NI	Identification unconfirmed	119670	29.0023	29.0387	30.01	30.0421	30.0466	30.998	31.0179	31.9894	34.4979	36.0012	37.0074	38.0151	39.023	39.962	40.026	40.0307	41.0029	41.0386	41.1064	42.01	42.0421	42.0464	42.0943	43.0179	43.0543	43.9896	44.0213	44.0256	44.0576	44.9975	45.0226	45.0335	45.5275	46.0362	46.0416	47.9672	49.0068	49.996
												206	1712	44	39.69	11.08	280	607	272	12	12.27	42.06	125	1064	28.16	67.75	212.75	25.28	2712	25.38	265	142.25	577	56.25	1720	1386	214.5	23.63	96.5	52.25	34.69	13.63	970	36.75	12.36	21.44	22.41	16.84	160
AU2	Terpene compound	NI	574	68	13247518	1832.35	5.657	1427.4	NI	Identification unconfirmed	119675	29.0024	29.0388	29.0786	30.0104	30.0421	30.0461	30.9981	31.0179	31.9893	34.4971	36.0013	37.0076	38.0152	39.023	39.9618	40.026	40.0308	41.0028	41.0386	41.1073	42.0102	42.0416	42.0465	43.0179	43.0504	43.0543	43.9893	44.0215	44.0257	44.0577	44.9971	45.0232	45.0335	45.5278	46.0369	46.0418	47.9676	49.0068
												217.25	1568	6.9	37	30.41	10.53	372.5	543	245.25	15.8	39.94	54.63	130.25	1112	28.41	62.31	231.75	7.32	2628	17.53	300.5	79.75	554	1764	22.59	1268	159.75	26.28	84.75	25.06	67.38	33.88	859	39.44	12.16	26.56	28.56	31.69
AU2	Terpene compound	NI	574	68	13247518	1832.35	5.657	1427.4	NI	Identification unconfirmed	119681	29.0023	29.0387	29.0786	30.0105	30.0424	30.0465	30.998	31.018	31.9893	34.4976	37.0069	38.0152	39.023	39.9618	40.0264	40.0307	41.0022	41.0386	42.0102	42.0419	42.0465	43.018	43.0502	43.0544	43.0817	43.9891	44.0219	44.0258	44.0578	44.9965	45.0237	45.0337	45.5282	46.0369	46.0417	47.9669	49.0068	49.9963
												171	1414	31.97	68.13	25.06	17.63	339	542	260.5	40.19	67.75	145.25	980	64.88	47	227.5	16.81	2428	225.5	62.81	482.5	1254	33.13	1198	34.13	244.75	34.63	76.13	29.06	98.13	24.22	637	17.31	11.73	36.88	22.44	14.23	233
AU2	Terpene compound	NI	574	68	13247518	1832.35	5.657	1427.4	NI	Identification unconfirmed	119687	29.0023	29.0386	30.0099	30.042	30.0464	30.9978	31.0179	31.9893	34.4968	35.999	37.0072	38.015	39.0229	39.9619	40.0262	40.0307	41.0016	41.0385	42.01	42.0423	42.0464	43.0178	43.0491	43.0542	43.9892	44.022	44.0259	44.0573	44.9969	45.0336	45.5285	46.0374	46.0412	47.9665	49.9964	50.0152	51.0042	51.023
												245	1364	64.13	13.53	38.94	317	442	342.5	19.19	18.22	81.38	118.13	1008	21.03	52.63	176	11.53	2252	293	47.25	596	1160	28.59	1256	195	30.34	88.13	39.63	85.75	750	26.59	20.09	12.64	10.95	243.75	106.63	15.03	203.25
AU2	Terpene compound	NI	574	68	13247518	1832.35	5.657	1427.4	NI	Identification unconfirmed	119694	29.0021	29.0387	29.093	30.0102	30.0422	30.0463	30.9979	31.0179	31.9893	34.4972	35.9992	37.0069	38.0152	39.023	39.9623	40.026	40.0309	41.0026	41.0386	41.0666	42.01	42.0421	42.0464	43	43.0177	43.0543	43.9892	44.0216	44.0256	44.0574	44.9972	45.0336	46.037	46.0414	47.9662	49.9961	50.015	51.023
												175.25	1326	31.66	15.86	31.5	20.19	322	400	285	17.28	24.81	33.81	81.75	861	17.34	38.06	123	9.66	2112	39	283.5	51.06	625	14.69	1060	1236	163.5	13.48	139.25	27.91	47.88	852	23.66	26.66	26.5	154.5	67.63	174.75
AU2	NI	NI	NI	NI	17890	1800.34	4.042	1421	NI	Identification unconfirmed	119700	29.0023	29.0386	29.0919	30.0102	30.0421	30.9977	31.0179	31.9893	34.4969	36.0001	37.0073	38.0152	39.0231	39.9617	40.0258	40.0309	41.0019	41.0386	41.0666	42.0099	42.0419	42.0464	42.9989	43.0036	43.0179	43.0543	43.9893	44.0215	44.0258	44.0572	44.9971	45.0335	46.0374	46.0411	47.9661	49.9964	50.0151	51.0228
												208.5	1436	29.91	39.38	31.31	300.5	369.5	294	34.88	43.06	58.63	76.13	852	20.22	12.7	133.75	21.88	1966	8.89	243.75	65.25	544	33.56	62.94	1038	1228	174.25	15.63	110.25	22.09	61.13	695	19.56	19.84	25.66	172.25	85.25	185.25
AU2	NI	NI	NI	NI	17890	1800.34	4.042	1421	NI	Identification unconfirmed	119715	29.0024	29.0387	29.0796	30.01	30.0421	30.9979	31.0178	31.9894	34.4972	35.9997	37.0073	38.0161	39.0228	39.9626	40.0266	40.0308	41.0021	41.0386	42.0102	42.042	42.0465	42.9974	43.0179	43.0482	43.0543	43.9893	44.0215	44.0257	44.0575	44.9973	45.0336	46.037	46.0417	46.9918	47.9666	49.9963	50.0151	51.0235
												124.75	1468	34.44	40.19	47.75	347.5	296.5	275	21.78	12.55	37.38	98.13	836	20.69	18.44	196.5	10.25	1868	237.75	53.56	454.5	5.73	827	44.44	1068	194.25	26.06	103.5	37.38	59.44	578	21.75	19.03	25.44	22.03	205.5	86.88	172.25
AU2	NI	NI	NI	NI	4871555	1840.36	1.378	1428.9	NI	Identification unconfirmed	120080	29.0024	29.0344	29.0388	29.0489	29.0595	29.0631	29.0678	29.0755	29.0794	29.0822	29.0843	29.09	29.0944	29.1033	29.1082	29.1177	29.1242	29.1317	29.1336	29.1382	29.1414	29.1516	30.0103	30.0422	30.0464	30.9979	31.0082	31.018	31.9894	36.0001	36.5142	37.0072	38.0153	39.023	39.1593	39.9619	40.027	40.0308
												664	65.13	18432	22.63	10	14.28	117.5	33.13	77.25	94.5	207.75	116.25	59.75	63.31	25.28	64.75	60	32.88	63.25	9.13	22.44	38.56	111.5	515	107.5	81.63	25.19	752	217	26.19	33.13	94.13	189	4144	10.84	22.5	197.5	895
AU2	NI	NI	NI	NI	167225	1856.36	1.883	1432.1	NI	Identification unconfirmed	120173	29.0023	29.0341	29.0387	30.0099	30.042	30.0465	30.9978	31.018	31.9892	34.4971	37.0071	38.0152	39.0229	39.962	40.0259	40.0309	41.0022	41.0385	42.0099	42.042	42.0464	42.0828	42.1349	43.0179	43.0499	43.0542	43.1112	43.9893	44.0213	44.0255	44.0572	44.9971	45.0334	46.037	47.0133	47.0493	47.9673	49.0078
												182.25	18.06	2620	69.13	54	28.41	171	326	252.75	31.81	47.19	59.13	980	36.56	25.47	176.75	19.91	2640	398	113.5	898	35	33.94	1116	25.56	2036	24.97	142	9.64	110.88	66.38	83.5	1270	20.22	21.19	21.88	11.45	12.89
AU2	NI	NI	NI	NI	167225	1856.36	1.883	1432.1	NI	Identification unconfirmed	120187	29.0025	29.0342	29.0386	30.0099	30.0424	30.0458	30.9979	31.018	31.9894	37.007	38.0153	39.0229	39.0927	39.9621	40.0268	40.0309	41.0024	41.0385	42.01	42.0416	42.0465	43.0177	43.0493	43.0542	43.9892	44.0213	44.0258	44.0578	44.9971	45.0335	46.0369	47.049	47.9666	49.0075	49.9959	50.0157	51.0038	51.0223
												203.75	12.72	2208	69.25	41.13	18.66	148	231	367.5	35.94	58.56	897	32.94	50.63	29	147.75	38.44	2356	416	86.63	709	1100	11.08	1738	158	10.06	115.88	38.38	65.88	1198	19.81	17.38	20.56	11.91	81	66.38	29.69	156.5
AU2	NI	NI	NI	NI	167225	1856.36	1.883	1432.1	NI	Identification unconfirmed	120210	29.0025	29.0345	29.0387	30.0102	30.0424	30.9979	31.0179	31.9894	37.0074	38.0154	39.0229	39.9615	40.0264	40.0307	41.0386	41.1018	42.01	42.0429	42.0465	43.0179	43.0493	43.0543	43.9897	44.0223	44.0262	44.0573	44.9974	45.0335	46.0374	46.0416	47.0138	47.9671	49.9963	50.0151	51.0229	52.0313	53.0388	54.0466
												219.75	7.45	1906	45.06	51.5	194.5	161.25	274	13.97	81.88	973	16.88	17.94	180.25	2124	29.31	378	129.75	719	964	31.94	1646	138.25	14.81	156.25	53.81	72.63	1007	18.22	22.63	13.28	15.72	167.5	79.5	186.75	60.13	289.5	94.63
AU2	NI	NI	NI	NI	167225	1856.36	1.883	1432.1	NI	Identification unconfirmed	120231	29.0022	29.034	29.0387	30.0102	30.0424	30.9978	31.0179	31.9893	34.496	37.0072	38.0143	39.0229	39.9616	40.026	40.0305	41.0384	41.101	42.01	42.0416	42.0463	42.1184	43.0177	43.0505	43.0541	43.9892	44.0212	44.0257	44.058	44.997	45.0335	46.0365	47.049	47.9656	49.0068	49.9962	50.0148	51.023	52.0306
												182	7.1	1804	26.88	38.06	211.25	205.25	275	9.58	39.13	74.5	765	14.7	36.94	152.5	2064	30.84	268.5	41.13	543	36.88	750	15.17	1446	135.75	18.31	117.38	47.06	50.5	872	7.54	7.19	24.81	22.41	85	113.5	166.5	46.25
AU2	NI	NI	NI	NI	167225	1856.36	1.883	1432.1	NI	Identification unconfirmed	120242	29.0024	29.0339	29.0387	29.094	29.0989	30.0103	30.0418	30.9979	31.0179	31.9895	34.4973	36.5138	37.007	38.0152	39.0229	39.9617	40.0256	40.0273	40.0308	41.0386	41.0816	42.01	42.0421	42.0464	43.0178	43.0501	43.0541	43.9893	44.02	44.0252	44.0572	44.9973	45.0335	46.0367	46.0412	47.0488	47.967	49.007
												185	17.34	1862	41	107.88	37.69	29.34	179	220.75	288	32.56	23.69	29.19	157	721	19.28	17.81	22.34	145	2080	29.25	318.5	69.13	684	787	25.69	1324	133	23.81	110.25	22.97	55.44	882	23.88	19.06	11.69	16.69	26.22
AU2	NI	NI	NI	NI	167225	1856.36	1.883	1432.1	NI	Identification unconfirmed	120253	29.0023	29.0344	29.0388	30.0107	30.0425	30.9981	31.0179	31.9893	34.497	37.007	38.0153	39.0229	39.9618	40.0261	40.0307	41.0386	42.0103	42.0422	42.0465	43.0179	43.0497	43.0543	43.1183	43.9892	44.0209	44.0258	44.0576	44.997	45.0336	46.0362	49.0086	49.996	50.0154	51.0236	52.0308	53.0392	54.0466	55.018
												145	16.59	1648	71.5	41.81	227.75	256	279.5	10.19	19.66	108.38	770	8.95	27.75	149.25	1916	318	74.75	584	924	24.31	1280	50.63	161.25	18.09	94.25	43.81	57.19	999	27.34	8.64	66	86.63	165.25	74.25	331.5	115.63	537
AU2	NI	NI	NI	NI	167225	1856.36	1.883	1432.1	NI	Identification unconfirmed	120261	29.0025	29.0343	29.0387	30.0105	30.0418	30.9981	31.0179	31.9894	37.0074	38.0151	39.023	39.9619	40.0268	40.0306	41.0036	41.0386	42.0101	42.0426	42.0465	43.018	43.0489	43.0543	43.0762	43.1183	43.9893	44.0211	44.0258	44.0579	44.997	45.0335	46.0374	49.0069	49.9963	50.0151	51.0229	52.0308	53.0386	54.0421
												173.25	11.59	1468	66.38	21.22	237	364.5	293.5	43.56	74.63	786	15.17	35.44	212	12.16	2216	255.75	77.75	502.5	994	10.05	1642	78.13	24.41	165.25	9.42	77.13	37.38	80.38	783	11.59	22.34	78.5	76	116.13	84.5	389.5	18.28
AU2	NI	NI	NI	NI	167225	1856.36	1.883	1432.1	NI	Identification unconfirmed	120268	29.0024	29.034	29.0387	30.0102	30.0423	30.9979	31.018	31.9892	34.4973	37.0075	38.0153	39.0229	39.962	40.0261	40.0309	41.0025	41.0386	42.0101	42.0418	42.0464	43.018	43.0501	43.0541	43.9895	44.0209	44.0256	44.0575	44.997	45.0336	45.1877	46.0383	47.9678	49.0074	49.996	50.0152	51.023	52.031	53.0385
												241.25	7.48	1688	37.44	34.75	183.25	317.5	316.5	28.88	44.75	91.38	727	11.98	56.13	149.5	24.5	2144	276.5	107.63	470.5	1218	52.81	1362	153.5	36.44	106.63	45.63	97.38	923	39.44	84.88	15.31	25.94	124.63	94.75	138.5	76.25	377.5
AU2	Terpene compound	NI	574	68	13247518	1832.35	5.657	1427.4	NI	Identification unconfirmed	120273	29.0023	29.0342	29.0387	30.0101	30.0421	30.0463	30.9978	31.0179	31.9893	34.4973	37.007	38.0151	39.0228	39.962	40.0257	40.0309	41.0019	41.0386	42.01	42.0422	42.0464	43.018	43.0507	43.0542	43.9896	44.0218	44.0253	44.0576	44.9973	45.0336	45.1873	46.0381	46.0412	47.9666	49.0075	49.9964	50.0153	51.0229
												188	7.06	1676	53.88	35.13	22.84	148	316	343.5	22.13	77	63.5	897	41.31	18.03	239	17.44	2176	252.75	100.13	524	1148	40.19	1450	192	33.69	80.5	42.5	48.44	988	29.91	64.5	24.53	16.78	29.03	110.63	106.38	130.75
AU2	Terpene compound	NI	574	68	13247518	1832.35	5.657	1427.4	NI	Identification unconfirmed	120278	29.0023	29.0387	30.0102	30.0421	30.0463	30.9978	31.018	31.9892	34.4971	37.0066	38.0151	39.0229	39.9619	40.027	40.0308	41.002	41.0386	42.0101	42.0425	42.0464	43.0179	43.0544	43.9896	44.0217	44.0261	44.0579	44.9975	45.0335	46.037	46.0414	47.9659	49.0069	49.9965	50.0155	51.0229	52.0259	52.0314	53.0386
												187	1662	42.19	36.44	49.19	169.5	415.5	305.5	10.47	104.63	76	1010	42.69	27	225.25	17.13	2144	282	93.75	512	1362	1496	172.5	25.03	102.88	23.19	65.75	859	22.53	38.13	23.34	21.66	108.63	112.13	155	23.09	88.38	546
AU2	Terpene compound	NI	574	68	13247518	1832.35	5.657	1427.4	NI	Identification unconfirmed	120283	29.0023	29.0386	30.0103	30.042	30.0463	30.9979	31.0178	31.9892	34.4973	37.007	38.0151	39.0229	39.9619	40.0267	40.0305	41.0022	41.0385	41.1758	42.0101	42.0413	42.0463	43.0179	43.0542	43.9892	44.0207	44.0264	44.0572	44.9973	45.0232	45.0335	46.0364	46.0412	47.9657	49.007	49.996	50.0147	51.0228	52.0263
												255.25	1668	27.06	49.75	36.13	162.75	554	264.5	5.83	50.25	75.38	1054	34.88	26.28	185.25	10.13	2368	40.94	278.5	86.38	474.5	1638	1246	151.25	16.75	92.38	47.5	61.13	14.78	992	6.44	26.72	32.81	12.23	115.63	109.5	162	23.97
AU2	Terpene compound	NI	574	68	13247518	1832.35	5.657	1427.4	NI	Identification unconfirmed	120289	29.0024	29.0341	29.0386	29.0419	29.0797	30.0102	30.0416	30.9978	31.0178	31.9895	34.4974	37.0072	38.0154	39.0229	39.9619	40.0261	40.0309	41.004	41.0385	41.1067	41.1759	42.0099	42.0419	42.0463	43.0177	43.0543	43.9892	44.0212	44.0256	44.0574	44.9973	45.0227	45.0335	46.0412	47.9663	49.9965	50.0148	51.023
												235.5	29.16	1630	78.63	21.88	55.31	48.63	190.75	624	308	13.28	53.56	67.5	1098	27.28	15.39	186	16.06	2700	16.47	38.88	231	106.5	620	1614	1368	197	46.5	102.25	45.88	36.56	11.03	906	17.97	35.38	135	123.25	215.75
AU2	Terpene compound	NI	574	68	13247518	1832.35	5.657	1427.4	NI	Identification unconfirmed	120294	29.0025	29.0342	29.0387	29.0796	30.0103	30.0416	30.9977	31.0179	31.9894	34.4974	37.0074	38.0153	39.023	39.9614	40.0266	40.0307	41.0025	41.0385	41.1067	41.1253	42.0098	42.0421	42.0464	43.0179	43.0542	43.9892	44.0215	44.0255	44.0587	44.9963	45.0228	45.0335	46.0411	47.9659	49.0066	49.996	50.0151	51.023
												210.75	14.45	1602	111.38	50.69	23.31	137.25	737	299.5	13.38	46.81	90.63	1116	15.53	23.59	157.25	10.22	2784	40.94	22.44	249.75	119.5	566	1812	1508	165	48.19	147.5	73.5	40.81	19.22	1000	15.22	18.31	41.44	121.88	106.63	255.5
AU2	Terpene compound	NI	574	68	13247518	1832.35	5.657	1427.4	NI	Identification unconfirmed	120321	29.0023	29.0346	29.0387	29.0672	30.0102	30.0423	30.0464	30.9978	31.0179	31.9895	32.0218	37.0068	38.0153	39.023	39.9619	40.0267	40.0308	41.0025	41.0385	41.1093	42.0099	42.0419	42.0466	43.0178	43.0543	43.1523	43.9896	44.0212	44.0259	44.0576	44.9972	45.0227	45.0335	45.5275	46.0376	46.0414	47.0491	47.966
												272	13.02	2100	72.13	51.44	69.75	9.64	169.5	1352	287.5	23.44	88.88	157.5	1588	13.47	50.94	298.5	25.28	3608	21.72	321.5	142.25	652	2832	1678	41.06	172	65.13	107.25	40.5	43.25	25.72	1172	47.5	20.78	57.56	9.31	12.77
AU2	Terpene compound	NI	574	68	13247518	1832.35	5.657	1427.4	NI	Identification unconfirmed	120339	29.0023	29.0387	29.0781	29.0923	30.0101	30.042	30.9979	31.0179	31.9894	32.0212	37.0076	38.0151	39.0228	39.9619	40.026	40.0307	41.0018	41.0385	42.01	42.0421	42.0464	43.0179	43.0543	43.9892	44.0213	44.0256	44.0573	44.9973	45.0226	45.0334	45.527	46.036	46.0418	47.9665	49.0072	49.9963	50.0152	51.0229
												226.5	2072	33.5	5.23	53.06	53.88	156.5	1210	245.5	23.5	59.94	95.13	1588	29.81	39.25	402.5	19.09	3892	203.75	132	529	3212	1616	116.13	46.81	143.5	53	25.28	55.31	1154	33.06	44.25	52.19	11.45	18.09	117.63	153.75	388.5
AU2	Terpene compound	NI	574	68	13247518	1832.35	5.657	1427.4	NI	Identification unconfirmed	120392	29.0024	29.0386	30.0106	30.0421	30.0474	30.998	31.0179	31.9892	37.0075	38.0153	39.0229	39.5265	39.9622	40.0308	41.002	41.0384	42.01	42.0418	42.0464	43.0178	43.0496	43.0541	43.9889	44.0211	44.0257	44.0579	44.9973	45.0228	45.0334	45.5266	46.0314	46.0372	46.0409	47.0494	47.9669	49.0077	49.9969	50.015
												182.75	1760	31.44	46.69	79.75	183.25	930	258.5	43.94	132.5	1398	29.97	28.47	344.5	15.23	3216	179.75	96.13	404.5	2452	22.28	1492	154	33.81	84.25	14.64	23.97	23.16	860	40.5	25.31	38.38	25.13	11.75	28.75	9.94	76.13	125.5
AU2	Terpene compound	NI	574	68	13247518	1832.35	5.657	1427.4	NI	Identification unconfirmed	120399	29.0024	29.0387	30.0099	30.0419	30.9979	31.0179	31.9891	37.0072	38.0153	39.0228	39.9628	40.0264	40.0308	41.0385	42.0098	42.0419	42.0464	43.0177	43.0492	43.0541	43.9889	44.021	44.0258	44.0578	44.9971	45.0222	45.0334	45.5268	46.0312	46.0375	46.0413	47.0494	47.9669	49.0074	49.9963	50.0148	51.0229	52.0263
												197	1514	28.75	20.59	237.25	1118	329	45.75	84	1204	22.94	13.66	300	2536	176.75	105.13	398	2112	7.27	1276	154.5	46.13	141.25	40.5	46.63	21.97	925	16.34	33.63	65.38	37.19	33	10.09	14.84	100.75	108.38	382.5	10.08
AU2	Terpene compound	NI	574	68	13247518	1832.35	5.657	1427.4	NI	Identification unconfirmed	120404	29.0023	29.0387	30.0098	30.0419	30.9978	31.018	31.9892	37.007	38.0148	39.0228	39.9614	40.0257	40.0308	41.0384	42.0099	42.0425	42.0463	43.0177	43.0492	43.0541	43.9895	44.0209	44.0257	44.0574	44.9968	45.0224	45.0335	45.5264	46.0371	46.0411	47.0503	47.9664	49.0076	49.9961	50.0149	51.0229	52.0261	52.0305
												128.5	1522	37.13	29	204.25	1008	358	74.88	112.38	1164	6.47	18.16	242	2476	213.25	142.75	461.5	1836	23.56	1210	159.5	37.63	114.75	27.41	52.13	25.66	929	27.28	55.44	30.47	19.16	7.84	19.91	67.13	102.88	297	26.16	144.75
AU2	Terpene compound	NI	574	68	13247518	1832.35	5.657	1427.4	NI	Identification unconfirmed	120409	29.0024	29.0387	30.0109	30.0423	30.998	31.0179	31.9893	37.0074	38.0151	39.0228	39.9614	40.026	40.0307	41.0385	42.01	42.0424	42.0463	43.0177	43.0484	43.0542	43.9896	44.0216	44.0258	44.0576	44.9969	45.0227	45.0336	45.5264	46.0373	46.0413	47.9659	49.0083	49.9962	50.015	51.0229	52.0271	52.0308	53.0387
												139	1390	41.19	20.06	237	751	426	70.38	92.88	1082	11.64	44.63	206.25	2404	221.25	127.38	412	1780	24.91	1078	141.75	8.86	87.38	44.13	26.19	34.56	822	27.81	50.38	33.06	11.13	19.03	159.5	151.25	260.5	29.66	126	692
AU2	Terpene compound	NI	574	68	13247518	1832.35	5.657	1427.4	NI	Identification unconfirmed	120416	29.0022	29.0387	30.0102	30.0423	30.998	31.0179	31.9892	37.0075	38.015	39.0228	39.9613	40.0262	40.0309	41.0385	42.0106	42.0418	42.0464	43.0178	43.0543	43.0684	43.9887	44.0213	44.0252	44.0574	44.9968	45.023	45.0335	45.5265	46.0365	46.0417	47.9676	49.008	49.9965	50.0156	51.0229	52.0307	53.0386	54.0406
												160.75	1290	42.19	14.36	225.25	622	299.5	45.88	68.13	913	15.66	35.19	212.75	2288	205.25	55.44	387.5	1566	996	45.56	174	31.59	100.63	29.97	35.25	5.3	637	23.69	17.66	27.97	23.25	18.75	145.5	104	259	86.13	675	25.94
AU2	Terpene compound	NI	574	68	13247518	1832.35	5.657	1427.4	NI	Identification unconfirmed	120421	29.0026	29.0387	30.0104	30.0421	30.998	31.0179	31.9892	34.4968	37.0075	38.0151	39.0229	39.9624	40.0255	40.0306	41.0386	42.0106	42.0419	42.0464	43.0179	43.0543	43.0684	43.9887	44.0216	44.0254	44.0576	44.9977	45.0337	45.5268	46.0366	46.0416	47.9685	49.0074	49.9967	50.0149	51.0232	52.0305	53.0385	54.0414
												165.25	1188	11.31	26.31	140.75	496.5	262.5	8.27	59.63	94.38	885	24.69	33.5	280.5	1914	162	54.44	463	1468	1078	22.94	165.5	31.75	73.38	32.56	42.94	608	28.5	10.5	47.25	37.13	21.84	102.75	86.13	225	93	571	40.81
AU2	Terpene compound	NI	574	68	13247518	1832.35	5.657	1427.4	NI	Identification unconfirmed	120426	29.0024	29.0387	30.0104	30.0421	30.9981	31.018	31.9893	34.4968	37.0078	38.0152	39.023	39.9624	40.0259	40.0305	41.0385	42.0102	42.0416	42.0465	43.0178	43.0542	43.1563	43.9893	44.0214	44.0255	44.0575	44.9978	45.0336	45.5269	46.0414	47.9659	49.0059	49.9965	50.015	51.0229	52.0305	53.0385	54.0414	54.0463
												169	1126	16.38	38.13	166.5	490.5	205	19.19	41.56	139	840	31.63	28	192.25	1948	189	63.31	429	1416	858	7.29	121.88	21.31	72.38	25.56	47.5	540	7.28	48.75	22	16.59	134.25	80.63	210	101	529	47.06	114.38
AU2	Terpene compound	NI	574	68	13247518	1832.35	5.657	1427.4	NI	Identification unconfirmed	120431	29.0024	29.0348	29.0387	30.0104	30.0422	30.998	31.018	31.9893	34.4983	37.0074	38.0149	39.0231	39.9619	40.0261	40.0305	41.0386	42.0103	42.0417	42.0465	43.0178	43.0541	43.1564	43.9891	44.0213	44.0258	44.0573	44.997	45.024	45.0336	46.0418	47.9661	49.9969	50.0154	51.023	52.0308	53.0388	54.0414	54.0464
												178.75	21.09	1102	52.19	24.59	141.75	385.5	238.25	60.19	25.34	64.5	757	19.53	16.59	239	1814	173.5	56.94	313	1224	694	18.69	155.5	33.81	78.13	30.22	34.06	23.53	468.5	19.28	18.34	95.88	90.75	131.75	79	401	39.63	124.63
AU2	Terpene compound	NI	574	68	13247518	1832.35	5.657	1427.4	NI	Identification unconfirmed	120436	29.0023	29.0347	29.0387	30.0102	30.0425	30.9979	31.0179	31.9893	34.4985	37.0074	38.0155	39.023	39.9624	40.0264	40.0306	41.0386	42.0102	42.042	42.0463	43.0179	43.0543	43.1568	43.9892	44.0207	44.026	44.0575	44.9978	45.0228	45.0336	45.5277	46.0416	47.9664	49.9967	50.0153	51.0231	52.0307	53.0386	54.0411
												171.5	36.31	1098	42.88	10.53	245.75	436.5	210	56.38	27.31	43.06	661	18.75	20.66	216	1636	219.75	59	413.5	936	792	35.25	180.75	33.25	81.75	37.75	40.06	24.66	503	35.88	10.88	7.81	105.88	73.5	169	66.5	347	46
AU2	Terpene compound	NI	574	68	13247518	1832.35	5.657	1427.4	NI	Identification unconfirmed	120442	29.0024	29.0387	30.0101	30.0419	30.998	31.0181	31.9892	37.0076	38.015	39.0229	39.9618	40.0264	40.0306	41.0386	42.0097	42.0421	42.0463	43.0179	43.0542	43.1567	43.9894	44.0205	44.0263	44.0575	44.9975	45.0218	45.0335	45.5277	46.0415	47.9663	49.9964	50.0151	51.023	52.0309	53.0385	54.0425	54.0463	55.0178
												265	1242	38.56	42.5	300	302.5	250	37.5	49.5	585	41.88	11.91	151.25	1486	185.25	56.19	390.5	958	761	43.94	172.75	26.16	61.88	18.63	32.44	5.73	600	17.91	8.77	14.02	119.25	46.38	201.25	65	267	34.69	93.25	374.5
AU2	Terpene compound	NI	574	68	13247518	1832.35	5.657	1427.4	NI	Identification unconfirmed	120448	29.0025	29.0387	30.0101	30.0421	30.9978	31.0179	31.9893	37.0076	38.0151	39.0229	39.9619	40.0263	40.0306	41.0386	42.01	42.0428	42.0464	43.0176	43.0541	43.989	44.0219	44.026	44.0575	44.9968	45.0336	46.0369	47.967	49.9965	50.0152	51.023	52.031	53.0386	54.0465	55.0176	55.0544	56.0259	56.0576	56.0622
												208	921	29.84	24.69	208.5	240.5	372	58.06	58.13	597	28.75	18.78	113	1280	150.25	26.5	301.5	768	751	133.25	7.99	33.44	20.72	21.84	547	10.86	10.67	109.75	100.13	169.5	50.88	319.5	129.25	336	821	53.31	39.31	203.5
AU2	Terpene compound	NI	574	68	13247518	1832.35	5.657	1427.4	NI	Identification unconfirmed	120458	29.0022	29.0388	30.0104	30.0425	30.9978	31.0181	31.9894	37.0075	38.0158	39.0229	39.9622	40.0266	40.0309	41.0386	42.0102	42.0423	42.0465	43.0177	43.0543	43.9892	44.0212	44.0258	44.0579	44.9973	45.0336	45.5261	46.0373	46.0411	47.9666	49.9965	50.0154	51.0232	52.0305	53.0386	54.0462	55.0179	55.0541	56.0254
												140.5	871	55	29.88	201.75	235.5	284.5	42.63	80.88	596	37.81	13.8	134.75	1610	182.5	72.88	352.5	732	793	185.5	17.66	64.88	19.25	19.75	415.5	42	10.98	20.88	36.69	128.25	56.13	110.5	60.06	266.5	95	382	860	52.38
AU2	NI	NI	NI	NI	14633	1808.35	4.138	1422.6	NI	Identification unconfirmed	120469	29.0023	29.0387	30.01	30.042	30.9978	31.0181	31.9894	37.0071	38.0149	39.023	39.9616	40.0308	41.0387	41.0735	41.1301	42.01	42.0425	42.0465	43.0181	43.0542	43.9892	44.0214	44.0251	44.0575	44.9974	45.0335	47.9664	49.9964	50.0149	51.0233	52.0304	53.0383	54.0468	55.0181	55.0539	56.0262	56.0584	56.0621
												101.13	866	55.31	14.38	250	231.25	195.5	22.06	50.44	550	35.94	91.88	1378	58.69	21.94	140	42.25	322	602	774	138.25	21.25	84.38	18.63	40	327	11.42	155	55.81	127.38	60.94	215.5	93.63	446	822	42.75	34.69	206
AU2	NI	NI	NI	NI	14633	1808.35	4.138	1422.6	NI	Identification unconfirmed	120490	29.0023	29.0387	30.01	30.0421	30.9981	31.018	31.9894	37.0074	38.0151	39.023	39.962	40.0307	41.0385	41.0881	41.1405	42.0102	42.042	42.0465	43.0179	43.0541	43.9893	44.0212	44.026	44.0574	44.997	45.0335	46.0371	46.0416	47.9662	49.9963	50.0151	51.0229	52.0301	53.039	54.0465	55.0179	55.0541	56.0251
												150.25	957	33.56	32.38	234	213.25	250.25	46.81	45.81	499	33.81	116.75	1222	52.06	28.94	195.25	61.81	334	516	687	224	11.16	55.94	14.41	38.69	445.5	14.2	9.06	24.69	167.25	38.19	139	62.94	204.5	104	373	779	51.63
AU2	NI	NI	NI	NI	167225	1856.36	1.883	1432.1	NI	Identification unconfirmed	120503	29.0022	29.0386	29.0749	29.0832	30.0102	30.0419	30.0465	30.9979	31.0179	31.9894	31.9923	34.4967	37.0072	38.0149	39.0229	39.9621	40.0306	41.002	41.0385	42.01	42.0422	42.0463	43.0178	43.0541	43.9894	44.0213	44.0257	44.0577	44.9975	45.0335	46.037	46.0414	47.9652	49.9961	50.0155	51.0228	52.0311	53.0386
												151.5	892	10.2	49	28.25	22.75	18.91	191.25	185.25	270	36.81	11.84	36.94	65.13	504	13.47	116.5	24.13	1352	180.75	59.63	431.5	566	849	167.75	10.64	88.25	65.13	45	484.5	14.81	28.34	10.22	102.5	44.63	95.63	43.56	167.25
AU2	NI	NI	NI	NI	167225	1856.36	1.883	1432.1	NI	Identification unconfirmed	120517	29.0022	29.0387	30.0104	30.042	30.0468	30.9978	31.0179	31.9893	34.4969	37.0072	38.015	39.0229	39.9626	40.0266	40.0306	41.0023	41.0385	41.0636	42.0102	42.0418	42.0464	43.0178	43.0499	43.0542	43.9893	44.0212	44.0258	44.0578	44.997	45.0334	46.0372	46.041	47.9671	49.9964	50.0149	51.0233	52.031	53.0388
												136.5	1382	14.69	30.75	21	151.75	120.63	227.5	23.66	29.94	61.38	667	25.91	31.88	153.25	13.27	1674	49.25	295	51.31	549	743	8.09	1036	174.5	19.88	70.88	58.88	45.69	890	19.97	12.45	26.59	99.25	59.69	49.56	32	195.75
AU2	NI	NI	NI	NI	167225	1856.36	1.883	1432.1	NI	Identification unconfirmed	120862	29.0023	29.0387	30.0101	30.0415	30.998	31.0179	31.9893	37.008	38.0152	39.0229	39.9616	40.026	40.0307	41.0022	41.0386	41.103	41.1751	42.01	42.0425	42.0463	43.0177	43.0542	43.9893	44.0206	44.0256	44.0583	44.9969	45.0005	45.0336	46.0372	46.0416	47.9662	49.0069	49.9963	50.0154	51.0228	52.0305	53.0024
												190.25	1514	21.84	10.13	193.5	236.5	278	22.94	55.06	666	18.88	20.09	156.75	10.27	1878	55	74	310.5	56.63	410	780	1222	138.5	8.59	104.88	55.13	53.94	25.44	772	19.22	27.94	33.25	7.55	131.5	55.38	114.5	43	6.09
AU2	Terpene compound	NI	574	68	13247518	1832.35	5.657	1427.4	NI	Identification unconfirmed	120963	29.0023	29.0388	30.0099	30.0419	30.9979	31.018	31.9895	34.4969	35.9986	37.0072	38.0153	39.023	39.9619	40.0267	40.0306	41.0385	42.01	42.0421	42.0465	42.9975	43.0179	43.0542	43.9898	44.0257	44.0571	44.9972	45.0336	46.0368	46.0408	47.9677	49.0075	49.9963	50.0155	51.0227	52.0305	53.0385	54.0425	54.0463
												124.13	1000	47.63	14.86	278.5	283.5	340	17.75	9.38	53.75	80.13	810	33.13	20.91	143.5	1690	164.25	57.5	416.5	7.18	685	701	90.88	68.88	6.2	49.31	443.5	8.17	9.92	61.69	11.88	123.38	141.5	211.75	85	289	24.72	81.75
AU2	Terpene compound	NI	574	68	13247518	1832.35	5.657	1427.4	NI	Identification unconfirmed	120976	29.0024	29.0387	30.0101	30.998	31.018	31.9895	34.4974	35.9995	37.0073	38.0153	39.023	39.9614	40.0262	40.0307	41.0044	41.0386	42.0098	42.042	42.0465	42.9983	43.0179	43.0543	43.9894	44.0216	44.026	44.0575	44.9798	44.9974	45.0336	45.527	46.0369	46.0423	47.968	49.0073	49.9965	50.0154	51.0231	52.0307
												198.25	1019	22.53	219.75	251.75	334	16.88	22.19	51.06	112.63	968	14.31	31.88	174	64.13	1782	157.5	46.31	262	25.94	690	780	165.5	19.03	55	19.59	62.06	35.31	476	24.84	24.72	38.88	14.23	31.5	148.25	137.75	275	135.25
AU2	Terpene compound	NI	574	68	13247518	1832.35	5.657	1427.4	NI	Identification unconfirmed	120984	29.0023	29.0387	30.01	30.042	30.9979	31.0177	31.9893	34.4974	37.0075	38.0153	39.0229	39.962	40.0308	41.0023	41.0386	42.0102	42.042	42.0464	42.999	43.0179	43.0542	43.9895	44.0214	44.0254	44.0575	44.9783	44.9973	45.0336	45.5271	46.0365	46.0408	47.9664	49.0068	49.9961	50.0153	51.0227	52.0306	53.0385
												108.13	921	55.31	12.36	377	282.5	238.5	13.66	53	61.44	934	15.41	203.75	19.28	1632	116.5	51.38	237.5	20.84	723	786	166	15.91	62.44	12.05	11.52	62.44	344	28.66	7.37	41.13	9.73	11.2	80.13	144.75	331	186	504
AU2	Terpene compound	NI	574	68	13247518	1832.35	5.657	1427.4	NI	Identification unconfirmed	121001	29.0025	29.0387	30.0103	30.0426	30.9979	31.018	31.9894	34.4968	37.0076	38.0151	39.0229	39.0946	39.962	40.0261	40.0307	41.0385	42.0099	42.0416	42.0465	43.0178	43.0541	43.9893	44.0215	44.0258	44.057	44.9795	44.9971	45.0336	45.5273	47.9663	49.0083	49.9964	50.0153	51.023	52.0255	52.0304	53.0384	54.042
												114.38	903	62.75	9.28	295.5	288.5	215.75	13.47	90.38	97.38	1114	34.38	22.53	69.75	170	2014	166.25	59	363	807	871	210.25	10.03	65	22.56	10.08	29.97	479	32.25	33.88	11.44	146	223	463.5	21.34	175.25	506	17.41
AU2	Terpene compound	NI	574	68	13247518	1832.35	5.657	1427.4	NI	Identification unconfirmed	121024	29.0023	29.0389	30.0105	30.0418	30.998	31.0179	31.9895	34.4971	37.0074	38.0153	39.0231	39.9624	40.0259	40.0307	41.0386	42.01	42.0417	42.0466	43.0179	43.0543	43.9896	44.0215	44.0259	44.0574	44.9974	45.0336	45.5264	46.0422	49.0074	49.9963	50.0153	51.023	52.026	52.0308	53.0389	54.0431	54.0466	54.9995
												109	1220	57.19	33.63	308	334.5	336.5	25.41	59.94	147	1244	15.3	13.39	211	2276	150	41.5	353.5	949	782	174.25	19.03	75.38	16.66	35.38	449	31.34	31.22	20.66	194	252.75	421	15.78	207.75	704	38.94	98.13	23.59
AU2	Terpene compound	NI	574	68	13247518	1832.35	5.657	1427.4	NI	Identification unconfirmed	121035	29.0024	29.0387	30.0106	30.0417	30.9978	31.018	31.9892	34.497	37.0074	38.0151	39.0228	39.9622	40.0269	40.0308	41.0386	41.1101	42.01	42.0418	42.0466	43.0072	43.0178	43.0542	43.9894	44.0217	44.0258	44.0573	44.979	44.9974	45.0335	45.5268	46.0415	49.0062	49.9965	50.0153	51.023	52.0261	52.0306	53.0384
												180.75	1134	33.5	8.08	308.5	328	304	17.75	84.5	117.63	1244	30.09	49.31	258.5	2172	28.25	112.75	84.13	387	16.72	1013	806	250	41.06	83.13	18.78	14.56	13.84	478.5	72.25	23.13	14.64	204.25	196.5	648	34	279	724
AU2	Terpene compound	NI	574	68	13247518	1832.35	5.657	1427.4	NI	Identification unconfirmed	121047	29.0024	29.0387	30.0099	30.0417	30.9978	31.0178	31.9895	36.0001	37.0071	38.0149	39.0227	39.5263	39.9616	40.0264	40.0308	41.0022	41.0384	41.1417	42.0102	42.0417	42.0463	43.0177	43.0542	43.9892	44.021	44.0256	44.0575	44.9793	44.9963	45.0335	45.5264	46.0413	47.9665	49.0079	49.9962	50.0149	51.023	52.0306
												205	1120	22.25	59.38	234.25	402	261	39.75	74.5	111.5	1254	8.28	20.75	26.53	232.25	5.98	2014	16.41	138.5	53.88	338	1132	770	160.75	21.25	46.19	18.84	14.28	42.31	496	22.22	27.22	26.38	16.13	160.5	252	602	199.25
AU2	Terpene compound	NI	574	68	13247518	1832.35	5.657	1427.4	NI	Identification unconfirmed	121061	29.0024	29.0343	29.0387	30.0102	30.0416	30.9979	31.0179	31.9893	34.4973	35.9996	37.0072	38.0153	39.0228	39.5265	39.9619	40.0264	40.031	41.0025	41.0386	41.1224	42.0103	42.0421	42.0464	43.0179	43.0542	43.9891	44.0211	44.0256	44.0565	44.9792	44.9963	45.0337	45.5273	46.0416	47.9668	49.0076	49.9962	50.0151
												127.13	24.59	1108	17.13	23.97	289	408	304	24.28	37.44	87.75	102.5	1356	22.13	15.34	72.38	229.5	28.63	2756	69.88	177.25	71.5	326	1410	732	164.25	30.94	58.19	13.36	16.28	29.53	646	36.44	31.22	35	29.69	115.88	191.5
AU2	Terpene compound	NI	574	68	13247518	1832.35	5.657	1427.4	NI	Identification unconfirmed	121072	29.0023	29.0349	29.0388	30.0104	30.0418	30.9979	31.018	31.0715	31.9895	34.4981	37.0075	38.0153	39.0118	39.0229	39.962	40.0272	40.0309	41.0386	42.01	42.0421	42.0464	43.0073	43.0179	43.0543	43.9894	44.0211	44.0257	44.0579	44.9791	44.9969	45.0225	45.0334	45.5274	46.0372	46.0414	47.9656	49.0067	49.9968
												132.5	5.95	954	44.38	30.91	336	493	15.53	236.25	6.84	84.75	113.25	9.11	1304	27.75	100.75	210.5	2212	114.25	92.13	301	17.41	1162	856	151.25	54.31	36.06	39.19	25.44	26.16	14.52	560	25.31	6.73	23.13	15.23	29.59	163.25
AU2	Terpene compound	NI	574	68	13247518	1832.35	5.657	1427.4	NI	Identification unconfirmed	121081	29.0022	29.0387	30.0103	30.0419	30.9981	31.018	31.9894	34.4971	37.0072	38.0155	39.023	39.5259	39.9623	40.0259	40.0307	41.0385	42.01	42.042	42.0466	43.0075	43.0179	43.0542	43.9894	44.0211	44.0251	44.0583	44.9792	44.9971	45.0159	45.0224	45.0335	45.5266	46.0369	46.0408	47.9659	49.0067	49.9964	50.0149
												169.25	1214	38.75	20.56	258	672	269	25.5	64.25	100.38	1316	8.16	22.31	41.13	265	2380	166.25	116.88	367.5	11.94	1548	889	158.5	28	70.88	17.19	14.48	27.72	16.31	26.59	709	34.13	9.81	29.94	18.22	7.68	222.25	244.25
AU2	Terpene compound	NI	574	68	13247518	1832.35	5.657	1427.4	NI	Identification unconfirmed	121146	29.0024	29.0387	29.1519	30.0103	30.0424	30.9978	31.0179	31.9894	34.497	36	37.0071	38.0155	39.0228	39.9619	40.0258	40.0307	41.0385	42.0102	42.0414	42.0464	43.0179	43.0541	43.1246	43.9894	44.0213	44.0255	44.0578	44.9788	44.9967	45.0224	45.0335	45.5269	46.0415	47.9667	49.0078	49.9965	50.0152	51.0228
												188.75	1086	69.88	24.06	30.84	329.5	501	306	14.8	27.91	108.38	82.5	1322	38.19	21.03	251.25	2096	159	64.88	349	1532	975	19.19	199.5	24.94	83.5	14.31	26.13	28.41	21.38	554	57.25	56.56	44.06	33.56	280	212	503
AU2	Terpene compound	NI	574	68	13247518	1832.35	5.657	1427.4	NI	Identification unconfirmed	121154	29.0024	29.0387	30.01	30.042	30.998	31.018	31.9893	34.4971	37.0077	38.0155	39.0229	39.9623	40.0268	40.0306	41.0385	42.0102	42.0418	42.0464	42.9992	43.0178	43.0543	43.9894	44.0211	44.0257	44.0579	44.9789	44.9971	45.0335	45.5271	46.0416	47.9665	49.0067	49.9962	50.0151	51.0049	51.0228	52.0306	53.0386
												182.75	863	70.88	19.13	415.5	491.5	342.5	17.19	49.25	115.13	1022	22.19	43.94	208.5	1848	170.75	65.63	322.5	8.63	1248	672	149.25	11.27	67.5	19.16	11.66	14.42	516	57.63	33.06	18.13	20.97	194.5	196	16.44	449.5	146.75	743
AU2	Terpene compound	NI	574	68	13247518	1832.35	5.657	1427.4	NI	Identification unconfirmed	121162	29.0024	29.0387	30.0102	30.0419	30.9979	31.0179	31.9892	37.0073	38.0153	39.023	39.9615	40.0269	40.0307	41.0386	42.01	42.0416	42.0464	42.9986	43.0177	43.0543	43.9892	44.0208	44.0253	44.0577	44.9791	44.9963	45.0229	45.0334	45.5272	46.0417	47.9665	49.0068	49.996	50.0152	51.005	51.0229	52.0264	52.031
												155.75	1003	85.75	10.28	350.5	433.5	304.5	88.5	156.75	1136	31.66	37.69	215.75	2046	154.5	51.69	372.5	14.48	1114	791	136.75	65.75	53.13	38.44	14.92	44.81	16.56	493	31.56	12.84	10.94	15.52	238.5	169.75	13.02	449	34.75	179.25
AU2	Terpene compound	NI	574	68	13247518	1832.35	5.657	1427.4	NI	Identification unconfirmed	121168	29.0023	29.0387	30.0099	30.0423	30.9978	31.018	31.9893	37.0076	38.0153	39.023	39.9613	40.0262	40.0309	41.0386	42.01	42.0419	42.0466	42.9985	43.0179	43.0543	43.9895	44.021	44.0255	44.0576	44.0591	44.9789	44.9969	45.0233	45.0336	45.5267	46.041	47.9661	49.0074	49.9963	50.0151	51.0046	51.023	52.0266
												172.5	902	52.5	30.16	345	377.5	353.5	47.5	158	997	13.08	24.75	201.25	1592	123.75	41.88	323	15.05	957	578	118.63	29.41	31.75	9.41	10.77	14.98	48	8.86	474	14.36	25.13	10.08	28.59	212.75	125.25	14.97	388	35.88
AU2	Terpene compound	NI	574	68	13247518	1832.35	5.657	1427.4	NI	Identification unconfirmed	121177	29.0022	29.0387	30.0102	30.0419	30.998	31.0179	31.9894	34.4968	37.0073	38.0151	39.0229	39.9621	40.0262	40.0308	41.0386	42.0101	42.042	42.0466	42.9979	43.0179	43.0544	43.9894	44.0219	44.0255	44.0579	44.9793	44.9969	45.0228	45.0337	45.5266	46.0409	47.966	49.007	49.9961	50.015	51.0048	51.0228	52.0308
												201.25	702	43.19	12.3	440	375.5	269.5	21	63.38	142.5	969	18.09	51.25	217.25	1636	172.75	34.25	303	15.61	717	748	154.75	19.56	59	17.47	11.28	25.22	21.19	405.5	18.97	34.31	17.56	29.56	249.25	172.75	31.59	427	118.63
AU2	Terpene compound	NI	574	68	13247518	1832.35	5.657	1427.4	NI	Identification unconfirmed	121186	29.0023	29.0387	30.0101	30.0434	30.998	31.0179	31.9895	34.4972	37.0075	38.0149	39.0231	39.9615	40.0273	40.0308	41.0387	41.0966	42.01	42.0423	42.0467	42.998	43.0178	43.0543	43.9893	44.0211	44.0255	44.0571	44.9792	44.9972	45.0232	45.0334	46.0415	47.9663	49.0074	49.9963	50.0153	51.0229	52.0306	53.0384
												154	787	22.03	11.53	430	326.5	318	42.25	59.13	119	986	25.66	83	131.25	1638	9.16	162.75	50.56	305	22.94	922	598	168.75	11.02	85	20.59	27.59	27.09	13.03	386	18.75	15.92	33.69	408.5	152.5	324.5	116.13	428
AU2	Terpene compound	NI	574	68	13247518	1832.35	5.657	1427.4	NI	Identification unconfirmed	121199	29.0023	29.0389	30.01	30.998	31.0179	31.9894	34.4974	37.0072	38.0153	39.0232	39.9618	40.0262	40.0308	40.0882	41.0387	42.0102	42.0419	42.0462	42.9979	43.0082	43.0179	43.0543	43.9896	44.0219	44.0257	44.0571	44.9785	44.9976	45.0227	45.0338	45.5264	47.9666	49.0074	49.9964	50.0153	51.023	52.0308	53.0386
												161.25	720	32.81	394.5	157.25	382.5	42.69	41.31	79	829	15.77	22.59	129.75	7.06	1330	199.75	57.44	300	27.88	17.44	518	551	151.75	37.13	38.88	11.59	8.86	33.19	33.19	371.5	22.31	29.75	31.19	202.5	151	347	130	323.5
AU2	Terpene compound	NI	574	68	13247518	1832.35	5.657	1427.4	NI	Identification unconfirmed	121220	29.0024	29.0388	30.0098	30.998	31.0177	31.9894	34.497	37.0072	38.0152	39.023	40.0259	40.0309	41.0385	42.01	42.0415	42.0465	42.9979	43.0178	43.0543	43.9894	44.0254	44.9974	45.0337	45.5266	46.0412	47.966	49.0065	49.9963	50.0152	51.0229	52.0305	53.0386	54.0463	55.0178	55.0544	55.9956	56.0259	56.0622
												155.5	591	60.94	368	117.13	322	43.06	42.94	126.88	766	26.22	90.63	1110	122	39.13	177.75	30.97	394.5	481	181	50.38	30.97	262	33.38	29.31	21.19	14.64	234	112.63	322	67.5	348.5	86.5	279.5	762	8.58	44.88	179
AU2	Terpene compound	NI	574	68	13247518	1832.35	5.657	1427.4	NI	Identification unconfirmed	121742	29.0027	29.0388	30.0107	30.0431	30.9981	31.018	31.9897	34.497	35.9992	37.0072	38.0155	39.0232	39.9611	40.0265	40.031	41.0387	42.01	42.0422	42.0465	42.9986	43.0178	43.0545	43.9895	44.0211	44.0256	44.0583	44.9958	45.0336	45.5273	47.9658	49.0073	49.9965	50.0154	51.0231	52.0265	52.0307	53.0388	54.0421
												63.06	548	51.75	22.84	583	213	309.5	14.13	8.73	56.5	119	1290	46.75	37.25	156.75	1442	89.25	29.06	192.5	12.73	455	357	198.5	8.2	81.25	12.69	25.81	328.5	49.63	15.41	9.97	284.5	222.75	532	51.31	173	452	24.91
AU2	Terpene compound	NI	574	68	13247518	1832.35	5.657	1427.4	NI	Identification unconfirmed	121755	29.0024	29.0388	29.0959	30.01	30.042	30.9979	31.0182	31.9894	34.4978	35.9991	37.0078	38.0152	39.023	39.9624	40.027	40.031	41.0025	41.0342	41.0386	42.01	42.0428	42.0465	42.998	43.018	43.0544	43.9893	44.0255	44.98	44.9972	45.0334	45.5267	46.0417	47.9666	49.0075	49.9965	50.015	51.023	52.0258
												86.38	666	65.63	21.63	14.86	461.5	257	260.5	29.41	24.53	125.25	134.25	1194	28.16	45.81	219.75	18.53	26.97	1504	146.5	73.13	215.75	14.98	518	453	161.25	41.25	14.61	31.53	276.5	15.48	24.09	43.81	23.88	315.5	284	621	16.06
AU2	Terpene compound	NI	574	68	13247518	1832.35	5.657	1427.4	NI	Identification unconfirmed	121778	29.0024	29.0388	30.0106	30.0417	30.9981	31.0179	31.9896	34.4969	35.9995	37.0075	38.0153	39.0231	39.9622	40.0268	40.031	41.0341	41.0387	41.0927	42.0102	42.0419	42.0465	42.9981	43.0181	43.0545	43.9895	44.021	44.0258	44.0588	44.9793	45.0165	45.0227	45.0339	45.5278	47.9667	49.0068	49.9964	50.0151	51.023
												130.25	622	39.31	20.72	548	153	291	43.63	6.16	126.63	172.75	1472	26.31	59.63	180.25	14.61	1686	20.44	120.25	41.81	229.5	46.25	475.5	351	191.25	25.41	65.25	33.06	15.61	33.31	13.66	231	43.31	11	62.19	298.5	318.5	802
AU2	Terpene compound	NI	574	68	13247518	1832.35	5.657	1427.4	NI	Identification unconfirmed	121835	29.0026	29.0388	30.0103	30.9979	31.018	31.9894	34.4972	35.9992	37.0075	38.0152	38.5192	39.023	39.9618	40.026	40.0308	41.0388	41.1098	42.0102	42.0419	42.0466	42.9973	43.0179	43.0545	43.9894	44.0256	44.0573	44.9786	44.9968	45.0334	45.5272	46.0408	47.9662	48.0005	49.007	49.9961	50.0151	50.0932	51.023
												126.38	578	43.44	509.5	257	248.75	47.44	9.19	86.75	135.75	5.35	1122	24.88	28.66	198	1364	26	93	42.19	248.25	8.11	497	316.5	134.75	36.25	17.13	13.19	22.94	214.5	56.88	18.41	37	14.14	18.47	308.5	229.75	46.75	566
AU2	Terpene compound	NI	574	68	13247518	1832.35	5.657	1427.4	NI	Identification unconfirmed	121898	29.0025	29.0388	30.0101	30.9981	31.018	31.9894	34.4966	35.9988	37.0073	38.0152	38.5194	39.023	39.962	40.027	40.0307	41.0386	42.0103	42.0423	42.0466	42.9998	43.0181	43.0544	43.9893	44.026	44.058	45.0222	45.0338	45.5271	46.0138	46.0413	47.9667	49.0073	49.9965	50.0152	51.0231	52.031	53.0388	54.0421
												121.13	449.5	18.72	710	167.5	273	20.41	19.63	95.38	115.5	23.09	944	35.75	41.19	129.25	1168	83.38	27.03	204	32.88	600	374	137	71	26.84	17.03	306.5	34.56	19.38	14.56	35	25.06	298	160.25	334	121.5	435.5	14.53
AU2	Terpene compound	NI	574	68	13247518	1832.35	5.657	1427.4	NI	Identification unconfirmed	121919	29.0025	29.0388	30.0101	30.998	31.0179	31.9894	34.498	37.0071	38.0149	39.0231	39.9618	40.0262	40.0306	41.0387	41.1098	41.1123	42.0102	42.0419	42.0465	42.9984	43.018	43.0545	43.9898	44.0261	44.9792	44.9967	45.023	45.0337	45.0878	45.527	47.9665	49.0078	49.9967	50.0152	51.0232	52.0257	52.0309	53.0387
												88.88	385	20.75	556	160.5	324.5	18.78	49.13	70.75	733	43.69	12.97	151.5	1044	21.44	27.03	70.13	29.44	161.75	37.88	372	348	90.88	85.75	10.84	29.5	16.41	151.25	14.8	41.75	28.91	36.19	371	115.25	279	19.38	100.5	342.5
AU2	Terpene compound	NI	574	68	13247518	1832.35	5.657	1427.4	NI	Identification unconfirmed	121956	29.0026	29.0388	30.0104	30.998	31.018	31.9895	34.4976	35.9987	37.0072	38.0149	39.0231	39.9613	40.0259	40.0308	41.0035	41.0388	42.0104	42.0419	42.0465	42.9989	43.018	43.0544	43.9894	44.0259	44.9796	44.998	45.0335	45.5271	47.9663	49.0073	49.9963	50.0153	51.0232	52.0311	53.0386	54.0466	54.997	55.018
												115	395.5	28.94	648	78.88	215.75	9.83	9.89	50.88	78.75	715	21.34	42	66	59.75	866	77.5	18.19	161.5	20.25	260	276.5	105.38	48.38	6.76	19	205.5	25.63	25.38	12.97	257	177.25	252.25	78.75	182.25	66.5	12.39	143.75
AU2	Terpene compound	NI	574	68	13247518	1832.35	5.657	1427.4	NI	Identification unconfirmed	121996	29.0024	29.0387	30.0096	30.998	31.0182	31.9895	34.4962	37.0076	38.0155	39.0232	39.9614	40.0259	40.0308	41.0386	42.0103	42.0424	42.0473	43.018	43.054	43.9892	44.0263	45.0333	46.0419	47.9668	49.0081	49.9966	50.0148	51.023	52.0314	53.0383	54.0461	54.9971	55.0179	55.0545	55.9958	56.0619	57.0334	57.0703
												86.25	236	21.38	437.5	52.13	181	6.53	38.75	75.75	264.5	5.16	27.16	95.25	525	50.44	9.53	199	113.38	121	81.75	35.69	116.13	29.94	15.52	9.13	153.25	67	101.88	42.38	91.25	34.94	6.55	103.25	278	28	92.38	24.56	241.25
AU2	Terpene compound	NI	574	68	13247518	1832.35	5.657	1427.4	NI	Identification unconfirmed	124385	29.0022	29.0388	30.998	31.0179	31.9896	38.0157	39.0232	39.9629	39.9945	40.0314	41.0023	41.0391	42.0103	42.0468	42.9987	43.0181	43.0547	43.0635	43.9898	44.0215	44.0251	44.9974	45.0339	45.0373	45.121	46.0005	47.9665	49.9965	50.0159	51.0242	53.0403	54.9986	55.0179	55.0544	56.0627	57.0336	57.0707	60.0209
												284	68.75	432.5	127.63	127.88	26.94	103.75	12.61	33.94	34.38	143.25	159.75	637	38.88	23.41	2832	70.88	10	184.75	88.5	30.06	2872	50	59.88	49.13	18.81	15.31	370.5	35.81	8.88	32.88	18	32.63	93	40.75	13.47	60	1880
AU2	NI	NI	NI	NI	11686	11686	1904.37	7.271	NI	Identification unconfirmed	124417	29.0021	29.0386	30.0095	30.9979	31.0181	31.9894	37.0069	38.0146	39.0236	39.9612	39.9946	40.0303	41.0025	41.0389	42.01	42.0463	42.9982	43.0128	43.0181	43.0546	43.0642	43.0763	43.9894	44.0216	44.9972	45.0336	46.0006	47.0019	47.9663	49.9968	50.0153	51.0225	53.0386	54.0474	54.9979	55.0183	55.0543	55.9966
												505	105.25	22.72	438	149.75	121.5	14.77	17.13	136	14.09	92.25	33.13	237.75	163	969	59.38	52.31	40	5096	121.13	56.75	17.22	268.5	142.5	4776	85.25	65.13	26.09	14.55	325.5	52.19	49.56	24.75	29.03	25.41	58.38	99.88	30.09
AU2	Acetic acid	C2H4O2	933	89.3	784867	1880.37	5.534	1436.9	1435		125008	29.0024	29.0387	30.0053	30.0106	30.998	31.018	31.9901	37.0079	38.0152	39.023	39.9942	40.0307	41.0024	41.0387	42.0103	42.0466	43.0181	43.0249	43.0356	43.0543	43.0618	43.0686	43.1023	43.1183	43.1414	43.9895	44.0214	44.9797	44.9974	45.0077	45.0214	45.0335	45.1063	45.1164	45.1538	46.0008	47.0023	47.9663
												1304	100.88	11.05	50.44	316.5	480	98.63	13.25	14.28	125.5	136	28.44	643	196.5	2528	40.31	13264	79.38	17.91	113.88	30.97	134.5	33.44	18.25	24.66	477	256.5	7.96	12608	25.84	30.25	82.38	7.46	52.25	47	209.75	33.81	8.16
AU2	Acetic acid	C2H4O2	933	89.3	784867	1880.37	5.534	1436.9	1435		125012	29.0024	29.0386	30.0057	30.0104	30.9979	31.018	31.9894	37.008	38.0152	39.0229	39.9943	40.0307	41.0023	41.0386	42.0102	42.0466	42.08	43.018	43.0299	43.0354	43.0542	43.0632	43.0685	43.0755	43.0935	43.1026	43.1183	43.1414	43.1934	43.2302	43.2498	43.9895	44.0214	44.9794	44.9974	45.0078	45.0213	45.0334
												1736	94.25	24.47	36.13	313.5	569	56.81	11.83	14.44	110.88	203.5	23.81	995	159.25	3436	33.25	34.44	18976	21.38	49.25	106.38	16.97	70	31.03	5.39	143	48.06	62	14.45	7.62	14.98	609	423	12.97	18880	69.13	59.31	66.75
AU2	NI	NI	NI	NI	21915	1936.38	1.778	1448	NI	Identification unconfirmed	128073	29.0024	29.0389	29.0857	30.0102	30.9981	31.018	31.9896	34.497	37.0073	38.0151	39.0232	39.962	39.9949	40.0261	40.0309	41.0025	41.0388	42.0103	42.0424	42.0466	42.9987	43.0181	43.0546	43.9896	44.0216	44.0264	44.057	44.9792	44.9973	45.0333	45.0491	46.0009	47.0014	47.9664	49.0075	49.9965	50.0155	51.0232
												223	149.5	23.25	24.31	669	93.25	192.75	37.88	38.69	32.56	496.5	17.44	36.25	17.31	102.88	177.25	601	484.5	12.36	153.75	34.44	2828	132.75	318	51	35.94	20.34	32.25	2632	41.38	43.38	17.81	8.14	23.84	24.75	507	81.63	267
AU2	NI	NI	NI	NI	21915	1936.38	1.778	1448	NI	Identification unconfirmed	128087	29.0025	29.0389	30.0103	30.9982	31.0181	31.9895	34.4971	37.0078	38.0154	39.0233	39.9624	39.9951	40.0265	40.031	41.0025	41.0346	41.0388	42.0103	42.0426	42.0466	42.9983	43.0181	43.0545	43.9895	44.0216	44.0252	44.9792	44.9973	45.0334	46.0008	47.0019	47.9666	49.0072	49.9966	50.0153	51.0232	52.0311	53.0387
												353.5	208.25	20.38	705	120	158.75	40.38	74.88	103	795	16.69	16.84	15.08	182.5	189	21.56	866	570	32.25	100.88	23.97	2756	162	261	91.63	25.41	8.88	2860	72	14.47	12.34	26.31	19.19	414.5	100.25	286.5	66.88	723
AU2	NI	NI	NI	NI	222645	1936.38	5.513	1448	NI	Identification unconfirmed	128099	29.0025	29.039	30.0104	30.9981	31.0181	31.9895	35.9997	37.0075	38.0154	39.0231	39.9621	39.9946	40.0262	40.0311	41.0025	41.0348	41.0388	42.0103	42.0423	42.0466	42.9983	43.018	43.0541	43.0814	43.9895	44.0213	44.0269	44.9789	44.9973	45.0336	45.5262	46.001	47.0018	47.4988	47.9666	49.0075	49.9965	50.0154
												376	273.5	28.38	625	120.88	183.25	15.14	63.44	160.25	1048	11.05	27.38	29	223.25	179.5	13.08	1284	511.5	46.94	160.75	22.59	2752	243.75	9.3	258	67	77.88	10.58	2564	34.63	16.16	33.88	14.66	6.84	24.81	49.63	428.5	227.5
AU2	NI	NI	NI	NI	222645	1936.38	5.513	1448	NI	Identification unconfirmed	128111	29.0024	29.0389	30.0103	30.9982	31.0074	31.0182	31.9895	32.5187	33.5272	35.9994	37.0076	38.0152	38.02	39.0232	39.9619	39.994	40.0263	40.0309	41.0025	41.0388	42.0103	42.0425	42.0466	42.9976	43.018	43.0546	43.9895	44.0214	44.0258	44.9791	44.9973	45.0234	45.0336	45.5258	46.001	47.0019	47.4989	47.9671
												311.5	438	17.75	740	36	162.25	159.5	8.98	14.67	13.72	132.5	137	10.89	1404	17.94	29.47	55	359	125	1444	608	51.25	261.5	18.19	3076	312	282	81.38	42.69	13.61	2800	39.19	88.88	30.53	31.88	9.02	12.55	53.5
AU2	NI	NI	NI	NI	222645	1936.38	5.513	1448	NI	Identification unconfirmed	128121	29.0025	29.0388	30.0102	30.998	31.0076	31.0181	31.9894	32.5194	33.5272	34.4973	35.9998	37.0077	38.0155	38.0198	39.0232	39.9623	39.9945	40.0267	40.0311	41.0025	41.0344	41.0388	42.0103	42.0422	42.0466	42.9977	43.018	43.0545	43.0697	43.0809	43.9895	44.0214	44.0259	44.9795	44.9973	45.0227	45.0337	45.0466
												491	347.5	32.19	663	23.69	174	207.5	35.63	23.66	32.81	24.91	111.13	275	12.95	1520	27.06	41.06	52.19	477	213	22.19	1686	745	86.5	257.5	68.88	4360	332.5	10.67	10.89	333.5	83.88	38.94	25.13	4040	27.56	75.5	9.98
AU2	Acetic acid	C2H4O2	933	89.3	784867	1880.37	5.534	1436.9	1435		128123	29.0025	29.0388	30.0103	30.9981	31.0076	31.0181	31.9895	32.5195	33.5275	34.4973	35.9996	37.0078	38.0155	39.0231	39.9627	39.9945	40.0269	40.0311	41.0024	41.0343	41.0387	42.0102	42.0422	42.0466	42.9978	43.018	43.0545	43.0696	43.0809	43.9895	44.0214	44.026	44.9792	44.9973	45.0227	45.0335	45.0466	45.5273
												567	392.5	37.06	593	24.47	244.75	225.25	32.56	39	25.06	26.31	113.5	245.5	1474	31.75	59	48.44	470	300.5	21.44	1784	1066	95.13	261	54.56	6184	388.5	12.22	29.09	412.5	127.13	42.44	25.56	6000	39.25	70.38	58.31	9.47
AU2	Acetic acid	C2H4O2	933	89.3	784867	1880.37	5.534	1436.9	1435		128125	29.0025	29.0388	30.0103	30.9981	31.0077	31.0181	31.9895	32.5194	33.5276	34.4972	35.9996	37.0078	38.0156	39.0231	39.9628	39.9945	40.0268	40.0311	41.0024	41.0343	41.0387	42.0102	42.0422	42.0466	42.9979	43.018	43.0545	43.0695	43.0808	43.9894	44.0214	44.0262	44.979	44.9973	45.0227	45.0335	45.0467	45.0544
												716	449.5	42.75	525	19.13	340.5	243.5	31.53	50.25	20.09	28.41	119.13	195.75	1490	34.56	85.63	48.13	476.5	407	21.22	1856	1482	97.13	251.25	40.19	8960	413.5	9.7	48.44	583	195.5	50.63	21.56	8848	44.88	64.88	96.75	16.19
AU2	Acetic acid	C2H4O2	933	89.3	784867	1880.37	5.534	1436.9	1435		128127	29.0025	29.0388	30.0104	30.9981	31.0076	31.0181	31.9896	32.5192	33.5277	34.4971	35.9996	37.0077	38.0157	39.0231	39.9627	39.9945	40.0268	40.031	41.0023	41.0343	41.0387	42.0102	42.0422	42.0466	42.9984	43.018	43.0545	43.0698	43.0808	43.9894	44.0214	44.0263	44.0307	44.9807	44.9973	45.0226	45.0336	45.0468
												859	510.5	46.56	487	16.09	407.5	260.5	30.34	48.56	13.97	28.56	124.38	159.25	1550	36.88	113.38	58.44	486.5	502.5	21.88	1858	1826	94.75	250.25	35.44	11408	409	22.16	51.88	745	254	56.88	15.27	46.44	11344	41.69	61.81	99
AU2	NI	NI	NI	NI	222645	1936.38	5.513	1448	NI	Identification unconfirmed	128136	29.0024	29.0388	29.0429	29.0781	30.0101	30.9981	31.0074	31.0181	31.9895	32.5189	34.4974	35.9996	37.0074	38.0154	39.0232	39.962	39.9944	40.0264	40.0309	41.0025	41.034	41.0387	41.1599	42.0103	42.0421	42.0466	42.9976	43.018	43.0545	43.0699	43.074	43.9894	44.0214	44.0259	44.0308	44.9793	44.9973	45.0228
												547	452	33.81	49.56	23.06	644	15.89	185	179.5	46.06	17.16	34.69	109.75	220.75	1832	31.75	34.63	62	465	263	25.75	2016	17.69	954	65.13	238.5	10.47	5440	412	9.42	22.5	360	129.75	43.25	8.13	49.38	5104	45.38
AU2	NI	NI	NI	NI	222645	1936.38	5.513	1448	NI	Identification unconfirmed	128140	29.0024	29.0389	29.0429	30.0102	30.9981	31.0179	31.9896	32.5191	34.4973	35.9996	37.0073	38.0152	39.0232	39.9619	39.9945	40.0266	40.0309	41.0025	41.0342	41.0387	41.1599	42.0103	42.0419	42.0468	42.9973	43.018	43.0545	43.9895	44.0213	44.026	44.9788	44.9973	45.023	45.0337	45.0627	45.5271	46.0005	47.0017
												436	478.5	80.5	15.08	633	139.25	178.75	78.38	17.38	16.03	81.13	247	1810	25.03	33.94	79.13	423.5	275.5	47.25	2092	38.5	714	60	239.5	32.69	3628	370.5	283.5	83.38	67.75	28.53	3772	43.06	73.88	36.44	30.94	30.91	25.5
AU2	NI	NI	NI	NI	222645	1936.38	5.513	1448	NI	Identification unconfirmed	128268	29.0024	29.0389	30.01	30.9981	31.0181	31.9896	32.5196	34.4975	35.9995	37.0074	38.0155	39.0231	39.0794	39.9619	39.9944	40.0265	40.0311	40.4503	41.0023	41.034	41.0389	41.1097	41.1591	42.0102	42.0421	42.0465	42.9996	43.0069	43.018	43.0545	43.9896	44.0217	44.0256	44.9792	44.9973	45.0233	45.0336	45.5264
												226.75	460	29.78	615	83.63	179.5	18.22	24.97	14.13	93.63	228	1656	73.5	8.53	39.69	60.06	447.5	27.97	189.5	11.56	1932	15.41	37.69	558	86.5	258.5	25.13	17.88	2776	344.5	289	111.88	29.22	20.34	2608	31.66	82	30.84
AU2	NI	NI	NI	NI	222645	1936.38	5.513	1448	NI	Identification unconfirmed	128849	29.0024	29.0388	30.0105	30.0426	30.9982	31.0181	31.9898	32.5193	34.4969	37.0073	38.0153	39.023	39.9621	39.9951	40.0267	40.0308	41.0026	41.0346	41.0387	41.0919	41.1322	41.5248	42.0101	42.0421	42.0466	42.9983	43.0137	43.018	43.0543	43.0587	43.9894	44.0217	44.0261	44.9793	44.9973	45.034	45.5273	46.0009
												188.75	368	22.06	16.13	659	75.5	234.25	29.47	24.78	105.63	128	1234	7.42	6.7	33.06	369.5	44.25	39.25	1674	40.94	108	9.39	370	101.13	200.75	28.09	16.84	1746	288.5	100.13	266.5	42.94	46.75	13.16	1608	54.56	5.32	22.72
AU2	NI	NI	NI	NI	222645	1936.38	5.513	1448	NI	Identification unconfirmed	128856	29.0024	29.0388	30.0103	30.0418	30.9981	31.0074	31.0182	31.9895	32.5189	33.5271	34.4974	35.9993	37.0075	38.0153	39.023	39.9614	39.9947	40.0265	40.031	41.0023	41.0387	41.092	41.5247	42.0102	42.0422	42.0466	42.9987	43.014	43.0181	43.0543	43.0588	43.1471	43.9894	44.0209	44.0258	44.9789	44.9973	45.0338
												256.5	462	33.81	18.25	587	29.75	79.88	251.25	35.25	13.27	8.05	13.92	127.38	146.5	1736	8.09	29.84	64.13	502.5	108.88	1950	10.23	27.06	385	89.88	275.5	25.28	8.94	1876	314	42.38	38.19	300	32.5	50.56	28.59	1508	48.19
AU2	NI	NI	NI	NI	222645	1936.38	5.513	1448	NI	Identification unconfirmed	128862	29.0025	29.0389	30.0102	30.0421	30.9981	31.0075	31.0178	31.9895	32.5194	33.0238	33.527	34.4977	36	37.0073	38.0153	39.023	39.5275	39.9617	39.995	40.0264	40.0309	40.5162	41.0025	41.0387	41.0921	41.5248	42.0102	42.0419	42.0467	42.9979	43.0139	43.0181	43.0545	43.9895	44.0215	44.0254	44.9795	44.9973
												254.25	472.5	45	27.63	630	34.5	81.5	291	34.31	10.59	7.16	33.5	51.38	165.25	217	2072	27.22	8.66	44.19	69.38	496.5	20.44	106.13	2420	49.19	12.42	315.5	99.13	285	33.75	16.34	1964	372	270.5	34.13	71.88	15.25	1474
AU2	Siloxane	NI	NI	NI	NI	NI	NI	NI	NI	From GC system	128868	29.0026	29.0389	30.0106	30.0425	30.998	31.0075	31.0178	31.9894	32.5194	33.0238	33.5283	34.4972	35.9995	37.0074	38.0153	39.0231	39.5275	39.962	39.9945	40.0265	40.0309	40.5164	41.0022	41.0387	41.0921	42.0102	42.0421	42.0465	42.9983	43.0135	43.018	43.0544	43.9896	44.0219	44.0253	44.9787	44.9972	45.0339
												280.5	577	61.5	12.42	563	33.63	125.13	233.75	44.88	21.91	33.56	17.28	36.81	139.75	264	2620	17	26.47	26.28	67.5	755	9.39	87.5	3060	25.41	374	138	374	25.38	15.34	1828	479.5	279	26.59	80.63	12.69	1512	110.75
AU2	Acetic acid	C2H4O2	829	96.9	147900	1920.38	5.698	1444.8	1445		128875	29.0025	29.0388	30.0105	30.0427	30.9981	31.0076	31.018	31.9895	32.5192	33.5278	34.4974	35.9995	37.0076	38.0153	39.0231	39.5278	39.9624	39.9945	40.0266	40.0309	40.5169	41.0024	41.0387	41.0888	42.0103	42.0422	42.0465	42.9984	43.0138	43.018	43.0545	43.1556	43.9895	44.0216	44.026	44.9791	44.9973	45.0224
												296.5	771	23.97	10.38	656	26.84	112.63	222.75	38.88	8.61	16.75	32.5	179.5	313.5	2528	50.31	13.67	16.06	98.13	757	13.98	73	3392	9.13	360	66.5	480.5	31.81	7.73	1912	476	35.19	242	36.63	41.75	17.5	1492	14.66
AU2	Acetic acid	C2H4O2	829	96.9	147900	1920.38	5.698	1444.8	1445		128882	29.0025	29.0388	30.0106	30.0423	30.9981	31.0081	31.018	31.9896	32.519	33.527	34.4974	35.9998	37.0076	38.0153	39.023	39.0964	39.5271	39.9626	39.9945	40.0268	40.0309	40.5165	41.0022	41.0343	41.0386	41.0889	41.0912	41.5245	42.0102	42.042	42.0464	42.9983	43.0138	43.018	43.0544	43.1556	43.9895	44.021
												310.5	763	50.06	11.42	468.5	43.06	123.5	269.5	56.06	27.84	30.44	40.75	219.25	314.5	3000	10.84	35.94	17.56	14.23	121	1024	24.97	79	34.75	3764	35.38	58.88	46.88	364.5	151.5	470.5	40.06	21.91	1956	685	24.31	285	35.44
AU2	Acetic acid	C2H4O2	829	96.9	147900	1920.38	5.698	1444.8	1445		128902	29.0024	29.0389	30.0102	30.0423	30.998	31.0075	31.0179	31.9895	32.5191	33.5273	34.4971	35.9996	37.0075	38.0153	39.0192	39.0231	39.0652	39.0864	39.1255	39.5272	39.9619	39.9943	40.0264	40.0308	40.5163	41.0021	41.0346	41.0387	41.0882	41.128	41.2308	41.5243	42.0102	42.0422	42.0467	42.9999	43.0076	43.018
												496.5	1238	44.38	20.91	648	24.69	194.25	252.25	72	61.38	28.47	28.47	223.75	431.5	18.13	3812	196.25	23.75	44.19	23.97	27.78	33.81	189.5	1286	12.09	221.25	32.5	5064	63.81	69.25	43.94	14.58	946	201.5	714	36.06	17.69	4648
AU2	Acetic acid	C2H4O2	829	96.9	147900	1920.38	5.698	1444.8	1445		128906	29.0024	29.0388	30.01	30.0418	30.998	31.0076	31.0179	31.9895	32.5191	33.5272	34.4971	35.9998	37.0074	38.0153	39.0231	39.0652	39.0843	39.0864	39.1256	39.1491	39.5273	39.962	39.9943	40.0266	40.0309	40.5165	41.0024	41.0345	41.0387	41.0885	41.128	41.5244	42.0102	42.0421	42.0467	42.9984	43.0072	43.018
												628	1166	52.56	11.64	621	16.94	252.5	282.5	64.25	36.75	28.25	32.31	254.5	375.5	3976	72	16.03	40.44	13.13	37.5	33.5	9.38	68.5	168.25	1288	17.63	275	34.38	5168	66.13	27.31	17.16	1250	155	706	40.56	23.97	6936
AU2	NI	NI	NI	NI	21915	1936.38	1.778	1448	NI	Identification unconfirmed	129325	29.0025	29.0388	30.0108	30.998	31.0181	31.9895	34.4972	35.9996	37.0072	38.0152	39.0232	39.0596	39.9618	40.0271	40.0308	41.0024	41.0387	42.0102	42.0419	42.0465	42.9994	43.0179	43.0544	43.9892	44.0215	44.0257	44.9793	44.9973	45.0338	45.5269	46.0009	47.5244	47.9666	49.0073	49.9965	50.0153	51.0232	52.0312
												134.25	139	28.13	669	140.5	150.5	55.56	9.45	66.88	85.88	642	58	16.31	13.59	118.25	82.38	828	228	47.38	150.5	12.59	1658	214.25	228.5	30.63	53.44	49.06	1016	54.31	19.25	15.45	29.63	31.19	15.13	488.5	125.88	177	116.75
AU2	Siloxane	NI	NI	NI	NI	NI	NI	NI	NI	From GC system	129857	29.0024	29.0388	30.0103	30.998	31.0181	31.9895	32.5191	33.5273	34.4972	35.9994	37.0076	38.0154	39.023	39.962	39.9946	40.0265	40.0309	41.0028	41.0345	41.0387	42.0103	42.0423	42.0466	42.9998	43.0179	43.0544	43.9718	43.9894	44.0216	44.0258	44.9791	44.9972	45.0155	45.0335	45.9793	46.9763	46.995	47.9665
												154.75	541	10.09	550	127.38	244.5	24.78	7.2	22.47	13.06	100.5	244.5	1760	43.56	8.97	90.38	490.5	49.69	30.75	2014	197.25	72.75	294	85.38	1036	386.5	33.19	190.5	12.88	41.38	121.88	676	33.06	72.5	19.38	30.13	19.34	36.81
AU2	Siloxane	NI	NI	NI	NI	NI	NI	NI	NI	From GC system	129889	29.0026	29.0388	30.998	31.0075	31.018	31.9896	33.527	34.4975	35.9993	37.0074	38.0152	39.023	39.9621	40.0264	40.0309	41.0023	41.035	41.0388	41.1115	42.0101	42.042	42.0465	42.9992	43.018	43.0544	43.9715	43.9893	44.0214	44.0258	44.9795	44.9973	45.0156	45.0336	46.9948	47.4984	47.9666	49.0076	49.9964
												103.63	333.5	605	26	69.13	264.5	6.94	37.44	29.13	97.75	196.75	1348	23.78	77.88	386	44.75	10.23	1720	37.13	184.25	48.25	290	59.06	912	317.5	22.28	164.5	11.78	51.44	113.5	708	22.16	100.63	46.5	37.13	32.63	88.25	322
AU2	NI	NI	NI	NI	222645	1936.38	5.513	1448	NI	Identification unconfirmed	129910	29.0024	29.0387	30.0101	30.9981	31.0181	31.9895	34.4975	35.9997	37.0072	38.0151	39.023	39.0836	39.962	40.0264	40.0309	41.0029	41.0387	41.0973	42.0102	42.0418	42.0466	42.9982	42.9993	43.018	43.0497	43.0544	43.9718	43.9894	44.0258	44.9792	44.9974	45.0154	45.0336	45.5266	46.9939	47.499	47.9667	49.0076
												168	300	19.94	525	103.5	162.5	33.38	15.69	89.5	130	1340	51.63	29.97	19.22	349	38.63	1464	85	211.75	46.81	177.5	36.75	29.38	767	32.31	228.5	23.34	193	41.56	91.88	623	10.28	91.5	16.06	19.44	22.47	40.31	41.06
AU2	Furane compound		813	74	31889	1936.38	7.592	1448	NI	Identification unconfirmed	130568	29.0026	29.0388	30.0101	30.9981	31.0184	31.9894	32.5193	34.497	35.9994	37.0073	38.0152	39.0183	39.023	39.9623	39.9952	40.0265	40.0308	41.0027	41.0343	41.0387	42.0102	42.0422	42.0465	42.9981	43.0179	43.0543	43.9894	44.0211	44.026	44.9793	44.9973	45.0332	46.9941	47.0126	47.4983	47.9672	49.0075	49.9964
												247.75	287.5	30.5	663	53.31	204.25	11	12.3	21.63	209	341.5	18.47	1628	19	25.31	83.75	378	61.69	10.13	1378	184.5	18.56	185.25	33.19	694	206.75	134	22.22	21.19	31.28	393.5	38.44	15.08	14.28	12.89	17.88	76.38	392.5
AU2	Furane compound		813	74	31889	1936.38	7.592	1448	NI	Identification unconfirmed	130575	29.0026	29.0389	30.0103	30.9981	31.0178	31.9895	32.5192	34.4971	35.9993	37.0075	38.0101	38.0153	39.0186	39.023	39.9616	39.9944	40.0264	40.0308	41.0025	41.0341	41.0386	42.0103	42.0421	42.0466	42.9974	43.0136	43.0179	43.0542	43.9893	44.022	44.0262	44.9795	44.9972	45.0335	46.9949	47.4981	47.5062	47.9668
												401	265	24.59	543	82.13	199.25	11.56	31.91	66.25	347.5	9.56	456	37.56	2100	16.03	15.19	46.56	392	52.81	15.7	1238	292.5	20.16	194.75	14.38	6.88	594	163.5	157.25	6.58	18.47	16.13	424.5	48.19	21.09	27.19	11	28.19
AU2	Furane compound		813	74	31889	1936.38	7.592	1448	NI	Identification unconfirmed	130578	29.0026	29.0388	30.0101	30.9981	31.0178	31.9895	32.5187	33.5088	34.0128	34.4969	35.9993	37.0075	38.0103	38.0153	39.0183	39.023	39.9615	39.9943	40.0265	40.0308	41.0024	41.0341	41.0386	42.0102	42.0422	42.0466	42.9992	43.0134	43.0179	43.0542	43.9893	44.0263	44.9793	44.9973	45.0336	46.9927	47.4985	47.5062
												582	235.75	36.88	541	70.38	212.5	26.72	13.27	10.98	36.81	84.13	490.5	14.36	797	27.75	2880	11.08	18.38	91.38	405.5	84.25	19.81	1146	336.5	18.22	175	47.5	16.03	625	153.75	172.5	19.66	20.25	382.5	43.69	17.97	15.39	37.31
AU2	Furfural	C5H4O2	946	49.4	3727334	1944.39	6.819	1449.6	1449		130584	29.0025	29.0388	30.01	30.9981	31.0181	31.9895	32.5187	33.0048	33.5086	34.0125	34.4969	35.9995	37.0074	38.011	38.0152	39.0182	39.023	39.962	39.9945	40.0265	40.0309	41.0022	41.0343	41.0387	42.0102	42.042	42.0464	42.999	43.0135	43.018	43.0542	43.9893	44.0258	44.979	44.9972	45.0338	46.9929	47.4985
												1136	223.75	53.5	605	62.88	234.5	23.94	15.19	45	61.94	32.69	141.5	877	30.19	1524	50.75	4912	12.64	23.16	185.5	537	173	13.67	1158	473	43.75	161.75	52.56	26.63	636	162.75	146	26	17.75	396	36.5	16.78	10.77
AU2	Siloxane	NI	NI	NI	NI	NI	NI	NI	NI	From GC system	130630	29.0024	29.0387	30.0104	30.9981	31.018	31.9895	32.5195	34.0123	34.4974	35.9995	37.0074	38.0152	39.0185	39.023	39.9618	39.9948	40.0264	40.031	41.0025	41.0387	42.01	42.0421	42.0465	42.998	43.0001	43.0181	43.0542	43.9718	43.9895	44.0214	44.0256	44.9792	44.9974	45.0159	45.0337	45.149	46.9948	47.0126
												367.5	338.5	30.5	531	101.63	227.5	10.94	7.73	22.16	59.06	262.5	414	16.81	2024	31.81	10.11	74.5	306	104.25	1080	238.5	16.97	122.5	35.75	28.25	597	176	19.41	214	14.3	14.7	137	380	23.69	50.94	8.72	31.38	6.84
AU2	Furane compound		813	74	31889	1936.38	7.592	1448	NI	Identification unconfirmed	130690	29.0026	29.0389	30.0103	30.998	31.018	31.9895	34.4971	35.9995	37.0073	38.0108	38.0153	39.0189	39.023	39.9617	39.9942	40.0264	40.031	41.0025	41.0313	41.0387	42.01	42.042	42.0466	42.9991	43.0178	43.0543	43.9711	43.9892	44.0261	44.9791	44.9972	45.0336	46.9945	47.4991	47.506	47.9666	47.9994	49.0076
												451.5	225	13.95	589	60.94	230.25	38.5	46.75	351	29.72	479.5	14.22	2144	39.19	12.36	83	250.25	100.38	37.38	934	194	38.13	131.25	88.25	471.5	142.75	9.25	165.25	29.81	53.44	314.5	115.25	32.69	9.09	37.69	27.78	44.06	68.63
AU2	Terpene compound	NI	600	8.4	156175	1992.4	3.482	1459.1	NI	Identification unconfirmed	133275	29.0024	29.0389	30.0106	30.998	31.0181	31.9896	34.4971	35.9996	37.0075	38.0155	39.0231	39.962	40.0263	40.0308	41.0023	41.0056	41.0387	42.01	42.0421	42.0465	43	43.018	43.0544	43.9716	43.9895	44.0259	44.9789	44.9972	45.0156	45.0232	45.0336	45.5277	46.0414	47.4993	47.9664	49.0069	49.9964	50.0153
												163.25	240	25.34	671	79.75	267	24.97	30.53	119.63	219.5	790	12.19	36.06	117.13	39	30.97	1602	111.5	74.88	49.31	40.81	369	173.75	31.97	198	43.88	131.75	111.13	40.63	20.09	64.88	19.91	35.5	28.81	26.66	50.25	385	130.25
AU2	Terpene compound	NI	651	12.9	285871	1984.4	3.507	1457.5	NI	Identification unconfirmed	133357	29.0024	29.0388	30.01	30.998	31.0179	31.9894	32.0015	34.4971	35.974	36	37.0075	38.0152	39.023	39.2153	39.527	39.9618	40.0265	40.0307	41.0026	41.0386	41.0829	42.0102	42.042	42.0466	42.9994	43.018	43.0542	43.9716	43.9895	44.0259	44.9792	44.9971	45.0155	45.0227	45.0336	45.5268	46.9942	47.4986
												166.25	422	16.5	476	220.75	246.5	26.34	15.05	17.5	30.13	131.75	229.25	1326	61.19	8.88	61	61.56	142.5	25.91	2488	63.81	78.63	119.5	106.5	50.94	487.5	289	48.81	113.5	58.94	80.75	118.63	74	21.44	151	14.33	29.41	8.66
AU2	Terpene compound	NI	651	12.9	285871	1984.4	3.507	1457.5	NI	Identification unconfirmed	133380	29.0025	29.0389	30.01	30.9981	31.018	31.9894	34.4976	35.9998	37.0074	38.0152	39.023	39.5271	39.9616	40.0261	40.0311	41.0024	41.0347	41.0387	41.0804	42.0103	42.0419	42.0464	42.9999	43.0179	43.0543	43.9716	43.9894	44.0211	44.0259	44.9793	44.9973	45.0158	45.0223	45.0334	45.5268	46.0423	47.966	49.0077
												163	728	29.78	618	301	216.75	12.52	24.94	130.75	169.25	1288	12.63	65.88	46.13	201.25	7.43	29.22	3340	63.25	87.25	98.75	120.5	60.06	379.5	398.5	37.63	182.75	20.13	63.25	76.88	152.25	37.44	17.53	137.75	17	15.2	41.88	69.38
AU2	trans-2-Pinanol	C10H18O	564	22.9	645974	1968.39	3.936	1454.4	1522		133399	29.0025	29.0389	30.0101	30.998	31.0181	31.0355	31.9896	32.5199	34.4975	35.9999	37.0074	38.0152	39.0231	39.0893	39.5267	39.9619	40.0264	40.0308	41.0024	41.0386	41.1195	41.1474	41.1541	42.0102	42.042	42.0463	42.9997	43.0179	43.0543	43.9714	43.9896	44.0224	44.0261	44.0575	44.9794	44.9974	45.0154	45.0232
												234	793	22.59	557	328.5	29.16	215.5	29.66	32.81	23.88	108.75	347.5	1670	47	12.5	37.5	62.06	241.25	32.88	4600	14.48	56.94	25.91	133.75	158.5	120.38	60.25	575	528	38.69	184.75	35.5	134.25	11.63	77.25	74.88	50	40.06
AU2	Terpene compound	NI	651	12.9	285871	1984.4	3.507	1457.5	NI	Identification unconfirmed	134209	29.0024	29.0389	30.0103	30.0421	30.998	31.018	31.9894	32.0023	34.4976	35.9997	37.0073	38.0153	39.0231	39.5268	39.9618	40.0267	40.0308	41.0023	41.0387	42.0103	42.0419	42.0465	43.0001	43.0179	43.0545	43.075	43.9894	44.0256	44.9794	44.9972	45.0159	45.0233	45.0335	45.527	46.0412	47.9668	49.0074	49.9964
												192.25	530	10.84	7.17	603	214.75	219.25	30.34	12.72	13.05	125	179	1282	16.09	29.22	73.63	195.25	43.38	3160	85.63	99.13	133.5	19.41	483.5	361.5	14.81	159.5	47.75	37.38	129	17.72	10.94	123.13	24.56	13.78	13.81	62.25	427.5
AU2	Terpene compound	NI	600	8.4	156175	1992.4	3.482	1459.1	NI	Identification unconfirmed	134220	29.0026	29.0388	30.0102	30.998	31.0181	31.9895	34.4969	35.9996	37.0074	38.0153	39.0231	39.9616	40.0262	40.0309	41.0021	41.0386	41.1722	42.0101	42.0417	42.0467	42.9982	43.0179	43.0541	43.9892	44.0255	44.9793	44.9973	45.0157	45.0337	45.5268	46.4967	47.9668	49.0072	49.9963	50.0153	50.107	51.0229	52.0311
												119.25	339	30.91	672	241	268	29.63	14.56	75	142.25	935	14.48	9.66	147.5	23.34	2232	76	133.5	43.88	105.25	71.88	304.5	198.5	120.13	64.88	39.5	72.38	14.5	127.13	16.06	29.25	19.16	28.5	409.5	123.25	37.5	260	105
AU2	NI	NI	NI	NI	121954	2104.43	1.78	1481.4	NI	Identification unconfirmed	145042	29.0025	29.0388	30.0105	30.0421	30.998	31.0077	31.018	31.9895	32.5189	34.4971	35.9997	37.0073	38.0153	39.023	39.5272	39.9631	40.0262	40.0309	41.0024	41.0386	41.1002	42.0102	42.0423	42.0464	42.9977	43.0179	43.0545	43.9893	44.0213	44.0259	44.9795	44.9969	45.0232	45.0335	45.5271	46.0291	46.0414	47.9662
												121.63	703	16.13	42.06	441	33.81	287	303	35.44	21.84	38.69	142.5	153.75	1596	9.33	14.16	23.47	271	15.7	3600	45.25	143	102.13	201.25	54.19	1026	414.5	97.38	32.06	63.5	16.63	18.94	16.84	160.25	59.56	6.15	18.72	34.94
AU2	NI	NI	NI	NI	121954	2104.43	1.78	1481.4	NI	Identification unconfirmed	145054	29.0024	29.0388	30.0418	30.9981	31.018	31.9895	32.5191	34.497	35.9997	37.0074	38.0153	38.5186	39.023	39.527	39.9619	40.0271	40.0311	41.0026	41.0387	41.0902	42.01	42.0421	42.0465	42.9977	43.018	43.0544	43.9894	44.0212	44.0257	44.9973	45.0229	45.0337	45.5273	46.0285	46.0416	46.5163	46.5352	47.967
												149	892	18.81	467	302.5	302.5	26.06	30.72	11.41	115.63	190.75	8.61	1738	12.69	44.44	111.13	428	17.72	4744	14.17	125.25	180.5	255.25	25.38	1007	570	104.25	21.47	107.88	13.92	27.28	215	54.06	9.2	23.03	13.11	18.75	39.25
AU2	Siloxane	NI	NI	NI	NI	NI	NI	NI	NI	From GC system	145064	29.0024	29.0389	30.0107	30.0421	30.998	31.0076	31.018	31.9896	32.5191	34.497	35.9998	37.0075	38.0151	38.5188	39.023	39.5268	39.9618	40.0264	40.0308	40.0926	41.0022	41.0387	41.081	41.0894	41.0998	41.1194	41.136	42.0103	42.0419	42.0467	42.9982	43.0076	43.018	43.0544	43.9894	44.022	44.0258	44.0578
												196.25	1244	23.34	54.13	393.5	19.53	498	324	12.94	32.44	32.75	171.5	266.5	23.03	2084	30.75	27.53	66.25	336	61	9.31	6416	14.52	57.81	26	15.75	22.03	128.5	237	365.5	12.78	8.41	1186	686	104.38	15.95	103.63	31.91
AU2	Geranyl ethyl ether	C12H22O	601	34.3	884510	2088.43	3.876	1478.2	1476		145077	29.0025	29.0388	30.0103	30.042	30.998	31.0072	31.0179	31.081	31.9894	32.5191	34.4971	35.9993	37.0075	38.0153	38.519	39.023	39.5267	39.9618	40.0264	40.0308	41.0025	41.0387	41.0796	41.088	41.1041	41.1084	41.1202	41.1912	42.01	42.0421	42.0465	42.9974	43.0076	43.018	43.0543	43.9899	44.0217	44.0256
												197	1528	29.69	52.81	424	42.31	664	44.19	206	37.5	22.41	13.98	138.5	298.5	20.84	2536	19.91	28.66	92.25	503	13.64	7896	15.47	28.25	60.5	53.94	45.06	94.38	131.5	343.5	370.5	31.88	13.23	1486	891	119.38	43.31	158.25
AU2	Geranyl ethyl ether	C12H22O	601	34.3	884510	2088.43	3.876	1478.2	1476		145119	29.0024	29.0388	30.0102	30.0419	30.9981	31.0181	31.9895	32.5192	34.4975	35.9996	37.0074	38.0152	38.52	39.0231	39.5273	39.9617	40.0266	40.0309	41.0387	41.1099	41.1161	42.0102	42.0421	42.0465	43.0073	43.018	43.0499	43.0543	43.9892	44.0214	44.0256	44.0573	44.9794	44.9973	45.023	45.0338	45.527	46.0412
												213.5	991	27.88	27.22	538	390.5	261.5	42.19	51.25	80.25	156.75	251	15.22	1976	30.94	26.22	92.13	294.5	5328	11.81	86.5	127.5	179	416	31.72	1320	7.85	753	132.25	45.88	83.88	36.19	7.75	29.81	32.88	273.5	88.13	26.63
AU2	1-(3-Hydroxyphenyl)ethanone	C8H8O2	753	77.6	138783	2088.43	2.011	1478.2	NI	Identification unconfirmed	145128	29.0024	29.0389	30.0104	30.0421	30.998	31.0073	31.0179	31.9895	32.519	34.4972	35.9994	37.0075	38.0154	38.5186	39.023	39.0952	39.5269	39.962	40.0263	40.031	41.0023	41.0387	42.0101	42.0418	42.0467	42.9986	43.0072	43.0091	43.0179	43.0493	43.0543	43.9893	44.0216	44.0257	44.0577	44.979	44.9971	45.0234
												114.88	754	10.44	10.45	393	26.25	243.25	288	7	48.75	18.59	146.25	184.75	18.28	1634	15.16	31.53	6.8	59.69	263	23.06	3780	144	112.5	324	28.22	27.84	14.42	1324	8.14	448	126.63	45.94	67.75	26.06	14.64	33	37
AU2	Siloxane	NI	NI	NI	NI	NI	NI	NI	NI	From GC system	145793	29.0024	29.0389	30.0103	30.0423	30.9982	31.0073	31.0181	31.9895	32.5192	34.4969	35.9997	37.0072	38.0154	38.5199	39.023	39.0859	39.0879	39.5267	39.9619	40.0264	40.0309	41.0024	41.0344	41.0387	41.0692	41.0795	41.0821	41.0908	41.0948	41.1028	41.1086	41.1127	41.1157	41.1202	41.1286	41.1329	41.1369	41.1695
												292	1792	33.5	50.44	370	53.38	804	305	58.56	33.31	19.19	162.5	352	17.19	2648	28.34	28.59	51	19.06	80.38	567	20.53	18.75	9792	36.69	53.06	44.69	8.33	28.81	17.41	31.09	14.11	18.66	108.88	36.69	37.44	35.5	30.69
AU2	Geranyl ethyl ether	C12H22O	601	34.3	884510	2088.43	3.876	1478.2	1476		145801	29.0025	29.0331	29.0388	29.1438	30.0102	30.0423	30.998	31.0075	31.018	31.9895	32.5193	33.527	34.4971	35.9992	37.0073	38.0153	38.5194	39.023	39.0296	39.0858	39.088	39.5269	39.9621	40.0264	40.0308	41.0025	41.0341	41.0386	41.0459	41.0813	41.0875	41.0909	41.0994	41.1031	41.111	41.1136	41.1208	42.01
												337.5	30.25	2002	35.69	42.31	31.88	360.5	19.03	857	240.5	35.94	51.38	25.63	7.65	184.5	364	31.78	2832	40.69	54.44	11.75	20.38	30.63	135.5	627	12.14	31.84	11568	56.69	38.69	23.56	39.63	67.38	48.31	59.56	8.42	16.63	108.88
AU2	Ester compound	NI	702	14.8	10191776	2104.43	3.6	1481.4	NI	Identification unconfirmed	145807	29.0024	29.0332	29.0388	29.0813	30.0103	30.042	30.998	31.0073	31.018	31.9896	32.5194	33.5269	34.497	35.9997	37.0076	38.0153	38.5194	39.023	39.527	39.962	40.0264	40.0308	41.0023	41.0387	41.0494	41.0869	41.0911	41.0967	41.0997	41.1031	41.1091	41.1138	41.1174	41.1317	41.1337	41.1428	41.1814	41.1919
												350	6.9	2416	7.98	26.91	49.06	345	31.88	1019	219	53.38	9.44	34.31	28	184	387.5	32.56	2952	47.63	49.31	119.38	732	20.31	12960	21.78	45.69	53.38	56.94	62.75	119.25	82.38	34.5	33.13	89.5	112.63	27.69	53.25	14.38
AU2	Ester compound	NI	702	14.8	10191776	2104.43	3.6	1481.4	NI	Identification unconfirmed	145813	29.0024	29.0388	29.0808	30.0104	30.0419	30.9979	31.0075	31.018	31.0821	31.9895	32.5193	33.5272	34.4974	35.9997	37.0074	38.0151	38.5191	39.023	39.5271	39.9619	40.0264	40.0309	41.0017	41.0386	41.0496	41.0755	41.0804	41.0836	41.0885	41.0915	41.0966	41.0991	41.1033	41.1097	41.1124	41.1174	41.1237	41.1297
												316.5	2784	109.63	38.81	90.5	310.5	28.56	1326	25.81	199.25	76.38	20.63	34.81	26.44	205	312	15.94	3572	21.13	10.84	121.25	868	17.75	15984	19.16	15.38	11.16	7.43	127.38	69.88	38.44	35.69	126.63	48.56	32.94	31.78	45.44	103.88
AU2	Ester compound	NI	702	14.8	10191776	2104.43	3.6	1481.4	NI	Identification unconfirmed	145820	29.0025	29.0338	29.0388	30.0101	30.0422	30.998	31.0076	31.018	31.0822	31.9894	32.5193	33.0231	33.5274	34.4971	35.5246	35.9995	37.0073	38.0152	38.5194	39.023	39.0728	39.5268	39.9622	40.0263	40.0308	41.0024	41.0386	41.0496	41.0761	41.0798	41.0865	41.0912	41.0972	41.1054	41.1099	41.1237	41.1297	41.1388
												459	5.77	3544	60.75	60.75	240	21.63	1586	18.75	286.5	77.88	11.03	28.03	44.69	27.94	51.94	252.5	374	9.69	4360	5.95	28.53	17.81	105.63	817	21.72	19360	13.27	62.38	31.31	34	35.13	95	30.91	87.88	29.09	49.63	27.59
AU2	Ester compound	NI	702	14.8	10191776	2104.43	3.6	1481.4	NI	Identification unconfirmed	145828	29.0024	29.0345	29.0388	29.105	29.1834	30.0101	30.0423	30.998	31.0073	31.018	31.9895	32.0224	32.5188	33.0227	33.5269	34.4971	35.5246	35.9998	37.0073	38.0153	38.5191	39.023	39.0733	39.0759	39.5272	39.9617	40.0264	40.0308	41.0026	41.0386	41.0444	41.0504	41.0772	41.0792	41.0835	41.0879	41.0916	41.0961
												551	26.66	4184	29.34	12.61	55.44	70.63	211.75	23.03	2020	264	11.25	34.25	31.88	36.13	21.34	15.48	27.97	263.5	442	19.19	4840	61.38	134.25	48.13	9.67	182	1006	31	24480	77.63	22.72	23.84	41.19	14.19	71.13	24.22	11.06
AU2	Ester compound	NI	702	14.8	10191776	2104.43	3.6	1481.4	NI	Identification unconfirmed	145840	29.0024	29.0339	29.0388	29.0865	29.0904	29.1306	30.0102	30.0421	30.998	31.0076	31.018	31.9895	32.0215	32.5192	33.5268	34.4974	35.5248	36	37.0074	38.0151	38.519	39.0185	39.023	39.0641	39.0753	39.0804	39.0825	39.0938	39.1515	39.5272	39.9624	40.0264	40.0309	41.0024	41.0386	41.0508	41.0754	41.079
												829	25.53	5328	26.56	62.63	12.38	62.06	135.75	241	32.25	2416	324.5	25.84	75.13	13.89	15.91	6.91	18.03	257	493	29.91	9.28	6232	67.25	60.5	5.13	64	16.25	46.25	59.81	25.84	210.75	1434	24.81	31840	51.19	16.91	25.34
AU2	Geranyl ethyl ether	C12H22O	601	34.3	884510	2088.43	3.876	1478.2	1476		145894	29.0023	29.0388	29.0695	29.0785	30.0103	30.0425	30.998	31.0074	31.018	31.9895	32.519	33.5271	34.4969	35.9993	37.0075	38.0153	38.5192	39.023	39.5266	39.9619	40.0264	40.0308	41.0021	41.0346	41.0387	41.0756	41.0802	41.0859	41.0945	41.1033	41.1107	42.0103	42.0421	42.0466	42.9999	43.0069	43.018	43.0545
												272	1794	32.19	27.34	73.13	29.84	366.5	39.19	838	263.5	34.69	16.09	36.75	43.13	242.25	358	10.5	2836	20.84	23.66	88.88	661	15.92	21.44	9712	33.06	29.03	25.69	148.5	6.77	34.69	162	381	461	22.91	17.63	1766	1174
AU2	(7-Octenyl)oxirane	C10H18O	547	6.4	858622	2120.44	3.281	1484.5	NI		146513	29.0025	29.0388	30.0103	30.0418	30.998	31.0078	31.018	31.9894	32.5203	34.4973	35.9996	37.0074	38.0153	39.023	39.9618	40.0266	40.0309	41.0387	41.1513	42.0102	42.0422	42.0465	42.9987	43.0079	43.0179	43.0543	43.9895	44.0077	44.0209	44.0259	44.0573	44.9792	44.9971	45.0161	45.0232	45.0336	45.5271	46.0413
												126	1060	12.47	12.33	516	16.41	446	249.25	22.09	39	11.83	119.75	199.75	1796	14.86	68.88	343.5	5744	74.75	99.38	189	252	43.69	14.92	990	568	99.25	57.81	17.66	144	13.14	20.94	37.75	7.78	31.28	198.75	34.19	15.66
AU2	(7-Octenyl)oxirane	C10H18O	547	6.4	858622	2120.44	3.281	1484.5	NI		146530	29.0024	29.0388	30.0101	30.0421	30.9981	31.018	31.9894	32.5193	34.4974	35.9996	37.0075	38.0154	39.023	39.5271	39.9617	40.0262	40.0307	41.0387	41.072	41.0851	41.0912	41.1371	41.1581	42.0103	42.042	42.0465	42.9995	43.0071	43.018	43.0542	43.9893	44.0214	44.0259	44.058	44.9792	44.9972	45.0156	45.023
												204.75	1286	23.78	19.69	409.5	577	309.5	22.16	19.81	68.5	252.75	200.75	2100	7.34	38.31	45.56	375	7368	39.5	72.63	50.81	51.75	17.03	93.13	320	288	40.88	13.95	1178	796	156	35.88	139.75	24.31	21.34	18.03	26.41	58.75
AU2	(E)-1-Methoxy-3,7-dimethylocta-2,6-diene	C11H20O	572	7.7	355152	2128.44	3.117	1486.1	NI		147259	29.0023	29.0388	30.01	30.998	31.0072	31.018	31.9894	34.4971	35.9993	37.0074	38.0152	38.5191	39.023	39.9618	40.0262	40.0309	41.0025	41.0386	42.0099	42.0421	42.0465	42.9979	43.0146	43.0179	43.0544	43.1186	43.9891	44.0261	44.979	44.997	45.0233	45.0336	45.5275	46.0418	47.4989	47.9665	47.9995	49.0076
												107.75	519	41.38	572	22.06	201.75	236.5	39.81	26.25	122.63	190	30.72	978	9.2	24.66	164	32.38	2900	68.25	103.25	126.63	30	25	740	516	32.75	140.5	70.88	23.31	106.88	42.38	119.38	15.19	45.31	25.06	24.25	22.69	49.75
AU2	(E)-1-Methoxy-3,7-dimethylocta-2,6-diene	C11H20O	572	7.7	355152	2128.44	3.117	1486.1	NI		147284	29.0024	29.0389	30.0102	30.998	31.0078	31.0179	31.9894	32.5189	34.497	35.9995	37.0076	38.0152	38.5194	39.0231	39.527	39.9622	40.026	40.0308	40.0341	41.0024	41.0386	41.0869	41.1194	42.0101	42.0418	42.0464	42.9984	43.0181	43.0544	43.9893	44.0216	44.0258	44.0575	44.9795	44.9973	45.023	45.0335	45.5266
												175.75	663	22.91	512	15.97	255.5	173.75	9.34	26.16	11.3	112.63	204.25	14.03	1328	7.98	16.31	37.31	218.75	31.47	14.03	3880	5.6	71.63	100	137.75	123.25	32.38	897	387.5	147.25	33.88	82.13	13.42	8.72	180.75	9.91	149.75	29.34
AU2	(7-Octenyl)oxirane	C10H18O	547	6.4	858622	2120.44	3.281	1484.5	NI		147338	29.0025	29.0388	30.0104	30.0421	30.9981	31.0073	31.0179	31.9894	32.5187	34.4969	35.9998	37.0074	38.0152	39.023	39.527	39.962	40.0262	40.0308	41.0023	41.0387	41.0746	41.0808	41.084	41.0896	41.0919	41.0954	41.0977	41.1013	41.1178	41.1791	42.0101	42.0421	42.0465	42.9989	43.0074	43.018	43.0543	43.0992
												355.5	1696	37.69	10.78	367.5	36.88	782	248	7.95	42.81	26.78	117	251	2220	44.75	39	85.25	360.5	31.91	8944	36.94	16.25	94.13	17.91	25.69	21.84	33.06	100.63	30.34	37.88	108.38	320.5	254.25	21.19	35.69	1418	1015	62.25
AU2	Siloxane	NI	NI	NI	NI	NI	NI	NI	NI	From GC system	147345	29.0025	29.0389	30.0108	30.042	30.998	31.0076	31.018	31.9895	32.5191	34.4968	35.9993	37.0073	38.0124	38.0152	38.5188	39.023	39.5271	39.9622	40.0263	40.0308	41.0023	41.0387	41.0747	41.0809	41.0908	41.0953	41.1036	41.1055	41.1098	41.115	42.01	42.0419	42.0465	42.998	43.0179	43.0543	43.1029	43.1047
												325	1908	50.38	8.72	404	16.53	822	291	46.19	44.19	14.63	140.25	20.56	286	17.03	2336	47.31	30.34	90.13	434.5	9.97	10512	13.14	8.98	155.25	13.84	57.5	59.44	55.5	53.88	122.75	425	351	28.28	1376	1015	5.69	23.91
AU2	Ester compound	NI	702	14.8	10191776	2104.43	3.6	1481.4	NI		147352	29.0025	29.0389	30.0106	30.0423	30.9982	31.0079	31.0179	31.9895	32.5196	34.4971	35.9996	37.0073	38.0109	38.0151	38.5192	39.0231	39.527	39.9618	40.0267	40.0309	41.0035	41.0387	41.0903	41.0964	41.104	41.1094	41.1147	41.1181	41.1278	42.0102	42.0419	42.0466	42.9981	43.018	43.0545	43.1024	43.9894	44.0212
												343	1970	39.19	47.81	356.5	15.83	967	263	36.5	34.88	21.53	160	18.16	308.5	13.13	2668	9.47	17.25	133.5	476	13.08	12352	97.75	36.81	30.97	14.09	56.13	30.22	6.86	128.75	384.5	376	34.25	1464	1076	18.38	149.25	34.94
AU2	Ester compound	NI	702	14.8	10191776	2104.43	3.6	1481.4	NI		147362	29.0024	29.0388	30.0104	30.0422	30.9982	31.0076	31.018	31.9896	32.0215	32.5192	34.4971	35.9997	37.0074	38.0152	38.5191	39.0231	39.5265	39.9617	40.0267	40.0308	41.002	41.0387	41.0842	41.092	41.0955	41.0995	41.1053	41.1123	41.1264	41.1369	41.1542	41.1976	41.2164	41.2316	42.01	42.042	42.0464	42.9992
												386.5	2756	31.19	40.13	391	18.94	1196	296	18.56	46.75	33.13	31.91	195.5	268	11.09	2928	26.47	28.59	71.38	614	22.72	14624	43.44	54	81.25	20.59	10.73	19.09	38.94	36.5	29.84	22.44	12.75	15.09	140.75	564	379.5	18.28
AU2	Siloxane	NI	NI	NI	NI	NI	NI	NI	NI	From GC system	147408	29.0025	29.0388	29.0733	29.097	29.1026	30.01	30.042	30.0465	30.9979	31.0074	31.018	31.5124	31.9895	32.5188	33.5271	34.4972	35.9998	37.0075	37.5114	38.0153	38.5173	39.0231	39.962	40.0265	40.0309	41.0021	41.0345	41.0387	41.1094	41.1191	42.01	42.0421	42.0467	42.9974	43.0071	43.018	43.0542	43.0685
												279	1626	5.99	24.97	50.94	38.13	15.34	10.78	411.5	44.44	713	25.25	222.75	16.97	6.31	11	40.63	201	13.56	216.25	10.31	2308	29.38	55.75	483	14.94	21.19	8992	50.63	5.13	115.13	268	363.5	13.05	51.56	1386	1104	21.53
AU2	(7-Octenyl)oxirane	C10H18O	547	6.4	858622	2120.44	3.281	1484.5	NI		147413	29.0025	29.0388	30.0103	30.042	30.9981	31.0077	31.0181	31.9895	32.5197	34.4974	35.9998	37.0074	37.5117	38.0153	38.5185	39.0231	39.5262	39.9623	40.0266	40.0308	41.002	41.0387	41.0892	41.1026	41.1091	41.1116	42.0102	42.0422	42.0467	42.9984	43.0076	43.0179	43.0542	43.0685	43.1472	43.9895	44.0214	44.0258
												316.5	1302	48.38	19.78	430	49.69	502.5	227	17.56	19.63	31.25	197	17.84	274.5	19.72	2056	17.03	15.84	41.94	361.5	9.72	7376	18.22	18.91	88.38	63.69	161.75	225.25	287.5	18.97	40.5	1288	923	54.25	33.19	140.75	28.91	126.88
AU2	(7-Octenyl)oxirane	C10H18O	547	6.4	858622	2120.44	3.281	1484.5	NI		147417	29.0024	29.0388	30.0102	30.0418	30.9981	31.0077	31.0181	31.9895	32.5198	34.4973	35.9999	37.0072	37.5114	38.0152	38.5187	39.023	39.5263	39.9622	40.0265	40.0309	41.0021	41.0387	41.0892	41.1026	41.1117	42.0101	42.0422	42.0465	42.9987	43.0078	43.0179	43.0543	43.0685	43.9894	44.0218	44.026	44.0581	44.979
												258	1060	47.25	24.66	408	27.88	418	228.75	11.67	30.38	23.13	136.75	17.81	331	32.13	1760	40.56	28.03	51.38	257	18	5768	50	33.44	54.31	150.25	186	262.5	36.13	6.19	1066	757	12.64	190.25	16.25	93.75	16.22	20.63
AU2	(E)-1-Methoxy-3,7-dimethylocta-2,6-diene	C11H20O	572	7.7	355152	2128.44	3.117	1486.1	NI		148108	29.0025	29.0388	30.0104	30.0422	30.998	31.007	31.0179	31.9895	32.5195	33.5269	34.4973	35.999	37.0075	38.0153	39.023	39.9619	40.0265	40.0309	41.0025	41.0387	41.0991	41.1249	42.0099	42.0421	42.0466	42.9989	43.018	43.0545	43.9893	44.0203	44.0259	44.0577	44.979	44.9973	45.0228	45.0335	45.5269	46.005
												413.5	885	18.56	13.97	414	5.99	330.5	223.5	13.8	17.88	35.88	16.84	106.88	211.25	1466	20.06	60.31	216.25	38.5	4976	36.06	26.59	84.63	161.75	166.75	52.81	712	519	171.25	16.06	75.38	22.44	7.75	401.5	42.44	181.75	62.31	378
AU2	(7-Octenyl)oxirane	C10H18O	547	6.4	858622	2120.44	3.281	1484.5	NI		148121	29.0026	29.0388	30.0102	30.0421	30.9981	31.0075	31.0181	31.9895	32.519	33.5271	34.4975	35.9998	37.0075	38.0153	39.0231	39.9619	40.0267	40.0309	41.0025	41.0387	41.0782	41.0849	41.0911	41.1008	41.1035	41.1059	42.01	42.0421	42.0468	42.9984	43.0181	43.0543	43.9895	44.0208	44.0258	44.0576	44.5189	44.9791
												425.5	1200	36.31	44	330	23.34	564	305.5	19.84	22.44	21.09	30.75	143.5	222.25	1470	19.69	49.81	284.5	21.88	6344	47.44	46.38	13.33	77.63	57.63	42.81	68.13	235	241.25	27.81	882	838	148.75	9.42	58	18.91	13.36	27.06
AU2	(7-Octenyl)oxirane	C10H18O	547	6.4	858622	2120.44	3.281	1484.5	NI		148148	29.0025	29.0388	30.0099	30.0422	30.998	31.018	31.9895	32.5193	34.4971	35.5245	35.9998	37.0075	37.511	38.0151	38.519	39.023	39.5266	39.9624	40.0264	40.0308	41.0387	41.0765	41.0844	41.0987	41.1025	41.1296	41.1369	41.1956	42.0103	42.0421	42.0465	43.0006	43.018	43.0494	43.0543	43.9896	44.0259	44.0576
												589	1330	52.19	33.13	423.5	692	267.5	14.7	33.56	22.25	23.22	178.25	24.47	214.75	44.06	1966	18.88	17.84	64.63	438.5	8072	39.75	43.13	41.63	18.75	6.74	46.69	46.19	96.88	258	252.75	39.81	996	22.25	1028	250.75	149.5	15.56
AU2	(7-Octenyl)oxirane	C10H18O	547	6.4	858622	2120.44	3.281	1484.5	NI		148165	29.0024	29.0389	30.0105	30.042	30.998	31.018	31.9895	34.4975	35.9998	37.0074	38.0153	38.5189	39.0231	39.0696	39.5273	39.9618	40.0265	40.0309	41.0024	41.0387	41.0953	42.0104	42.0421	42.0466	42.9984	43.0179	43.0502	43.0543	43.0633	43.0654	43.0914	43.9894	44.0219	44.0258	44.0578	44.9796	44.9972	45.0234
												471	1202	32.06	21.69	437.5	530	237.5	15.02	13.38	153.5	244	34.81	1768	11.59	35.5	9.55	78.25	303	18.44	6216	25.41	162.5	222.25	388.5	27.69	885	22.94	1052	9.05	7.16	64.5	238.5	19.31	103	37	16.09	357.5	33.63
AU2	(E)-1-Methoxy-3,7-dimethylocta-2,6-diene	C11H20O	572	7.7	355152	2128.44	3.117	1486.1	NI		148172	29.0025	29.0388	29.0944	30.0102	30.0422	30.998	31.0181	31.9895	34.4973	35.9995	37.0075	38.0155	38.5199	39.023	39.0696	39.5264	39.9619	40.0267	40.031	41.0022	41.0387	41.0887	42.0101	42.0419	42.0465	42.998	43.0181	43.05	43.0543	43.0633	43.0656	43.9894	44.0229	44.0258	44.0579	44.9793	44.9973	45.0231
												389	878	34.94	22.09	28.94	549	410	269	38.44	23.69	162.5	230	6.7	1488	49.5	9.47	26.91	45.56	254	33.06	4792	34.06	157.5	165	342.5	11.77	797	13.31	1007	25.88	35.69	218.75	36.44	77.25	33.81	14.7	346.5	18.59
AU2	(E)-1-Methoxy-3,7-dimethylocta-2,6-diene	C11H20O	572	7.7	355152	2128.44	3.117	1486.1	NI		148178	29.0025	29.0389	29.0964	30.0102	30.042	30.9981	31.0181	31.9896	34.4972	35.9995	37.0075	38.0153	38.5189	39.023	39.5263	39.9618	40.0263	40.0309	41.0026	41.0387	41.0887	42.0103	42.042	42.0467	42.9985	43.0181	43.0543	43.9894	44.023	44.0259	44.0575	44.9795	44.9972	45.0337	45.5269	46.0052	46.0416	47.9664
												405	758	52.38	45.88	7.88	544	271	264	24.59	38.31	143.25	294	33.75	1324	9.09	35.06	45.13	232.5	15.28	3864	15.06	111.25	142.75	313	21.19	647	876	260.5	41.19	105.88	42.88	6.54	502.5	156.5	48.69	403	9.55	32.88
AU2	Benzaldehyde	C7H6O	611	70.3	87029	2120.44	3.826	1484.5	1485		148189	29.0023	29.0388	30.0102	30.9979	31.018	31.9894	34.4975	35.9995	37.0074	37.5112	38.0153	38.5192	39.0231	39.9623	40.0262	40.0307	41.0016	41.0386	41.0994	42.0104	42.0422	42.0465	42.9999	43.0179	43.0544	43.9896	44.0256	44.0577	44.9791	44.9972	45.0337	45.5271	46.0051	46.0414	47.9665	47.9996	49.0075	49.9964
												436.5	430.5	15.7	505.5	138.25	219.25	29.5	67	227	74.63	258.5	82	1056	12.41	33	119.5	19.97	2292	66.25	73.5	78.13	289	8.47	436	747	177	29.88	11.11	12.03	311.5	156.5	14.05	465.5	9.47	43.69	27.34	295.5	255.25
AU2	NI	NI	NI	NI	68792	2136.44	2.335	1487.7	NI	Identification unconfirmed	148208	29.0024	29.0389	30.0101	30.9981	31.018	31.9894	34.4971	35.9992	37.0072	37.5109	38.0153	38.5191	39.0231	39.9622	40.0263	40.0312	41.0387	41.1174	42.0104	42.042	42.0465	42.999	43.0179	43.0543	43.9894	44.0268	44.0587	44.9794	44.9972	45.0335	45.5273	46.0052	47.9667	47.9997	49.0075	49.9965	50.0151	50.0664
												331.5	159.25	6.78	603	79.88	224.5	14.44	9.78	116.63	43.75	236.25	39.63	760	16.75	9.89	86.38	939	12.56	109.75	30.47	141	19.72	347.5	331	198.5	38.38	11.38	37.75	358	64.75	5.11	302.5	8.52	33.63	124.88	379.5	891	28.16
AU2	NI	NI	NI	NI	68792	2136.44	2.335	1487.7	NI	Identification unconfirmed	148852	29.0024	29.0388	30.0106	30.998	31.0179	31.9895	34.4975	35.9995	37.0076	37.511	38.0151	38.5197	39.0231	39.9623	40.0265	40.0313	41.0027	41.0386	41.1245	42.0103	42.0422	42.0465	42.9974	43.018	43.0543	43.9894	44.0258	44.9973	45.0333	46.0051	47.9673	48.0001	49.0075	49.9965	50.0153	50.0862	51.0182	51.0231
												281	266.5	23.44	600	82.25	225.25	29.91	26.94	73.25	10.78	114.88	11.91	679	28.09	17.97	62.56	13.75	1558	14.92	43.81	61.38	67.38	31.97	230.5	263	221.5	53.19	276	60.94	296	20.56	21.66	109	414.5	675	5.62	40.63	1170
AU2	(E)-1-Methoxy-3,7-dimethylocta-2,6-diene	C11H20O	572	7.7	355152	2128.44	3.117	1486.1	NI		148888	29.0024	29.0388	30.0099	30.9981	31.018	31.9895	34.4972	35.9999	37.007	38.0152	38.5189	39.0231	39.962	40.0263	40.0308	41.0387	42.01	42.0421	42.0463	42.9988	43.0179	43.0542	43.1455	43.9892	44.0258	44.058	44.9798	44.9972	45.0334	45.5272	46.0051	47.9669	47.9998	49.0075	49.9964	50.0154	51.0229	52.0257
												401.5	412.5	13.08	563	183.75	203.5	26.66	18.22	80	95.75	7.66	800	38.94	17.91	107.38	2432	100.88	59.25	182.75	92.75	334.5	444	25.53	174.5	61.75	6.43	59.56	260	73.38	20.88	323	10.98	16.63	20.28	343.5	256.5	455.5	23.5
AU2	Propyl octanoate	C11H22O2	508	52.4	46362	2128.44	3.533	1486.1	1504		148936	29.0026	29.0389	30.0103	30.998	31.0181	31.9895	34.4968	36	37.0076	38.0151	38.5188	39.023	39.9617	40.027	40.0311	41.0016	41.0386	41.1032	42.0102	42.0421	42.0466	42.999	43.0179	43.0502	43.0543	43.9895	44.0259	44.0573	44.9794	44.9971	45.0334	46.005	46.0415	47.9668	47.9997	49.0071	49.9965	50.0152
												333	342.5	13.19	647	142.25	219	18.91	30.88	90.38	142.75	32.38	739	31.66	12.31	126.13	13.23	1994	16.22	88.63	55.19	230	26.28	295	25.97	917	187.75	24.63	39.06	29.47	293	129.5	331	15.64	20.53	19.31	48.44	333.5	439
AU2	Ethyl nonanoate	C11H22O2	884	86	8782529	2192.46	2.777	1498.8	1509		154318	29.0024	29.0344	29.0388	30.0102	30.0421	30.0467	30.9982	31.0181	31.9894	32.519	34.4973	35.9996	36.5139	37.0076	38.0151	39.023	39.9617	40.0263	40.0309	41.0023	41.0386	41.0783	41.0805	41.0946	41.1099	41.1144	41.1313	41.1678	42.0102	42.042	42.0465	42.0983	42.9983	43.0136	43.0179	43.0543	43.0875	43.1333
												245.5	9.83	4568	61.63	112.75	60.44	338	266	329	12.95	51	12.89	14.75	53.13	154.25	1880	11.03	55.31	316.5	34.06	6592	31.03	13.08	12.81	35.88	56.69	39.75	8.75	1030	190.75	1372	69.5	19.63	17.88	2176	5888	30.81	31.38
AU2	Ethyl nonanoate	C11H22O2	884	86	8782529	2192.46	2.777	1498.8	1509		155079	29.0024	29.0343	29.0388	29.0655	29.0754	29.0829	30.0103	30.0422	30.0471	30.998	31.018	31.9895	34.4975	36.5141	37.0074	38.0153	39.023	39.9617	40.0265	40.0309	41.0024	41.0387	41.0839	41.0909	41.0958	42.0101	42.042	42.0466	43	43.0139	43.018	43.0501	43.0543	43.1292	43.291	43.522	43.9894	44.0216
												255	6.55	5176	10.47	59	27.09	32.31	124.38	49.88	222.25	365	273	11.77	14.55	92.63	118.88	1786	35.38	61	304	28.69	7456	16.75	32.25	14.61	970	253	1734	20.72	28.25	2472	39.13	6704	62.44	74.75	29.81	199.25	55
AU2	Linalool	C10H18O	910	62.8	9456380	2256.48	0.35	1524.2	1526		159525	29.0025	29.0388	30.998	31.0179	31.9894	34.4971	35.9997	37.0076	38.0152	39.023	39.5266	39.9616	40.0264	40.0308	41.0023	41.0342	41.0387	41.0987	42.0104	42.0422	42.0466	42.9984	43.018	43.0543	43.0626	43.072	43.0902	43.9715	43.9894	44.0215	44.0259	44.0574	44.979	44.997	45.0226	45.0337	45.527	46.0051
												227	741	500.5	145	281.5	37.13	20.53	110	158	1472	21.44	19.06	49.56	223	8.23	19.84	3956	32.5	146.25	189.25	245.75	79.25	3464	983	97	14.95	28.06	22.44	138.25	101	102.25	43.06	69.88	48.63	22.38	1964	83.13	34.44
AU2	Siloxane	NI	NI	NI	NI	NI	NI	NI	NI	From GC system	160276	29.0024	29.0388	29.0705	30.0103	30.0427	30.9979	31.0078	31.018	31.9895	32.5193	34.4969	35.9996	37.0074	38.0153	39.023	39.5268	39.9621	40.0265	40.0308	41.0024	41.0386	41.0904	41.1035	41.1221	41.1256	41.1279	41.1304	42.0101	42.0421	42.0464	42.9979	43.0071	43.0179	43.0543	43.0732	43.0789	43.9717	43.9894
												229	894	6.89	11.77	18.78	404.5	21.06	179.5	253	8.42	31.66	17.16	114.13	246.25	1742	29.38	26.91	34.25	319	9.31	5120	8.72	43	10.31	11.77	8.75	10.38	147.25	215.25	259.5	41.25	12.14	4264	1412	31.88	80.63	24.41	108.88
AU2	Siloxane	NI	NI	NI	NI	NI	NI	NI	NI	From GC system	160278	29.0024	29.0388	29.0703	30.0102	30.0427	30.9979	31.0079	31.0179	31.9895	32.5193	34.4969	35.5241	35.9996	37.0074	38.0152	39.023	39.5268	39.9622	40.0264	40.0309	41.0025	41.0386	41.0903	41.1034	41.1116	41.1221	41.1256	41.1279	41.1304	41.1439	42.0101	42.0421	42.0464	42.9979	43.0072	43.0179	43.0543	43.0732
												273.5	1014	24.75	18.75	13.06	369.5	26.66	195.5	238.25	13.31	22.22	10.83	19.63	112.88	248.75	2104	38.5	33.19	51.44	402.5	9.45	6472	15.48	44.13	6.26	25.69	33.19	23.03	22.06	7.53	178.25	246.75	298.5	34.69	18.22	5000	1640	40.69
AU2	Siloxane	NI	NI	NI	NI	NI	NI	NI	NI	From GC system	161888	29.0025	29.0388	29.0852	30.0102	30.0422	30.9981	31.018	31.9895	32.5192	33.5271	34.4965	36	37.0076	38.0151	38.5194	39.023	39.5266	39.9618	40.0266	40.0308	40.0888	40.2242	41.0387	41.0772	41.1043	42.0103	42.0422	42.0464	42.9977	43.0179	43.0544	43.0581	43.0664	43.0827	43.9713	43.9898	44.0214	44.0258
												176	735	39.38	20.78	14.88	562	132	267.5	42.31	10.38	16.75	30.31	129.75	203.25	15.89	2268	17.13	37.56	71.25	313.5	27.72	49.69	5896	49	52.13	168.25	236.25	258.5	5.88	4848	1548	107.25	88.63	94.5	9.03	107.38	98.13	87.38
AU2	Methyl decanoate	C11H22O2	897	50	38172300	2408.52	1.461	1587.5	1586		174410	29.0025	29.0341	29.0387	30.0101	30.0419	30.9981	31.018	31.9895	32.0255	33.0335	33.9876	34.4974	35.9994	36.5142	37.0075	38.0152	39.023	39.9619	39.9946	40.0263	40.0309	41.0023	41.0387	41.0768	41.1096	41.1521	42.0102	42.0421	42.0465	43.0179	43.0497	43.0543	43.0618	43.0799	43.0851	43.0971	43.1322	43.1367
												215.75	18.47	1964	46.06	51.06	362.5	287.5	251	31.63	37.75	19.44	16.47	7.81	29.94	59.94	103.63	1516	25.13	12.22	31.56	229	43.94	5384	17.56	44.81	36.88	544	214.5	1104	5520	37.5	4600	45.44	31.03	15.92	37.81	62.06	10.53
AU2	Methyl decanoate	C11H22O2	897	50	38172300	2408.52	1.461	1587.5	1586		174415	29.0025	29.035	29.0388	29.077	30.0104	30.0421	30.9981	31.018	31.9894	32.0259	33.0337	34.4971	36.514	37.0074	38.0152	39.023	39.161	39.9619	39.9946	40.0266	40.0309	41.0023	41.0387	41.0764	41.1538	42.0102	42.0421	42.0465	43.0007	43.0179	43.0502	43.0543	43.0618	43.086	43.0911	43.0939	43.1249	43.1324
												229.25	16.25	2612	15.42	56.19	57.94	256	409.5	246.75	46.19	39.94	13.8	16.88	77.63	150.5	1622	14.11	25.75	12.42	38.88	265	57.31	6856	12.53	85.25	700	382.5	1384	23.22	6888	36.31	5832	47.44	119.5	54	24.09	25.06	150.75
AU2	Methyl decanoate	C11H22O2	897	50	38172300	2408.52	1.461	1587.5	1586		174421	29.0025	29.034	29.0388	29.0671	29.077	29.12	30.0055	30.0101	30.0421	30.998	31.018	31.9895	32.0259	33.0337	34.4971	36.0009	36.5138	37.0074	38.0152	39.0231	39.1609	39.9618	39.9949	40.0265	40.0309	41.0023	41.0387	41.0497	41.0763	41.085	41.0894	41.0957	41.1075	41.1135	41.1744	42.0102	42.042	42.0465
												321	18.19	3124	42.5	37.44	13.89	15.16	61.69	71.75	236.5	557	341.5	29.88	46.06	12.14	18.97	28.53	107.13	191.25	2092	66.5	10.38	11.77	82.13	357.5	64.63	8800	9.28	33.44	9.7	32.44	15.56	36.75	33.75	40.63	972	404	1760
AU2	Methyl decanoate	C11H22O2	897	50	38172300	2408.52	1.461	1587.5	1586		174433	29.0024	29.0343	29.0388	29.0724	30.0056	30.0103	30.0419	30.9979	31.0179	31.9894	32.0256	33.0336	35.9992	36.5139	37.0073	38.0152	39.023	39.9625	39.9944	40.0262	40.0309	41.0023	41.0344	41.0386	41.05	41.0766	41.0853	41.0908	41.0967	41.0997	41.1114	41.1145	41.139	41.1785	41.194	42.01	42.0421	42.0465
												380.5	22.5	4092	33.56	29.66	62.88	100.63	243	655	193	60.94	116.63	7.08	32.81	80.5	161.75	2856	27.72	14.08	125.75	448	50.06	17.06	12016	14.67	14.3	54.25	39.38	34.88	36.81	31.66	59.94	25.25	7.97	12.89	1140	492	2172
AU2	Methyl decanoate	C11H22O2	897	50	38172300	2408.52	1.461	1587.5	1586		175191	29.0024	29.0343	29.0388	29.0788	29.0858	29.0907	30.0059	30.0101	30.0421	30.998	31.0179	31.1009	31.9894	32.0258	33.0337	35.9993	36.5138	37.0072	38.0154	39.023	39.0586	39.0928	39.1306	39.9619	40.0266	40.0309	41.0018	41.0386	41.0503	41.0624	41.076	41.0814	41.0848	41.089	41.0913	41.0996	41.1065	41.1085
												542	25.47	6368	13.75	40.88	48.38	10.86	87.5	148.75	179.75	826	43.25	262.5	59.38	164	9.06	26.88	189.25	183.75	3812	27.41	46.38	9.42	22.63	151	744	70.88	18368	34.81	29.13	100.38	56.19	66.5	12.95	18.31	16.5	82.25	48.38
AU2	Methyl decanoate	C11H22O2	897	50	38172300	2408.52	1.461	1587.5	1586		176635	29.0023	29.0388	30.0422	30.998	31.0179	31.9895	34.4968	37.0076	38.015	39.0231	39.9623	40.0256	40.0308	41.0386	41.993	42.0102	42.0423	42.0465	43	43.0179	43.0544	43.9708	43.9893	44.0212	44.0259	44.0581	44.9793	44.9975	45.0156	45.0336	46.0365	46.9947	47.0493	47.9662	49.0077	49.9964	50.0156	51.0233
												160.75	555	26.78	504.5	103.88	284.5	21.34	25.34	16.28	535	36.63	7.59	50.13	1356	14.02	129.75	56.63	324	51.75	1488	990	18.78	66.88	22.56	71.5	22.66	89.25	68	58.31	749	13.36	13.42	8.59	7.2	21.66	304	44.69	107.13
AU2	NI	NI	NI	NI	29079	2552.56	3.915	1633.5	NI	Identification unconfirmed	191017	29.0024	29.0345	29.0389	29.0858	29.105	29.1183	30.0101	30.0424	30.0458	30.998	31.0181	31.9896	36.0002	37.0073	38.0151	39.0232	40.0267	40.0308	41.0028	41.0386	41.0877	41.0902	41.0977	41.1329	42.0104	42.0423	42.0466	42.9975	43.0182	43.0544	43.1626	43.9894	44.0216	44.0259	44.0575	44.9795	44.9972	45.0157
												204.25	20.47	2732	59.63	10.36	24.03	27.63	36.94	19.03	350.5	260	123.13	18.59	73.88	134.5	1346	70.25	230	52.31	4176	6.61	65.38	65.25	26.91	609	121.75	1138	22.56	1142	3732	76.88	137.75	71.5	152.75	113	13.41	148	24.22
AU2	NI	NI	NI	NI	9335	2568.56	2.257	1638.2	NI	Identification unconfirmed	193104	29.0026	29.039	30.0106	30.9983	31.0179	31.9895	37.0074	38.0153	39.0232	39.9622	40.0311	41.0388	41.0564	42.0103	42.0419	42.0467	43.0179	43.0545	43.9897	44.0261	44.998	45.0337	49.9965	50.0153	51.0231	53.0387	54.0465	55.0181	55.0544	56.0259	56.0579	56.0623	57.0335	57.0699	58.0423	59.0499	60.0208	61.0235
												61.06	566	44.63	159.75	104.88	254.5	22.72	35.13	253.5	40.81	48.25	839	15.39	59.13	41.75	220.5	318	729	131.25	60.38	26.59	525	58.31	21.06	20.56	100.13	59.13	248.75	565	26.91	24	248.25	63.44	319	14.98	38.88	653	16.06
AU2	NI	NI	NI	NI	6299	2576.57	1.039	1640.6	NI	Identification unconfirmed	193107	29.0024	29.0389	30.0105	30.9983	31.0179	31.9895	37.0074	38.0153	39.0232	39.9623	40.0312	41.0387	41.0565	42.0105	42.0421	42.0467	43.0181	43.0545	43.9898	44.026	44.0578	44.9982	45.0338	49.9962	50.0151	51.0231	53.0387	54.0468	55.0181	55.0544	56.0258	56.0627	57.0338	57.07	58.042	59.0494	60.0208	61.0236
												78.13	505.5	43.44	128.75	106	197.5	14.66	41.38	245	50.88	50.88	901	35.88	56.06	24.66	235.75	336.5	764	151.5	40.38	12.63	32.25	551	54	28.72	21.38	96.25	53.94	273	642	19.59	210.25	75.88	296.5	25.06	29.88	723	26.53
AU2	2-Ethyloctanoic acid	C10H20O2	691	17.2	31149390	2576.57	4.001	1640.6	NI		193278	29.0023	29.0344	29.0388	29.0413	29.0479	29.0674	29.0704	29.0741	29.0783	29.0814	29.0832	29.0854	29.0915	29.0937	29.1083	29.1174	29.1216	29.1294	29.1807	29.2021	29.2547	30.01	30.0421	30.0466	30.9981	31.018	31.0488	31.9895	37.0072	38.015	39.0229	39.0332	39.0622	39.1537	40.0261	40.0307	41.0019	41.0386
												471.5	108	20448	872	44.63	47.94	55.06	73.63	53.63	34	55.94	47.19	69.75	128.5	37.63	106.63	31.22	55.44	41.44	35.5	14.38	83.63	445	116.5	5.8	643	30.09	19.78	41.13	116.75	4736	31.03	44.19	14.36	207	1078	8.86	27104
AU2	Ethyl decanoate	C12H24O2	908	68.9	12288599	2592.57	2.633	1645.3	1645		193379	29.0023	29.0338	29.0386	29.0715	29.1012	30.0101	30.0418	30.047	30.9979	31.0179	31.9896	37.0074	38.0151	39.0227	39.9613	40.0264	40.0309	41.0021	41.0385	41.0906	41.1103	41.1445	42.0101	42.0419	42.0464	43.0178	43.0541	43.1137	43.1208	43.1515	43.1553	43.1619	43.186	43.9893	44.0207	44.0257	44.0577	44.9972
												226	19.31	4680	15.89	71.5	58.56	100.75	11.91	47.81	337	214.25	8.31	82	1018	25.38	26.38	171.25	21.97	5440	34.38	36.25	19.03	478	197.25	1400	1520	6640	86.88	36.56	26.25	33.81	19.16	23.53	205.25	42.13	163.5	219.5	83.5
AU2	Ethyl decanoate	C12H24O2	908	68.9	12288599	2592.57	2.633	1645.3	1645		193420	29.0023	29.0348	29.0387	30.0099	30.0417	30.0466	30.9976	31.0178	31.9892	37.0073	38.015	39.023	39.9621	40.0263	40.0311	41.0026	41.0386	41.0878	41.0958	42.0103	42.0424	42.0463	43.018	43.0542	43.1064	43.9898	44.021	44.0256	44.0576	44.9969	45.0335	46.0375	46.0416	47.0129	49.9964	50.0147	51.0234	52.0312
												112.88	26.03	2696	29.5	59.19	13.39	44.06	209.75	186.5	20.19	43.88	699	15.69	8.86	154.25	11.39	3276	80.63	13.5	294	88.13	853	903	3736	35.56	167.75	23.63	71.25	119.63	71	1584	13.84	13.73	6.87	17.31	22.38	65.5	26.63
AU2	Ethyl decanoate	C12H24O2	908	68.9	12288599	2592.57	2.633	1645.3	1645		193424	29.0025	29.035	29.0387	30.0099	30.0421	30.0467	30.9977	31.018	31.9895	37.007	37.0084	38.0154	39.0229	39.9626	40.0312	41.0028	41.0387	41.0879	42.0103	42.0465	43.018	43.0543	43.1061	43.9897	44.0214	44.0257	44.0578	44.9972	45.0337	46.0371	47.0133	49.9963	50.015	51.0232	52.0315	53.0391	54.0465	55.0179
												113	43.31	2468	43.69	61.81	34.13	44.19	198	223.75	7.59	8.77	47.94	569	34.25	164.25	28.25	3132	26.31	291	795	854	3472	36.5	174.5	37.81	87	98.88	67.75	1554	23.03	10.77	28.13	16.47	60.19	22.09	229.75	192.25	813
AU2	Ethyl decanoate	C12H24O2	908	68.9	12288599	2592.57	2.633	1645.3	1645		193429	29.0025	29.0342	29.0387	30.0101	30.0421	30.0464	30.9976	31.0179	31.9897	37.0078	38.015	39.0229	39.9627	40.0258	40.0309	41.0026	41.0386	41.1497	42.0102	42.0465	42.1059	43.0179	43.0543	43.9895	44.0259	44.0578	44.9974	45.0336	46.0366	47.0132	49.9958	50.0137	51.0229	52.0318	53.039	54.0464	55.018	55.0543
												75.88	21.19	2408	65.5	68.75	32.94	45.94	181.5	233	27.53	53.5	529	20.56	15.67	162.75	16.03	2844	22.28	310	699	18.09	919	3280	174.25	93.25	89.25	70.13	1400	15.84	23.91	31.59	26.25	26.75	22.97	199.75	234.5	758	2168
AU2	Ethyl decanoate	C12H24O2	908	68.9	12288599	2592.57	2.633	1645.3	1645		193529	29.0025	29.0389	30.0102	30.0422	30.998	31.0182	31.9896	37.0072	38.0167	39.023	39.9624	40.0302	41.0387	42.0101	42.0424	42.0466	43.0183	43.0544	43.11	43.9894	44.0255	44.0578	44.9977	45.0337	46.0381	49.9972	50.0156	51.0238	52.0314	53.0389	54.0467	55.0181	55.0541	56.026	56.0622	57.0338	57.0703	58.0415
												103.25	1220	9.14	34.56	69	190	160.25	22.47	19.47	475	15.94	110.88	1582	125.13	84.13	380.5	511.5	1656	58.06	130.5	74.88	48.44	55.69	618	22.16	11.41	25.56	11.77	17.75	104.38	157.75	374.5	1166	48.75	364.5	183.5	885	20.28
AU2	Ethyl decanoate	C12H24O2	908	68.9	12288599	2592.57	2.633	1645.3	1645		193544	29.0023	29.0387	29.0449	30.0098	30.0422	30.9983	31.018	31.9894	37.0071	38.0152	39.0228	40.0307	41.0387	42.0101	42.0416	42.0465	43.0179	43.0543	43.9893	44.0262	44.0583	44.9973	45.0334	45.0874	49.9966	50.0166	51.0227	52.0306	53.0385	54.0464	55.0178	55.0543	56.0265	56.0621	57.0337	57.0701	58.0417	58.0734
												104.63	1032	46	19.53	24.28	21.28	113.13	260.5	12.3	37	353.5	99.75	1446	119	27.56	438	493	1612	122	141.75	76.25	71	645	33.38	36.88	32	39.5	24.88	112.13	126.25	351.5	1208	38.06	336	153	856	16.41	48.75
AU2	Ethyl decanoate	C12H24O2	908	68.9	12288599	2592.57	2.633	1645.3	1645		193547	29.0024	29.0387	29.0449	30.0099	30.0421	30.9984	31.0179	31.9893	37.0075	38.0153	39.0229	40.0304	41.0026	41.0388	42.0103	42.0415	42.0465	43.0178	43.0542	43.9891	44.0258	44.0585	44.9971	45.0334	45.0874	49.9966	50.0166	51.0228	52.0312	53.0385	54.0464	55.0178	55.0543	56.0264	56.062	57.0335	57.0701	58.0418
												113.25	1058	26.66	5.28	11.2	31.44	82.75	219.75	12.28	25.34	376.5	109	22.56	1484	100.88	26.66	415.5	432.5	1644	91.5	112.75	65	48.44	673	8.64	24.75	51.63	56.38	31.25	96	144.25	347	1242	34.19	355	124.88	791	10.27
AU2	NI	NI	NI	NI	18481	2592.57	0.32	1645.3	NI	Identification unconfirmed	193612	29.0023	29.0387	30.0105	30.042	30.9989	31.0179	31.9896	37.0079	39.0229	39.9626	40.0261	40.0309	41.0387	42.0103	42.0421	42.0464	43.018	43.0542	43.9892	44.0257	44.0585	44.9974	45.0336	46.0371	49.9974	50.015	51.0232	52.0311	53.0028	53.0387	54.0465	55.0181	55.0543	56.0269	56.0622	57.0336	57.0704	58.0403
												84.38	972	29.31	19.72	82.13	126.5	173	10.45	287	17.81	17	84	1166	67	41.25	277	280	1252	69.75	54.31	25.44	36	461.5	27.38	11.2	8.83	27.66	38.81	23.22	114.25	146.5	329.5	963	25.31	237.25	83.63	553	11.78
AU2	NI	NI	NI	NI	18481	2592.57	0.32	1645.3	NI	Identification unconfirmed	193620	29.0024	29.0388	30.0435	30.9977	31.018	31.9895	37.0082	38.0149	39.023	39.9621	40.0267	40.0304	41.0384	42.0102	42.0412	42.0467	43.018	43.0542	43.1116	43.9896	44.0256	44.0577	44.999	45.0336	46.0368	49.996	50.015	51.0233	52.0311	53.0388	54.0468	55.0177	55.0543	56.0262	56.0617	57.0335	57.07	58.0408
												96.13	888	22.69	80	108.13	230.75	21.41	23.59	274.5	8.61	18.03	48.31	1228	141.75	25.38	342	351	979	39.38	115.75	30.97	47.88	93.63	506	17.16	40.63	16.97	39.31	32.31	106	69.5	228.75	658	43.63	237.75	81.63	637	11.66
AU2	NI	NI	NI	NI	18481	2592.57	0.32	1645.3	NI	Identification unconfirmed	193628	29.002	29.0389	30.0099	30.0439	30.9978	31.0183	31.9894	37.0069	38.0147	39.023	39.9627	40.0273	40.0307	41.0386	42.0105	42.0424	42.0468	43.0181	43.05	43.0544	43.9892	44.0266	44.0581	45.0337	49.9968	50.015	51.0225	52.0306	53.0387	54.0466	55.0179	55.0547	56.0272	56.0581	56.0625	57.034	57.0697	58.0422
												129.25	978	14.75	13.38	73.5	165.5	228.25	13.88	21.94	322	7.77	5.12	43.75	1086	102.88	65.5	308.5	478	10.67	1032	107.13	61.81	23.94	518	35.88	48.75	34.56	16.5	104.75	115.38	188.75	808	29.06	50.44	222.75	105	547	17.44
AU2	NI	NI	NI	NI	18481	2592.57	0.32	1645.3	NI	Identification unconfirmed	193648	29.0029	29.0337	29.0388	30.0104	30.0418	30.9977	31.018	31.9896	37.0083	38.0153	39.023	39.9621	40.0309	41.0025	41.0387	42.0098	42.0425	42.0463	43.018	43.0542	43.9898	44.0262	44.0581	44.9981	45.0337	46.0371	49.9967	50.0144	51.0226	52.0312	53.0392	54.0464	55.0176	55.0543	56.0257	56.0584	56.0619	57.0342
												126	31.56	755	20.31	23.47	43.5	45.5	256	10.42	30.13	207.25	19.03	56.44	9.53	1090	101.13	71	209.5	455	1156	148.5	43.38	31.28	27.22	506	18.44	9.42	17.84	30.41	18.25	116.13	83.5	217.75	705	30.44	33.88	247.25	170.5
AU2	NI	NI	NI	NI	18481	2592.57	0.32	1645.3	NI	Identification unconfirmed	193692	29.0024	29.0388	30.0109	30.9977	31.018	31.9894	38.0151	39.023	40.0307	41.0386	42.0103	42.042	42.0463	43.018	43.0542	43.9892	44.0259	44.0581	44.9985	45.0336	49.9961	50.0153	51.0233	52.0307	53.0383	54.0469	55.0177	55.0544	56.0253	56.0578	56.062	57.0338	57.0699	58.0731	59.0494	60.021	61.0285	62.0321
												66.5	596	38.63	39.25	118.5	200.5	30.75	281.5	31.5	859	74.13	31.75	305	248	885	87.25	56.63	30.56	9.06	395.5	17.13	6.2	38.69	15.88	87.13	86.38	201	637	19.72	66	279.5	97.75	428.5	37.5	52.56	906	675	16.16
AU2	NI	NI	NI	NI	18481	2592.57	0.32	1645.3	NI	Identification unconfirmed	193695	29.0024	29.0387	30.0111	30.9978	31.0183	31.9893	38.0152	39.0228	39.9619	40.0308	41.0386	42.01	42.042	42.0461	43.0179	43.0542	43.9894	44.026	44.058	44.9986	45.0335	49.996	50.0152	51.0234	52.03	53.0384	54.0468	55.0178	55.0541	56.0265	56.0583	56.0621	57.0338	57.0698	58.073	59.0496	60.0206	61.0287
												62.44	640	24.47	39.56	115.25	213.25	18.63	269.5	6.55	38.56	994	86.63	35.5	297.5	249.75	972	80.75	44.38	32.06	10.7	398	21.41	7.1	16.38	11.38	78.13	108.63	210.5	615	25.28	92.5	270.5	95.38	417	24.91	44.88	907	635
AU2	NI	NI	NI	NI	18481	2592.57	0.32	1645.3	NI	Identification unconfirmed	193705	29.0023	29.0387	29.0757	30.0101	30.9981	31.0179	31.9895	38.0149	39.0229	39.9624	40.0309	41.0385	42.0098	42.0412	42.0463	43.0179	43.0543	43.9891	44.0262	44.0566	44.9977	45.0336	50.015	51.024	53.0382	54.046	55.0176	55.0543	56.0251	56.0575	56.062	57.0333	57.0699	58.0737	59.0491	60.0204	61.0284	62.0317
												131.75	704	33.56	19.06	34.25	77.38	198.25	32.56	225	20.31	67.13	910	76.5	16.13	307.5	410	769	66.5	40.06	37	34.31	411	40.75	16.44	52.94	82.5	223.5	499.5	41.56	24.75	167	57.94	431	8.11	63.19	691	723	21.78
AU2	NI	NI	NI	NI	18481	2592.57	0.32	1645.3	NI	Identification unconfirmed	193708	29.0025	29.0387	29.0757	30.01	30.998	31.0181	31.9897	38.015	39.023	39.9618	40.0311	41.0385	42.0101	42.0415	42.0463	43.0179	43.0545	43.9894	44.0263	44.057	44.9971	45.0337	50.0155	53.0382	54.0466	55.0174	55.0546	56.0256	56.0573	56.0621	57.0336	57.0698	58.074	59.0134	59.0493	60.0205	61.0284	62.033
												117.13	726	9.31	24.06	34.5	81.38	153.25	45.19	204.75	32.19	55.75	808	121.63	12.14	270.5	339	871	67	36	40.88	57.25	423.5	30.44	46.69	89.5	219	560	46.75	26.53	194.75	46.25	475	13.72	17.31	75	657	766	27.59
AU2	NI	NI	NI	NI	18481	2592.57	0.32	1645.3	NI	Identification unconfirmed	193751	29.0023	29.0388	30.0099	30.0419	30.9979	31.018	31.9895	38.0154	39.0231	39.9626	40.0325	41.0385	42.0103	42.0421	42.0465	43.0179	43.0546	43.9891	44.0253	44.0574	44.9968	45.0337	49.9965	50.0153	51.023	52.0311	53.0382	54.047	55.0181	55.0544	56.0273	56.062	57.0338	57.0699	58.041	58.073	59.0489	60.0208
												64.75	574	13.61	11.33	100	91.75	222.25	27.38	279	24.09	107.5	809	110.5	60.94	249.75	155.5	712	133	45.75	6.88	21	368.5	15.98	53.63	58.94	9.33	56.81	73.75	166.5	434.5	7.25	209.5	77.5	276	9.38	21.59	48.81	642
AU2	NI	NI	NI	NI	18481	2592.57	0.32	1645.3	NI	Identification unconfirmed	193756	29.0023	29.0388	30.0098	30.042	30.9982	31.0182	31.9897	38.0153	39.0231	39.9624	40.0306	41.0386	42.0102	42.0424	42.0465	43.0179	43.0546	43.9892	44.0252	44.0568	44.9971	45.0336	49.9958	50.0151	51.0236	52.0305	53.0382	54.0467	55.0179	55.0544	56.0621	57.0334	57.0697	58.0416	58.0734	59.0479	60.0209	61.0284
												93.25	554	38.19	17.22	105.5	147.75	211.25	40	244	15.47	73.5	748	62.75	33.19	260.5	214.75	718	105.5	31.59	7.82	30.22	353.5	7.83	31.06	49	29.94	35.38	95	147.25	408.5	196.75	73.25	307	16.31	25.25	56.31	587	493
AU2	Ethyl decanoate	C12H24O2	908	68.9	12288599	2592.57	2.633	1645.3	1645		193775	29.0022	29.0389	30.0104	30.042	30.9979	31.0182	31.9894	38.015	39.0233	39.9619	40.0308	41.0386	42.0102	42.0467	43.0181	43.0544	43.9891	44.0263	44.058	45.0338	49.9963	50.0148	51.0234	52.031	53.0394	54.0461	55.0179	55.0543	56.0577	56.0621	57.0336	57.07	58.0427	58.0735	59.0496	60.0209	61.0286	63.0243
												85.25	574	21.53	37.5	38.13	95	209.25	21.47	180	20.03	43	729	94.5	227	245	715	122.63	39.56	14.78	396.5	13.58	6.59	28.06	27.25	50.5	88.75	137.75	537	19.63	186	26.28	412.5	32.25	7.49	30.56	591	472	8.8
AU2	NI	NI	NI	NI	9335	2568.56	2.257	1638.2	NI	Identification unconfirmed	193789	29.0024	29.0389	30.0104	30.9971	31.0183	31.9894	38.0157	39.0231	39.9613	40.031	41.0021	41.0387	42.0102	42.0428	42.0467	43.0181	43.0544	43.9892	44.0262	44.0573	45.0337	49.9968	50.0166	51.023	52.0311	53.0391	54.0461	55.0174	55.0545	56.0253	56.0573	56.0626	57.0331	57.0702	59.0493	60.021	61.0285	63.9618
												76.75	614	12.91	67.75	76.88	205.5	24.44	148.75	21.41	30.19	12.58	625	77.88	26.63	168	225	703	140.25	66.25	12.33	454	43.38	8.05	27.63	10.3	55.88	81.63	166.25	463	30.03	36.38	154.5	48.13	305.5	29.41	539	687	21.75
AU2	NI	NI	NI	NI	18481	2592.57	0.32	1645.3	NI	Identification unconfirmed	193807	29.0027	29.0387	30.0101	30.9976	31.0177	31.9894	38.0148	39.0229	39.9615	40.0265	40.0302	41.0386	42.0101	42.0422	42.0461	43.0181	43.0543	43.9893	44.0255	44.0572	45.0335	49.9961	50.0152	51.0222	52.0312	53.039	54.0468	55.0178	55.0547	56.0248	56.063	57.0334	57.0697	59.0487	60.0206	61.0286	65.0387	67.054
												94	460	18.63	42.94	84.38	184	7.34	198.75	9.03	15.39	48.81	547	66.75	26.84	153.5	223.25	554	86.38	55.69	8.58	294.5	36.44	30.59	15.39	8.64	69.5	69.5	197	383	9.47	189.25	79	288.5	19.22	427.5	397	35.88	130
AU2	NI	NI	NI	NI	18481	2592.57	0.32	1645.3	NI	Identification unconfirmed	193809	29.0027	29.0387	30.01	30.9976	31.0178	31.9894	39.0229	39.9615	40.0264	40.0301	41.0386	42.0101	42.0423	42.0463	43.0181	43.0544	43.9894	44.0254	45.0336	49.9958	50.0152	51.0226	52.0312	53.0391	54.0469	55.0178	55.0547	56.0247	56.0622	57.0331	57.0697	59.0489	60.0208	61.0283	65.0387	67.0537	68.0619	68.9944
												90.38	454	14.78	36.06	91.38	208	192	7.24	8.14	55.44	571	63.69	34.38	153.25	181.25	524	54.06	49.69	253.25	32.81	26.72	16.28	11.52	73.13	70.5	193	407	11.25	184.75	81.88	301	23.63	408	420	25.19	139.5	73.13	7080
AU2	NI	NI	NI	NI	18481	2592.57	0.32	1645.3	NI	Identification unconfirmed	193828	29.0024	29.0388	30.9983	31.018	31.9892	38.0154	39.023	39.962	40.0313	41.0387	42.0101	42.0462	43.0181	43.0545	43.9899	44.0256	44.0579	45.0335	49.9954	50.0149	51.0232	52.0309	53.0385	54.0463	55.0179	55.0542	56.0258	56.0622	57.0335	57.0701	59.049	60.0205	61.0283	65.0379	67.0541	68.0623	68.9949	69.033
												50.13	504.5	40.5	77.25	163.5	49.25	157.5	10.44	20.16	759	55.13	193.5	257	579	165.75	29.53	38.13	310	22	13.11	40.19	25.69	62.75	71.75	158.75	381	11.34	143.25	70.38	278.5	20.63	466.5	452.5	9.28	127	70.13	6384	18.91
AU2	Ethyl decanoate	C12H24O2	908	68.9	12288599	2592.57	2.633	1645.3	1645		193920	29.0025	29.0387	29.0725	29.0853	29.0912	29.1053	30.0102	30.042	30.9984	31.018	31.9893	37.0077	38.0148	39.023	39.9624	40.0266	40.0309	41.0386	41.1121	42.0103	42.0419	42.0469	43.0181	43.0543	43.1085	43.1291	43.1387	43.1414	43.9897	44.0261	44.0579	44.9977	45.0336	46.0371	49.9971	50.0152	51.0234	52.0305
												120.25	2088	36.25	52.69	25.09	12.17	35.69	39.13	45.5	108.88	176	12.34	39.56	479.5	20.78	14.7	118.5	2400	12.42	294.5	83.38	603	724	2792	16.66	57.94	15.34	28.38	89	107.63	94.38	50.94	1116	25.66	21.22	18.34	14.34	7.29
AU2	Ethyl decanoate	C12H24O2	908	68.9	12288599	2592.57	2.633	1645.3	1645		193923	29.0025	29.0388	29.0862	29.0912	29.1053	30.01	30.042	30.9981	31.0183	31.9894	37.0077	38.015	39.023	39.9621	40.0268	40.0307	41.0387	42.0102	42.0422	42.0467	43.0181	43.0543	43.1085	43.1242	43.1299	43.1389	43.1415	43.2297	43.9897	44.0263	44.058	44.9976	45.0336	46.0373	47.014	47.0499	49.997	50.0147
												117.38	2548	65.75	64.25	16.13	37.94	53.88	43.44	156	178.75	16.34	40.44	592	15.83	29.78	135	3048	332	91.5	730	896	3768	42.94	12.33	62.44	24.59	13.03	14.44	105.13	114.13	145	59.06	1406	44.56	14.05	8.34	23.44	17.16
AU2	NI	NI	NI	NI	18481	2592.57	0.32	1645.3	NI	Identification unconfirmed	194080	29.0024	29.0388	30.0105	30.0425	30.9979	31.0182	31.9893	38.0151	39.0232	39.9621	40.031	41.0388	42.0105	42.0426	42.0465	43.018	43.0543	43.9894	44.0261	44.0573	44.9986	45.0338	46.0371	46.0426	47.0492	49.9963	50.015	51.023	52.0311	53.0388	54.0467	55.0182	55.0543	56.0262	56.0575	56.0623	57.0339	57.0702
												123	1046	12.86	19.75	74.75	126.38	176.5	12.31	409	39.5	42.13	1288	99.88	34.75	310.5	323	1134	134.75	42.19	69	31.66	773	11.63	14.58	38.81	31.34	25.44	37.88	32.81	92.13	73.25	371	960	21.81	31.81	276	122.75	629
AU2	NI	NI	NI	NI	9177	2600.57	0.231	1647.6		Identification unconfirmed	194364	29.0023	29.039	30.0337	30.0417	30.9981	31.0181	31.9895	38.0149	39.0233	39.9624	40.031	41.0387	41.0955	42.01	42.0417	42.0469	43.0183	43.0545	43.9896	44.0127	44.0257	44.0491	45.0338	49.9968	50.0151	51.0232	53.0391	54.0462	55.0185	55.0544	56.0258	56.0619	57.0331	57.0707	58.0744	59.0489	60.021	61.0285
												78.13	433	55.56	27.78	57.38	80.88	152	21	202	25.81	43.38	495.5	23.59	36.56	13.98	168.25	197	584	107	18.75	43.25	15.81	224	13.16	16.47	33.94	30.13	58	190.25	428.5	15.42	151.5	54.31	271	13.94	28.56	393.5	273.5
AU2	Benzeneacetaldehyde	C8H8O	752	64	28447	2608.58	0.281	1650	1635		194440	29.0022	29.0389	30.034	30.9983	31.0179	31.9894	37.0071	38.0153	39.0231	39.9627	40.0314	41.0388	42.0102	42.0422	42.0467	43.0181	43.0547	43.9896	44.0261	44.0505	44.0579	45.0337	49.9976	50.0155	51.0224	52.0308	53.0384	54.0467	55.0181	55.0545	56.0629	57.0344	57.0698	58.0413	59.0118	59.0493	60.0205	61.029
												53	311	26.44	31.56	30.28	254.25	22	14.44	166.75	26.44	46.5	559	107.13	28.31	142	232.5	412.5	92.5	33.25	10.69	19.03	278.5	29.38	19.88	49.69	15.19	55.19	52.5	161.75	345	151.25	65.38	293	5.3	46.69	43.81	347	306.5
AU2	Benzeneacetaldehyde	C8H8O	752	64	28447	2608.58	0.281	1650	1635		194553	29.0023	29.0389	30.0343	30.9976	31.0183	31.9895	38.0152	39.0229	40.0311	41.0388	42.01	42.0427	42.0466	43.0181	43.0547	43.989	44.0257	44.9971	45.0341	49.9965	50.0147	51.0233	52.0314	53.0396	54.0467	55.0181	55.0545	56.0252	56.0624	57.0341	57.0702	59.0489	60.0213	61.0285	63.0229	65.0391	67.0547	68.0629
												56.13	292	26.63	84.25	71	199	8.7	175.5	18.44	418	34.5	27.53	146	88	333	90.5	40.31	21.81	166.25	17.13	13	20.53	36.19	17.03	35.38	96.75	259	8.31	142	36.75	167.25	29.09	237.5	270.5	16.16	68.5	60.31	55.94
AU2	Ethyl decanoate	C12H24O2	908	68.9	12288599	2592.57	2.633	1645.3	1645		194619	29.0023	29.039	30.0102	30.9982	31.0181	31.9895	37.0077	38.0154	39.0231	39.9616	40.0309	41.0388	42.0103	42.0462	43.0182	43.0545	43.9894	44.026	45.0338	49.997	50.0155	51.023	52.0309	53.0392	54.047	55.0184	55.0546	56.0623	57.0337	57.0701	59.0492	60.0205	61.0284	63.9624	65.0384	66.0462	67.0542	68.0623
												55.88	305.5	27.56	127.88	61.75	180.75	27.47	6.32	126.5	16.5	49.88	418	47.94	122.75	125.13	351	96.5	12.33	222	16.31	19.63	22.19	9.08	46.25	46.13	68.75	326	129	51.19	194	14.17	338.5	178.5	31.63	41.31	22.53	108.13	34.06
AU2	Benzeneacetaldehyde	C8H8O	752	64	28447	2608.58	0.281	1650	1635		194861	29.0024	29.0388	30.0106	30.9979	31.0179	31.9895	37.0078	38.0153	39.023	39.9618	40.0317	41.0388	42.0087	42.0466	43.0178	43.0542	43.9896	44.0264	45.0338	47.052	49.9971	50.0143	51.023	52.0318	53.0395	54.0466	55.018	55.0546	56.0268	56.0625	57.034	57.0701	59.0489	60.0207	61.0285	65.0406	66.0473	67.0546
												26.09	303.5	32.19	70.63	35.31	255.5	13.77	38.5	195.25	34.56	30.88	384	30.81	133.75	136.5	308.5	75.75	25.28	233.75	18.25	20.47	13.83	21.56	20.25	47.19	60.81	122.38	314.5	23.97	176.25	42.38	190.75	32.38	220.75	222	14.7	11.72	129.25
AU2	Benzeneacetaldehyde	C8H8O	752	64	28447	2608.58	0.281	1650	1635		194943	29.0028	29.0389	30.9979	31.0178	31.9894	37.0065	38.015	39.0232	39.9612	40.031	41.0387	42.0112	42.0418	42.0465	43.0178	43.0545	43.9893	44.0253	45.0337	49.9966	50.0155	51.0238	52.0315	53.0386	54.0473	55.0179	55.0545	56.0621	57.0348	57.0702	59.0487	60.021	61.028	65.0392	67.0548	68.0602	68.9947	69.0338
												80.88	188.75	49.94	43.56	251.75	10.38	15.81	169.5	16.09	23.44	319.5	68	21.44	103.63	134	234	109.38	35	203.5	55.94	16.03	13.8	14.13	39.63	28.28	93	229.5	104.38	43.13	89.88	16.06	166.5	143.5	17.22	104.25	30.69	7624	15.66
AU2	N-Ethylacetamide	C4H9NO	657	73.4	9658	2600.57	6.393	1647.6	1608		195003	29.0025	29.0388	30.9977	31.0178	31.9896	37.0078	38.016	39.0228	39.9625	40.0308	41.0388	42.0102	42.0471	43.0179	43.0544	43.9905	44.0259	45.0336	49.9957	50.0144	51.0237	53.0389	54.0462	55.0183	55.0546	56.0252	56.0623	57.0341	57.0699	59.0489	60.0207	61.0287	65.038	67.0552	68.0631	68.9947	69.034	69.0704
												56.75	229	74.88	60.5	266.5	31.13	6.11	141	37.81	38.81	312	46.88	92.13	94.5	230.5	154	24.44	190.5	24.38	10.5	45.69	29.53	27.03	76.88	251.75	22.97	86.25	28.66	123.75	25.22	188.75	168.5	14.7	105.25	34.31	7184	24.88	149
AU2	N-Ethylacetamide	C4H9NO	657	73.4	9658	2600.57	6.393	1647.6	1608		195121	29.0022	29.0389	30.0341	30.9981	31.0178	31.9896	38.0155	39.0233	40.0315	41.0389	42.0104	42.034	42.0469	43.0183	43.0546	43.9902	44.0133	44.0258	44.0496	45.0339	49.9957	50.0161	51.023	53.039	54.0473	55.0184	55.0544	56.0617	57.0336	57.0702	60.0212	61.0281	65.0383	67.0543	68.0613	68.9947	69.0587	69.0701
												62.38	222.75	518	109.63	62.69	263.5	18	132.25	21.63	315.5	66.25	36.94	50	489	249.25	53.69	56.69	32.31	178.5	204.5	46.75	6.71	7.64	59.81	69.13	67.25	197.25	85.63	18.97	134	180.5	181.25	23.03	104.5	24.88	7288	39.94	114.5
AU2	Benzeneacetaldehyde	C8H8O	752	64	28447	2608.58	0.281	1650	1635		195212	29.0027	29.0389	30.034	30.9983	31.0184	31.9895	39.0232	40.0314	41.039	42.0109	42.047	43.0184	43.0543	43.9904	44.0258	44.9976	45.034	49.9971	50.0152	50.017	51.0233	52.0316	53.0391	54.0478	55.0177	55.0546	56.063	57.0338	57.0701	59.0501	60.0207	61.0285	63.0239	65.0399	67.0553	68.0622	68.9948	69.0384
												64.75	158.25	23.03	58.06	46.81	240.25	133.75	55.75	338.5	24.72	95.5	159.25	223.5	132.5	32.75	28.34	156.75	11.78	11.08	15.88	38.38	14.42	46.88	57.13	79	152	101.63	37.06	108.38	35.19	164	141	19.59	25.66	68.5	69.25	7280	67.75
AU2	NI	NI	NI	NI	6299	2576.57	1.039	1640.6	NI	Identification unconfirmed	195222	29.0024	29.0387	30.0345	30.9979	31.018	31.9895	38.0151	39.0229	40.0311	41.0388	42.0104	42.0467	42.0975	43.0181	43.0545	43.9898	44.0254	45.0338	49.9965	50.0152	51.0228	52.0309	53.0385	54.0465	55.0189	55.0543	56.0626	57.0334	57.0698	59.0492	60.0208	61.0291	65.0397	67.0544	68.0621	68.9948	69.0699	69.9989
												74.75	181.25	21.81	35.13	46.75	193.75	8.69	129.5	44	351	54.5	87	25.78	212	267	142.25	23.59	147.75	26.5	8.66	20.56	31.75	22.19	69.13	38.81	201.25	107.63	43.5	117.5	28.25	188.25	128.25	35.75	97.63	60.38	8016	116	47.19
AU2	2-Methyl-6-methyleneoct-7-en-2-ol	C10H18O	555	76.9	8240	2624.58	0.497	1654.7	1625		195223	29.0024	29.0387	30.0346	30.998	31.018	31.9895	38.0152	39.0228	39.9619	40.0311	41.0388	42.0105	42.0467	42.0975	43.0182	43.0545	43.9898	44.0254	45.0338	49.9967	51.0227	52.0309	53.0385	54.0466	55.0189	55.0543	56.0627	57.0334	57.0698	59.0492	60.0209	61.0292	65.0395	67.0544	68.0621	68.9947	69.0697	69.9989
												78.5	177.75	19.97	29.91	41.13	201	9.41	133	8.7	46.56	360	58.25	90.63	14.94	205	262.5	143	20.63	143.25	30.56	23.28	30.84	23.97	64.5	39.88	187.5	109.88	39.88	118	26.88	188.5	125.13	44.5	103.5	59.69	8088	124	45.63
AU2	Ethyl decanoate	C12H24O2	508	29.2	46385	2640.59	1.779	1659.4	1659		196077	29.0023	29.0387	30.9982	31.0181	31.9897	37.0082	38.0152	39.023	39.962	40.0307	41.0389	42.01	42.0468	43.018	43.0549	43.9897	44.0252	45.034	49.9961	50.0154	51.0238	52.0312	53.039	54.0469	55.0184	55.0546	56.026	56.0622	57.0341	57.0702	60.0205	61.0094	61.0291	63.0231	65.0391	67.0539	68.0611	68.9948
												29.16	146.25	79.75	37.94	290.5	18.84	21.47	157.5	19.84	41.88	337	22.31	71.13	273.5	131	91.63	27.16	155.75	75.5	45.31	49.75	10.56	86.25	46.75	198.75	156.5	79.5	88.88	9.16	95.63	76.75	34.31	41.75	27.38	53.44	173.25	19.09	8944
AU2	Ethyl decanoate	C12H24O2	908	68.9	12288599	2592.57	2.633	1645.3	1645		196283	29.0026	29.039	30.01	30.9984	31.0181	31.9896	37.0077	38.0154	39.0233	40.0311	41.0388	42.0103	42.0426	42.0466	42.9996	43.018	43.0546	43.9896	44.0257	45.0339	49.0073	49.9963	50.0151	51.023	52.0307	53.0397	54.0469	55.0179	55.0546	56.026	56.0626	57.0343	57.0703	59.0484	60.0208	61.0081	61.0284	63.0229
												70.25	524	28.22	151	26.69	276.5	20.06	19.97	201.75	75.13	446	44.06	11.72	164	10.69	177.5	396.5	105.63	41.06	255.75	7.71	53.88	50.38	131	12.89	53.69	61.13	159.5	329.5	11.86	193.25	37.56	231.75	29.06	355.5	6.58	411.5	18.94
AU2	Ethyl decanoate	C12H24O2	908	68.9	12288599	2592.57	2.633	1645.3	1645		196290	29.0024	29.039	30.0104	30.9984	31.0184	31.9895	37.0084	38.0156	39.0234	40.0311	41.0388	42.0099	42.0465	43.0178	43.0548	43.1453	43.9894	44.026	45.0339	49.0076	49.997	50.0153	51.0235	52.0264	52.0312	53.0387	54.0463	55.0183	55.0544	56.0247	56.062	57.0335	57.0704	59.0492	60.0209	61.0282	63.0229	65.0387
												68.63	285.5	7.64	90.88	63.19	214.25	16.31	26.56	164.5	45.56	425.5	81.13	133.5	227.5	403	50.63	140	44	257.5	19.22	56.44	61.44	223.25	24.88	35.13	52.88	61.13	138	236.5	27.66	161	34.19	148.25	21.44	242.5	204.25	8.38	27.72
AU2	Ethyl benzoate	C9H10O2	890	64	1563245	2624.58	2.726	1654.7	1653		196297	29.0023	29.0388	30.0104	30.9981	31.018	31.9895	38.0157	38.519	39.0231	40.0309	41.0386	42.01	42.0466	43.0179	43.0546	43.9897	44.026	45.015	45.0334	49.0076	49.9971	50.0149	51.0234	52.0277	52.0314	53.0393	54.047	55.0179	55.0543	56.0241	56.0623	57.0336	57.0701	60.0208	61.0281	65.039	67.0542	68.0618
												64.38	163.25	18.84	63.75	69.25	249.75	33.88	7.65	146.5	52.38	287	21	82.38	171.75	208.25	116.63	15.42	16.53	263.5	9.67	90.63	107	307.5	16.16	32.94	57.63	55.38	136.5	214	39.44	119.5	22	116.5	150.75	125.5	45.13	122	13.13
AU2	Ethyl benzoate	C9H10O2	890	64	1563245	2624.58	2.726	1654.7	1653		196309	29.0023	29.0391	30.0102	30.9983	31.0182	31.9895	38.0149	38.5196	39.023	40.0309	41.0388	42.01	42.0468	43.018	43.0545	43.9896	44.0261	44.998	45.0157	45.0338	49.0074	49.9968	50.0154	51.0231	52.0316	52.517	53.0389	54.0465	55.018	55.055	56.0261	56.0622	57.0346	57.0707	59.0487	60.0208	61.0282	63.0228
												45.56	178.25	19.78	52.94	40.06	268.5	73.88	30.81	140.5	40.94	257.5	17.81	60.31	151.25	108	152.75	48.25	22.97	14.98	135.5	14.86	47.06	163.75	449	17.13	13.45	51.75	49.88	165.5	210.5	46.94	78.75	21.38	77.75	11.8	68.25	65.63	28.44
AU2	Ethyl benzoate	C9H10O2	890	64	1563245	2624.58	2.726	1654.7	1653		196320	29.0022	29.0388	30.9981	31.018	31.9893	38.0154	38.5196	39.0232	39.0266	39.9631	40.0309	41.0388	42.0099	42.0466	43.018	43.0546	43.9892	44.0266	45.0154	45.0338	49.008	49.9967	50.0151	51.0232	52.0299	52.5166	53.038	53.0403	54.0467	55.0175	55.0547	56.0256	56.0626	57.0334	57.0702	59.0493	60.0209	61.0281
												35.31	200	122	58.25	191.25	34.38	9.97	173.75	41.06	7.95	41.19	239.5	21.34	74.63	236	154.25	134.75	32.13	20.22	225	12.59	55.13	149.5	489	27.41	28.19	10.13	11.08	45	65.5	118.63	23.09	66.63	46.69	106.88	21.06	95.63	53.88
AU2	Ethyl benzoate	C9H10O2	890	64	1563245	2624.58	2.726	1654.7	1653		196388	29.0026	29.0389	30.9982	31.018	31.9893	38.0151	39.023	40.0312	41.0387	42.0101	42.0464	43.0179	43.0547	43.9898	44.026	45.0334	49.0069	49.9966	50.0152	51.0232	52.0266	52.0322	52.5167	53.0388	54.0463	55.0187	55.054	56.0624	57.034	57.0701	60.0204	61.0119	61.0281	65.0383	65.4959	66.0477	67.0549	68.0629
												36.56	146.25	76.88	36.69	268.5	28.28	152.25	31.28	243	30.94	53.31	155	110.38	94.38	31.56	154.5	9.8	81.63	89.63	182.25	14.81	30.66	15.58	22.09	25.84	48.63	149.25	45.94	40.88	31.78	79.13	10.41	66.13	22	14.88	15.7	90.75	21.66
AU2	Ethyl benzoate	C9H10O2	890	64	1563245	2624.58	2.726	1654.7	1653		196406	29.0025	29.0388	30.0103	30.9981	31.0181	31.9896	38.0154	39.0229	39.9622	40.0312	41.0388	42.0106	42.0463	43.0182	43.0546	43.9893	44.0262	45.0338	49.0075	49.9966	50.016	51.023	52.0305	53.0386	54.0479	55.0181	55.0545	56.0258	56.062	57.0344	57.0699	60.021	61.0286	65.0386	66.0462	67.0556	68.0625	68.9947
												43.44	153.5	22.53	95.75	32.75	254.5	23.28	144.75	10.78	32.5	174.5	18.53	66.5	127	138.75	84.5	29	162	6.08	52.38	92.88	140.75	22.5	30	16.91	32.94	155	16.28	63.5	22.38	53.06	80.38	59.88	7.08	16.78	69.88	30.66	8688
AU2	Ethyl benzoate	C9H10O2	890	64	1563245	2624.58	2.726	1654.7	1653		196463	29.0027	29.0387	30.0106	30.998	31.0181	31.9895	38.0151	39.0232	39.9619	40.0312	41.0387	42.01	42.0465	43.018	43.0542	43.9896	44.0261	44.0573	45.0337	49.9966	50.0152	51.023	52.0313	53.0388	54.0462	55.0181	55.0545	56.0255	56.0583	56.0626	57.0334	57.07	58.0721	59.0494	60.0212	61.0287	63.9608	65.0386
												103	217.5	27.69	94.88	98.63	213.75	17.13	261.5	16.94	36.44	338	19.88	145.75	120.5	337	75.75	41.63	23.44	161.25	55.75	101.5	206.25	22.56	52.31	48.19	99.38	336	30.44	19.34	101.38	48.19	262	14.03	20.25	84.75	70.88	24.34	26.16
AU2	Ethyl benzoate	C9H10O2	890	64	1563245	2624.58	2.726	1654.7	1653		196469	29.0027	29.0389	30.0102	30.9979	31.0176	31.9895	37.0074	38.0153	39.023	39.9623	40.0307	41.0387	42.0103	42.0468	43.018	43.0543	43.0877	43.9897	44.0261	44.0575	45.0338	49.9969	50.0152	51.0045	51.0233	52.0312	53.0389	54.0463	55.0182	55.0546	56.0259	56.0579	56.0623	57.0335	57.0699	58.073	59.0497	60.021
												90.63	240.75	22.91	62.19	59.31	253.5	16.38	37.56	169.25	14.47	40.63	564	42	202	176.5	679	31.28	87.25	47.06	54.44	167	53.25	98.13	18.22	245.75	55.13	59.88	35.25	148	585	24.22	16.75	124.5	47.5	596	21.84	50.13	131
AU2	3-Methylbutyl octanoate	C13H26O2	904	76.8	4137188	2624.58	4.649	1654.7	1652		196474	29.0026	29.0387	30.0103	30.998	31.018	31.9898	37.0078	38.0152	39.0231	39.9621	40.031	41.0388	42.0104	42.0467	43.0182	43.0545	43.0873	43.9894	44.0256	44.0497	44.0576	45.0338	49.0072	49.997	50.0151	51.0046	51.023	52.0313	53.0388	54.0465	55.0181	55.0547	56.0253	56.0578	56.0625	57.0339	57.0699	58.0422
												72.63	268.5	11.5	73.13	56.31	217	5.72	17.84	178.5	11.11	55.94	640	75.88	209.75	207.5	1224	30.47	129.5	71.38	10.75	35.88	195	9.73	29.69	79	46	188.75	56.88	66.88	47.38	198	770	33.06	51.25	99.5	22.88	930	8.17
AU2	3-Methylbutyl octanoate	C13H26O2	904	76.8	4137188	2624.58	4.649	1654.7	1652		196478	29.0027	29.0388	30.0103	30.998	31.0179	31.9896	37.0074	38.0152	39.0231	39.9621	40.0273	40.0309	41.0389	42.0106	42.0468	43.0178	43.0498	43.0545	43.0874	43.9893	44.0255	44.0492	44.058	44.9977	45.0338	49.0069	49.9964	50.0148	51.0045	51.0231	52.0314	53.0386	54.0467	55.0181	55.0546	56.0254	56.0577	56.0624
												74.5	406.5	19.81	135.5	33.63	225.25	26.69	26.69	266.5	29.28	14.2	55.81	767	76.75	351.5	208.5	16.81	1696	6.85	115	61.94	14.45	47.25	6.22	260.5	8.81	23.75	86.5	14.98	204	20.44	55.75	67.5	246	1009	17.88	67	99.13
AU2	3-Methylbutyl octanoate	C13H26O2	904	76.8	4137188	2624.58	4.649	1654.7	1652		196481	29.0027	29.0388	30.0102	30.0426	30.9981	31.018	31.9895	37.0074	38.0153	39.0232	39.962	40.0272	40.0309	41.0389	42.0104	42.0467	43.0177	43.0499	43.0545	43.9893	44.0263	44.0495	44.058	44.9978	45.0337	49.0067	49.9966	50.0151	51.0041	51.0232	53.0384	54.0466	55.0181	55.0545	56.0257	56.0576	56.0623	57.0333
												78.25	518	31.81	12.75	151	46.56	230.5	41.69	47.94	358	24.97	37.94	51.06	959	87.13	501	188.5	18.06	1948	98.75	52.88	13.69	70.75	9.05	249	5.96	24.34	95.5	6.02	220.75	67.25	100.25	268	1320	13.23	76.25	122.75	40.5
AU2	3-Methylbutyl octanoate	C13H26O2	904	76.8	4137188	2624.58	4.649	1654.7	1652		196484	29.0025	29.0388	30.0102	30.0425	30.9983	31.0181	31.9895	37.0076	38.0153	39.0232	39.962	40.0273	40.0309	41.0388	42.0103	42.0467	43.0179	43.05	43.0544	43.9895	44.0265	44.0498	44.0579	44.9981	45.0337	49.0067	49.9967	50.0155	51.0231	52.031	53.0384	54.0464	55.0182	55.0544	56.0212	56.0259	56.0578	56.0623
												99.63	587	26.25	13.31	143.25	73.25	250.5	36.88	60.38	415.5	18.72	48	52.31	1160	100.88	604	214.25	18.88	2296	117.25	61.19	9.59	81.25	17.59	218.5	6.35	31.09	73	184.25	13.13	98.13	122.5	308.5	1672	12.33	21.31	82.75	129.5
AU2	3-Methylbutyl octanoate	C13H26O2	904	76.8	4137188	2624.58	4.649	1654.7	1652		196488	29.0023	29.0389	30.0103	30.0424	30.9983	31.0182	31.9896	37.0078	38.0152	39.0232	39.9617	40.0274	40.0309	41.0387	42.0104	42.0424	42.0466	43.018	43.0497	43.0545	43.1172	43.9896	44.0262	44.05	44.058	44.9981	45.0338	49.007	49.9965	50.0157	51.023	52.0316	53.0387	54.0464	55.0181	55.0545	55.1052	55.1161
												83.25	708	10.13	7.42	127.13	74.25	309	21.59	66.75	428.5	26.72	21.34	71.25	1374	103.75	60.38	668	242	23.84	2884	25.19	99.88	63	9.52	91.5	30.63	240.75	19.5	60.88	62.13	183	44.75	109.25	123.5	373	2046	63.19	6.45
AU2	3-Methylbutyl octanoate	C13H26O2	904	76.8	4137188	2624.58	4.649	1654.7	1652		196491	29.0023	29.039	30.0105	30.0423	30.9982	31.0182	31.9896	37.0074	38.0152	39.0232	39.9619	40.0267	40.031	41.0388	42.0102	42.0423	42.0466	43.0181	43.0498	43.0544	43.1172	43.9894	44.026	44.0501	44.0581	44.9973	45.0337	49.0071	49.9965	50.0158	51.023	52.0315	53.0389	54.0466	55.018	55.0544	55.1053	55.1146
												56.94	820	17.53	16.94	115.5	67.5	372.5	32.19	71.88	428	24.66	11.36	79.13	1584	118.75	60	709	239.75	22.13	3320	48.13	63.94	57.5	17.5	124.13	24.25	284.5	22.5	57.63	79	215	52.13	121.75	105.25	443	2476	22.22	27.84
AU2	3-Methylbutyl octanoate	C13H26O2	904	76.8	4137188	2624.58	4.649	1654.7	1652		196494	29.0024	29.039	30.0105	30.0421	30.998	31.0181	31.9896	37.0074	38.0153	39.0233	39.9626	40.0265	40.0309	41.0388	42.01	42.0419	42.0466	43.0181	43.0544	43.1172	43.9893	44.0259	44.05	44.0581	44.997	45.0336	49.007	49.9967	50.0159	51.023	52.031	53.0389	54.0468	55.0181	55.0543	55.1144	56.0218	56.026
												43.44	910	24.13	32.69	98.38	79.25	348.5	44.06	76.88	437	20.44	14.39	85.25	1792	136.25	74.5	801	247.75	3792	37.63	62.69	72.88	18.84	153.5	14.52	285.5	12.64	47.06	81.5	205.75	39.75	145.25	108	459.5	2876	27.06	19	47
AU2	3-Methylbutyl octanoate	C13H26O2	904	76.8	4137188	2624.58	4.649	1654.7	1652		196497	29.0026	29.0389	30.0105	30.042	30.9979	31.0181	31.9895	37.0074	38.0154	39.0233	39.9627	40.0263	40.0308	41.0387	42.01	42.0419	42.0467	42.0832	43.0182	43.0543	43.1171	43.9894	44.0257	44.0498	44.0581	44.9974	45.0335	49.0074	49.9967	50.0158	51.023	52.0312	53.0389	54.0468	55.0181	55.0544	55.1142	56.022
												42.25	1066	21.78	36.69	97.25	86.25	268	37.63	61.19	529	23.88	11.02	105.13	1968	156.25	75.38	997	10.19	271.5	4424	14.63	74.88	80.38	19.03	176.25	16.28	257	13.59	48.75	81.88	181	42.63	182.5	155.25	427.5	3160	11.59	32.69
AU2	3-Methylbutyl octanoate	C13H26O2	904	76.8	4137188	2624.58	4.649	1654.7	1652		196501	29.0024	29.0387	30.0108	30.0425	30.998	31.0181	31.9896	37.0076	38.0152	39.0233	39.9626	40.0307	41.0387	42.0101	42.0421	42.0465	42.0832	43.018	43.0543	43.1041	43.1075	43.9898	44.0258	44.0497	44.0579	44.9976	45.0338	49.0078	49.9964	50.0152	51.0235	52.0316	53.0389	54.0468	55.0179	55.0545	55.12	56.0222
												60	1262	27.34	38.44	86.13	76.5	198.75	25.34	41.5	709	23.28	121	2344	168.25	84.75	1236	40.81	328	5296	14.16	30.41	114.38	67	17.16	217.5	24.69	256.5	18.81	54.13	100.5	222	42.38	286.5	214.5	494	3396	28.97	24.34
AU2	3-Methylbutyl octanoate	C13H26O2	904	76.8	4137188	2624.58	4.649	1654.7	1652		196503	29.0023	29.035	29.0387	30.0108	30.0425	30.998	31.0179	31.9897	37.0075	38.015	39.0232	39.9625	40.0307	41.0387	42.0102	42.0421	42.0465	42.0832	43.018	43.0543	43.1041	43.1074	43.1493	43.9897	44.0261	44.0496	44.0579	44.9977	45.0338	49.0077	49.9963	50.0151	51.0237	52.0315	53.039	54.0467	55.0179	55.0543
												82.25	8.08	1274	38.94	45.06	72.88	64.25	204.25	29.75	40.88	723	17.78	123.25	2548	173	115	1346	39.63	366.5	5664	34.75	64.25	8.7	141	71.75	12.89	253	32.44	291	15.05	76.5	97.63	249.5	39.56	311	218.75	557	3468
AU2	3-Methylbutyl octanoate	C13H26O2	904	76.8	4137188	2624.58	4.649	1654.7	1652		196508	29.0024	29.0349	29.0389	30.0105	30.0422	30.9981	31.0181	31.9898	37.0074	38.0151	39.0232	39.9619	40.0312	41.0388	41.1106	42.0102	42.0421	42.0466	43.018	43.0543	43.1042	43.1073	43.1204	43.125	43.1493	43.1808	43.9897	44.0263	44.0495	44.0579	44.9977	45.0336	49.0084	49.9965	50.0153	51.0234	52.0312	53.0391
												123.88	15	1276	41.19	60.75	63.38	58.31	233.75	49.63	48.75	783	16.34	111.5	2752	66.38	196	92.75	1590	426.5	6808	44.38	58.75	17.41	30.88	41.06	10.89	112	81.63	10.27	345	30.13	348	21	104.13	93	218.75	53.63	222.75
AU2	3-Methylbutyl octanoate	C13H26O2	904	76.8	4137188	2624.58	4.649	1654.7	1652		196515	29.0028	29.0346	29.0388	30.0102	30.0418	30.9979	31.0182	31.9895	37.0067	38.0149	39.0232	39.9621	40.0278	40.0313	41.0387	41.1627	42.0102	42.0419	42.0467	43.0182	43.0544	43.0927	43.0966	43.1017	43.108	43.1205	43.125	43.1809	43.2116	43.9894	44.0259	44.05	44.0578	44.9976	45.0338	49.0075	49.9964	50.0152
												113.88	42.81	1560	10.22	19.34	54.06	104.88	187	31.84	82.5	830	53.06	26.03	145	2852	21.19	177.5	92	1790	390	7576	27.47	11.11	39.13	9.64	61.5	10.36	15.08	34.5	150	103.88	11.3	323	22.34	419	11.25	51.63	72.88
AU2	3-Methylbutyl octanoate	C13H26O2	904	76.8	4137188	2624.58	4.649	1654.7	1652		196543	29.0027	29.0345	29.0389	30.0106	30.0423	30.9982	31.0181	31.9894	31.993	37.0077	38.0151	39.0231	39.9619	40.0264	40.0308	41.0387	41.1116	41.1946	42.01	42.042	42.0465	43.0181	43.0496	43.0544	43.9893	44.026	44.0578	44.9975	45.0337	49.9965	50.0151	51.0231	52.0306	53.0389	54.0462	55.0182	55.0545	56.0217
												102.13	10.34	1226	35.88	19.72	112.75	131	195	26.63	31.59	15.81	698	14.28	17.94	82	2136	42.88	30.75	127	85	1054	340	40.75	4768	103.13	50.88	196.25	16.59	302.5	21.75	54.44	147	34.25	229.25	129.75	475.5	3004	26.06
AU2	3-Methylbutyl octanoate	C13H26O2	904	76.8	4137188	2624.58	4.649	1654.7	1652		196548	29.0024	29.0346	29.0389	30.0106	30.0424	30.9981	31.018	31.9895	34.4979	37.0075	38.0153	39.0231	39.962	40.0262	40.031	41.0387	41.1953	42.0102	42.042	42.0466	43.0182	43.0545	43.9894	44.0264	44.0578	44.9981	45.0336	49.996	50.0159	51.0233	52.031	53.0388	54.0459	55.018	55.0545	56.0263	56.0621	57.034
												84.13	15.28	1086	38.63	27	94.38	123.75	219.5	19.19	33.5	49.94	546	7.31	12.61	70.38	2002	11.5	185.25	40.13	856	301	4304	133.75	72	211.5	24.13	381	52.25	63.25	193	19.69	170.75	150.75	395	2524	64.13	373.5	65.88
AU2	3-Methylbutyl octanoate	C13H26O2	904	76.8	4137188	2624.58	4.649	1654.7	1652		196551	29.0023	29.0346	29.0389	30.0104	30.0426	30.9982	31.0179	31.9896	34.4978	37.0074	38.0154	39.0232	39.9622	40.0266	40.031	41.0388	41.1952	42.0103	42.0467	43.0182	43.0545	43.1092	43.9893	44.0263	44.0577	44.9982	45.0335	49.9962	50.0155	51.0236	52.0314	53.0387	54.0467	55.0181	55.0546	56.0266	56.0623	57.0338
												83.5	5.66	924	33.13	25.19	74.63	114.75	185.5	43.81	23.06	46.44	458	20.72	18.75	95.75	1714	8.69	151	838	293	3848	15.25	127.88	57.13	170.75	33.94	349	57.69	85.25	152.5	13.84	102.38	114.5	313.5	2168	70.63	359	53.56
AU2	3-Methylbutyl octanoate	C13H26O2	904	76.8	4137188	2624.58	4.649	1654.7	1652		196555	29.0026	29.0388	30.0104	30.043	30.9982	31.0178	31.9896	34.4977	37.0078	38.0148	39.0231	39.962	40.0271	40.031	41.0387	42.0106	42.0466	43.018	43.0545	43.1091	43.1865	43.9899	44.0265	44.0574	44.9979	45.0337	49.9973	50.0151	51.0234	52.031	53.0386	54.0467	55.0181	55.0546	56.026	56.0581	56.0621	57.0341
												81.38	695	28.5	12.56	74	115.25	185.5	28.31	17.13	32.38	420	34.19	29.13	91	1358	125.38	799	314	2988	37.88	8.03	85.75	43.69	128.75	38.75	300.5	63.25	90.63	125	35	81	57.69	296.5	1826	71.5	65	199.25	75.5
AU2	3-Methylbutyl octanoate	C13H26O2	904	76.8	4137188	2624.58	4.649	1654.7	1652		196558	29.0025	29.0388	30.0104	30.043	30.9982	31.0177	31.9896	37.0078	38.0147	39.023	39.9618	40.0274	40.0311	41.0387	41.0839	42.0106	42.0465	43.018	43.0544	43.1091	43.1865	43.9899	44.0265	44.0575	44.9973	45.0337	49.9972	50.0149	51.0231	52.0314	53.0386	54.0462	55.0179	55.0545	56.0256	56.0578	56.0621	57.0335
												97.63	546	19.41	10.42	74.75	98.5	231	24.13	26.03	408	27.75	23.31	69.25	1088	22.78	129.75	629	286.5	2384	21.09	29.09	67.75	63.13	106	29.91	260.5	58.69	57.69	116.13	48.94	101.5	73	284.5	1628	57.38	55.44	171.25	77.75
AU2	3-Methylbutyl octanoate	C13H26O2	904	76.8	4137188	2624.58	4.649	1654.7	1652		196561	29.0025	29.0388	30.0106	30.9981	31.0179	31.9896	37.0073	38.015	39.0231	39.9616	40.0273	40.0313	41.0386	41.0839	42.0104	42.0465	43.0181	43.0544	43.1865	43.9896	44.0259	44.0577	44.9972	45.0338	49.9975	50.0153	51.0234	52.0318	53.0385	54.0463	55.0179	55.0545	56.0256	56.0578	56.0622	57.0332	57.07	58.0423
												87.75	448	11.11	69.75	77.63	235.5	23.22	21.34	350.5	20.63	12.55	47.75	907	53.19	106	431.5	225.5	1842	35.44	62.81	66.63	79.5	13.95	230.5	47.81	43.06	108.13	42.13	114.38	116	246.5	1406	37.69	51.31	191.75	55.94	1812	28.72
AU2	3-Methylbutyl octanoate	C13H26O2	904	76.8	4137188	2624.58	4.649	1654.7	1652		196564	29.0026	29.0388	30.0104	30.9982	31.018	31.9895	37.0076	38.0152	39.0233	39.9616	40.031	41.0387	41.0839	42.0102	42.0466	43.018	43.0544	43.1866	43.9896	44.0255	44.0579	45.034	49.9976	50.0161	51.0237	52.0323	53.0386	54.0465	55.0182	55.0545	56.0225	56.0258	56.0574	56.0622	57.0333	57.07	58.0422	58.0733
												48.81	412.5	9.39	67.25	63.94	209.5	15.83	22.47	284	13.98	38.5	866	43.25	75.13	325	183.25	1486	14.67	65.25	30.13	71.5	200	37.94	40.06	101	27.66	120.75	122.25	201.75	1120	30.19	32.81	48.13	185.5	43.75	1460	28.47	58.94
AU2	3-Methylbutyl octanoate	C13H26O2	904	76.8	4137188	2624.58	4.649	1654.7	1652		196569	29.0025	29.0388	30.01	30.9981	31.0178	31.9894	37.0077	38.0151	39.0231	39.9617	40.0307	41.0388	42.0103	42.0468	43.0176	43.0544	43.9893	44.0255	44.0582	45.0337	49.9965	50.0158	51.0235	52.0323	53.0387	54.0461	55.018	55.0543	55.1159	56.0209	56.0261	56.0571	56.0623	57.0331	57.07	58.0422	58.0727	59.0496
												37.31	391	7.97	63.25	86	209.25	13.61	34.44	208.75	16.03	54.63	671	40.88	339.5	166	1178	104.13	44.69	48.69	159.5	37.56	44.75	74.63	9.2	83	103.75	183.75	800	15.38	20.38	25.78	24.5	144.25	51.19	1156	9.89	33.19	28.47
AU2	1-Nonanol	C9H20O	723	2.6	161514	2640.59	0.316	1659.4	1658		196573	29.0025	29.039	30.01	30.9981	31.0178	31.0204	31.9893	37.0073	38.015	39.0231	39.9624	40.0308	41.0388	42.0105	42.0467	43.0179	43.0545	43.9892	44.0258	44.0581	45.0337	49.9962	50.0159	51.0237	52.0317	53.0392	54.0466	55.0179	55.0543	55.1159	56.0205	56.026	56.0589	56.062	57.0333	57.0702	58.0725	59.05
												56.31	311.5	22.13	62.88	71.75	25.28	191	18.34	56.5	207	23.84	42.88	534	46.88	332.5	176.5	946	109.75	44.63	31.09	222.25	68.75	42.13	46.69	12.27	57.88	133.25	194.5	622	68	6.23	20.59	39.44	105	45.69	838	18	32.44
AU2	5-Ethenyl-5-methyldihydro-2(3H)-furanone	C7H10O2	728	79.4	38148	2624.58	0.251	1654.7	1683		196579	29.0027	29.0388	30.0102	30.9978	31.0178	31.0204	31.9895	37.0073	38.0151	39.0229	39.9627	40.0308	41.0387	42.0106	42.0422	42.0467	43.018	43.0544	43.9901	44.0266	44.0574	45.0338	49.996	50.0162	51.0231	52.0315	53.039	54.0468	55.018	55.0545	55.1159	56.0256	56.0617	57.0339	57.07	58.0734	59.0488	60.0206
												99.5	244.5	19.53	60.5	49.63	23.59	246.75	8.53	19.63	169.5	39.13	36.06	494.5	22.34	23.38	133.25	211.5	587	102.13	33.69	8.73	167	65.25	42.38	36.31	32.75	64.38	128.25	162.25	468	16.72	37.19	110.88	49.44	558	39.13	9.83	176.5
AU2	5-Ethenyl-5-methyldihydro-2(3H)-furanone	C7H10O2	728	79.4	38148	2624.58	0.251	1654.7	1683		196854	29.0027	29.0389	30.9982	31.0003	31.0183	31.9893	37.0077	38.0155	39.0231	39.9622	40.031	41.0342	41.0389	42.0105	42.0462	43.018	43.0545	43.9894	44.0207	44.0262	45.0336	49.9965	50.0151	51.023	52.0305	53.0391	54.0468	55.0181	55.0544	56.0259	56.0572	56.062	57.0337	57.0696	59.0488	60.0211	61.0098	61.0283
												60.63	125	57.38	8.88	63.63	271	26.47	19.72	263.5	12.86	56.88	16.41	346.5	68.88	106.63	399	198.5	127.88	30.81	28.63	135.5	83.25	38.38	41.5	30.81	91.25	87.38	367.5	303	107.5	12.69	101	46.56	85.25	58	36.63	17.88	42.25
AU2	Ethyl decanoate	C12H24O2	908	68.9	12288599	2592.57	2.633	1645.3	1645		197024	29.0025	29.0388	30.998	31.018	31.9894	37.0074	38.0151	39.0231	39.9626	40.0309	41.0388	42.01	42.0466	43.0182	43.0547	43.9894	44.0261	45.0339	49.9965	50.0147	51.0235	52.0313	53.039	54.0466	55.0179	55.0543	56.0259	56.0577	56.0624	57.0339	57.0701	58.0422	59.0491	60.0207	61.0099	61.029	63.023	64.0308
												63.69	301.5	107.63	68.88	202	8.64	13.59	169.75	76.25	39.06	534	37.81	134.25	181.5	428	97.88	46.38	226.25	30	45	171.25	40.06	68.88	71.38	144.25	347	42	15.27	118.88	57.81	261	12.16	62.75	222.5	14.31	271.5	58.75	31.72
AU2	Ethyl benzoate	C9H10O2	890	64	1563245	2624.58	2.726	1654.7	1653		197067	29.0026	29.0388	30.0104	30.998	31.0181	31.9897	34.4973	37.0078	38.0154	38.5191	39.0231	39.9621	40.0311	41.0391	42.0097	42.0464	43.018	43.0545	43.9891	44.0257	45.0336	49.0082	49.9971	50.0153	51.0231	52.026	52.0307	52.5165	53.0389	54.0477	55.0179	55.0546	56.0268	56.0621	57.0333	57.0696	59.031	59.0494
												90.63	221.75	10.78	181.5	51	220.25	45.69	25.81	71.38	26.19	205.75	36.38	58.94	311	31.94	76.38	127.13	125.63	90	14.56	189.5	35.88	80.13	306.5	902	36.25	33.56	38.38	41.13	72.63	140.5	240.25	11.06	75.75	29.94	75.13	9.39	52.31
AU2	Ethyl benzoate	C9H10O2	890	64	1563245	2624.58	2.726	1654.7	1653		197073	29.0024	29.0389	30.0105	30.998	31.0179	31.9896	34.4974	37.0072	38.0154	38.5191	39.0233	39.9622	40.0311	41.0388	42.0102	42.0467	43.0183	43.0544	43.9894	44.0208	44.0257	45.0335	49.0075	49.9968	50.0152	51.0233	52.0261	52.0305	52.5165	53.0387	54.0468	55.0175	55.0546	55.9964	56.0256	56.0625	57.0336	57.0696
												81.38	207.5	6.57	81.5	44.69	270.5	21	27.09	94.5	64.63	230.5	38.94	38.94	241.5	51.94	133.5	243.5	147.75	117.88	17.34	14.13	224.75	16.5	78.13	341	880	34.19	59.19	80.38	37.94	35.94	65.25	138.25	9.73	27.22	85.38	26.59	56.94
AU2	Ethyl benzoate	C9H10O2	890	64	1563245	2624.58	2.726	1654.7	1653		197077	29.0025	29.039	30.0105	30.9982	31.018	31.9895	34.4977	37.0074	38.0156	38.5193	39.0232	39.9629	40.0309	41.0388	42.0106	42.0469	43.0183	43.0545	43.9894	44.0206	44.0266	45.0336	49.0072	49.9963	50.0152	51.0234	52.0261	52.0301	52.5167	53.0021	53.0385	54.0472	55.0173	55.0543	55.9969	56.0255	56.0627	57.0337
												103.88	252	20.56	124.5	36.31	263	30.06	25.22	120.88	46.25	224.25	28.91	38.38	244	36.94	152.5	164	155.5	94.5	31.19	29.91	272.5	27.13	65.75	343	1066	57.25	38.19	90.88	5.05	51.94	29.75	53.63	133.25	29.13	26.88	75.13	26.47
AU2	Ethyl benzoate	C9H10O2	890	64	1563245	2624.58	2.726	1654.7	1653		197165	29.0026	29.0389	30.0101	30.9979	31.019	31.9895	37.0071	38.0157	39.0232	39.9619	40.0313	41.0389	42.01	42.0467	43.0181	43.0545	43.9895	44.0263	44.9796	45.0339	49.9968	50.0151	51.0231	52.0271	52.0317	52.5165	53.0384	54.0471	55.0178	55.0543	56.0634	57.0344	57.0703	59.0316	59.0496	60.0204	61.0286	61.9962
												68.75	177.25	24.47	198	58.31	247	38.06	61.19	174	16.44	49.06	177.75	48.75	93.75	123.25	110.5	87.25	23.69	6.48	207	52.69	148.5	378	14.81	53	36.31	35.56	55.25	37.06	129	70.88	28.47	80.75	7.41	24.75	71.63	50.19	21
AU2	3-Methylbutyl octanoate	C13H26O15	904	76.8	4137188	2624.58	4.649	1654.7	1652		197267	29.0024	29.034	29.0389	30.0103	30.0419	30.9981	31.018	31.9893	37.0073	38.0153	39.0231	39.9622	40.0265	40.0312	41.0387	42.0102	42.042	42.0466	43.0181	43.0545	43.0935	43.1007	43.1059	43.1125	43.1175	43.1229	43.1359	43.1393	43.1606	43.9895	44.0263	44.0579	44.9808	44.9973	45.0336	46.0372	49.0073	49.9969
												125.88	15.69	2236	25.16	56.19	175.25	135.75	257.5	62.5	99.25	1320	34.88	70.25	195.75	4600	340.5	210.75	2368	691	11568	15.39	39.88	82.25	64.38	37.81	56.88	22.69	44.81	12.27	143	143.75	392.5	13.13	41.5	506	14.52	31.41	100.63
AU2	3-Methylbutyl octanoate	C13H26O15	904	76.8	4137188	2624.58	4.649	1654.7	1652		197273	29.0024	29.0343	29.0389	30.0104	30.0427	30.9981	31.018	31.9895	37.0077	38.015	39.0231	39.9623	40.0269	40.0312	41.0387	42.0103	42.0423	42.0466	42.0962	42.102	43.0179	43.0544	43.093	43.1006	43.1063	43.1108	43.1196	43.123	43.1352	43.139	43.1829	43.9894	44.0266	44.0579	44.174	44.9969	45.0338	46.0364
												140.75	30.06	2428	54.81	92	138	192.75	245.75	59.13	77.75	1488	17.75	44.19	190.75	4904	421.5	185.5	2680	31.88	10.66	645	13184	84.75	43.81	84.13	40.75	45.75	69.25	136.5	33.25	29.81	149.25	119	485.5	66.25	67.13	533	16.09
AU2	3-Methylbutyl octanoate	C13H26O15	904	76.8	4137188	2624.58	4.649	1654.7	1652		197303	29.0025	29.0388	30.0105	30.0424	30.9981	31.018	31.9896	34.4975	35.9996	37.0073	38.0154	39.0231	39.0899	39.9624	40.0266	40.0309	41.0387	41.075	41.1293	41.1733	42.0103	42.0466	42.1241	42.1319	43.0181	43.0497	43.0544	43.0892	43.0926	43.0996	43.1132	43.1211	43.1272	43.2114	43.9896	44.0215	44.0254	44.058
												167.25	2432	44.5	33	109.13	149.5	250.75	30.09	27.91	37.25	74.38	1206	128.5	6.39	32.13	172.25	4672	15.33	36.06	15.67	400.5	2568	33.63	47.56	715	88.5	11216	10.58	9.14	26.16	25.88	41.88	28.47	33.38	153.25	9.58	130.75	440.5
AU2	3-Methylbutyl octanoate	C13H26O15	904	76.8	4137188	2624.58	4.649	1654.7	1652		197311	29.0024	29.0388	30.0104	30.0419	30.998	31.0178	31.9895	37.0072	38.015	39.023	39.9623	40.0259	40.0313	41.0387	41.1733	42.0101	42.0423	42.0465	43.0179	43.0543	43.0924	43.1134	43.1162	43.9895	44.0258	44.0575	44.9971	45.0338	46.0413	49.0083	49.9969	50.0153	51.0231	52.0312	53.0387	54.0464	55.0181	55.0544
												98.63	1870	39.19	32.5	169.25	93.63	258	85.38	80.88	1104	7.12	9.52	177.25	3904	19.06	244.5	175.75	1844	603	8416	22.94	14	28.81	212.75	106.88	285	47.38	531	10.17	35.56	129	60.44	214.5	31.94	349	246.5	1007	5144
AU2	3-Methylbutyl octanoate	C13H26O15	904	76.8	4137188	2624.58	4.649	1654.7	1652		197333	29.0025	29.0388	30.0097	30.9979	31.0181	31.9894	34.4973	37.0074	38.0152	39.023	39.9616	40.0306	41.0386	41.131	42.0104	42.0422	42.0465	43.0179	43.0543	43.9898	44.0259	44.0578	44.9969	45.0335	49.9962	50.0152	51.023	52.0307	53.0385	54.0465	55.0176	55.0543	55.1586	56.0266	56.0575	56.0625	57.0331	57.0699
												87.63	465.5	14.11	217	83.5	296	16.22	22.28	50.81	464.5	30.84	58.75	1308	48.31	107.75	54.06	562	275	2528	151	23.66	94	12.92	204.5	85.5	69.75	134.25	31.59	113.75	80.13	280	1396	28.53	49	49.13	147	33.88	2232
AU2	2-Methyl-6-methyleneoct-7-en-2-ol	C10H18O	555	76.9	8240	2624.58	0.497	1654.7	1625		197628	29.0025	29.0347	29.0389	30.01	30.9981	31.0179	31.9895	37.0076	38.0153	39.0231	39.9631	40.0307	41.0386	42.01	42.0416	42.0467	43.0182	43.0544	43.9896	44.0258	44.0585	44.9817	44.9967	45.0339	49.9964	50.0152	51.0231	52.0311	53.0387	54.0462	55.0178	55.0544	56.0263	56.0621	57.0339	57.0701	58.0418	58.0737
												76.63	8.55	250.25	19.44	234	149.5	250	11.67	42.38	397.5	29.5	67.75	862	88	7.31	261	285.5	404.5	140	78.38	25.53	18.19	13.39	142.25	77.25	70.5	146.75	42.31	191.75	134	169.75	670	91.25	470.5	56.88	240.75	14.97	29.25
AU2	1-Nonanol	C9H20O	749	11.8	161514	2640.59	0.316	1659.4	1659		197651	29.0026	29.0347	29.0388	30.0103	30.9982	31.0181	31.9895	34.4975	37.007	38.0155	39.023	39.9621	40.0307	41.0022	41.0348	41.0386	42.0097	42.0423	42.0466	43.018	43.05	43.0543	43.1085	43.9896	44.0216	44.0257	44.0572	44.979	44.9973	45.034	46.9962	49.9967	50.0149	51.0228	52.0312	53.0389	54.0466	55.0182
												100.63	11.3	303	10.06	216	238	324	34.94	36.63	48.69	400	26.84	105	30.25	50.75	983	58.25	42	239.75	525	23.94	707	14.55	111.13	21.41	60.31	16.84	11.39	27.16	171.25	13.66	119.38	72.13	156.5	52.56	191	121.25	248.25
AU2	Ethyl benzoate	C9H10O2	890	64	1563245	2624.58	2.726	1654.7	1653		197822	29.0026	29.0388	30.01	30.9981	31.018	31.9896	34.4975	37.0076	38.0153	38.5188	39.023	39.9619	40.0259	40.0308	41.0388	42.0102	42.0431	42.0465	43.0178	43.0546	43.9894	44.026	44.0586	45.0338	49.0069	49.9964	50.0153	51.0231	52.0309	52.517	53.0384	54.0464	55.018	55.0544	55.996	56.026	56.057	56.0619
												77.25	237	14.73	244.75	93.5	373.5	33.19	15.8	24.03	27.97	206	18.59	24.72	55.19	378.5	35	48.44	131	195.25	340	53.06	25.19	34.75	255	14.52	142	99.75	286	27.72	27.13	78.88	51.44	91.25	328	32.06	7.02	20.59	207
AU2	Ethyl benzoate	C9H10O2	890	64	1563245	2624.58	2.726	1654.7	1653		197840	29.0025	29.0389	30.0105	30.9982	31.018	31.9897	34.497	37.0076	38.0152	39.023	39.9619	40.0264	40.0308	41.0388	42.0097	42.0418	42.0465	43.018	43.0544	43.9894	44.0256	45.0158	45.0335	49.0069	49.9964	50.0151	51.0231	52.0267	52.0312	52.5164	53.0398	54.0469	55.0183	55.0543	56.026	56.0578	56.0621	57.0337
												90.5	187.25	24.06	242.75	107	419	17.44	45.75	79.88	233	13.3	5.95	56.31	356.5	104.13	13.42	126.38	163.5	192	112.75	29.5	7.26	189	34.31	119.13	311	747	20.69	34.06	37.44	68.88	47.44	60.19	325.5	25.41	19.97	262	59.63
AU2	Ethyl benzoate	C9H10O2	890	64	1563245	2624.58	2.726	1654.7	1653		197881	29.0025	29.0389	30.0099	30.9979	31.0179	31.9894	34.4973	37.0072	38.0154	38.5193	39.0231	39.9614	40.0309	41.0387	42.0103	42.0417	42.0465	43.0181	43.0542	43.9896	44.0254	44.9975	45.0163	45.034	47.9998	49.0075	49.9966	50.0155	51.0231	52.0271	52.031	52.5171	53.0388	54.0469	55.018	55.0546	56.0622	57.0336
												100.25	270.5	48.44	266.5	128.75	413.5	25.91	50	102.88	69.75	191.75	22.19	31.88	378	34.19	7.55	95.5	194.5	164.75	118.75	24	22.78	14.59	242.25	7.7	33	151.75	304.5	905	56.06	33.38	35.69	50.5	35.5	132.75	201.75	132	61.94
AU2	Ethyl decanoate	C12H24O2	508	29.2	46385	2640.59	1.779	1659.4	1659		197993	29.0024	29.0388	30.0102	30.9982	31.0178	31.9894	34.4969	37.0071	38.0156	39.0232	39.9621	40.0311	41.039	42.0101	42.0421	42.0464	42.9988	43.0183	43.0545	43.9895	44.0258	44.0583	44.9792	45.0158	45.0339	49.9963	50.0155	51.0233	52.0309	53.0389	54.0466	55.0177	55.0545	56.0584	56.0622	57.0332	57.07	58.0423
												105.75	256	24.25	288	40.19	330	27.06	47.63	40.88	250.25	22.53	58.38	493.5	48.19	45.81	137	26.13	146.25	570	156	33.25	35.63	24.22	43.69	164	154	56.5	125.88	30.34	76.63	81.13	109.88	362.5	26.16	96	68	447	23.81
AU2	3-Methylbutyl octanoate	C13H26O15	904	76.8	4137188	2624.58	4.649	1654.7	1652		198016	29.0025	29.0388	30.0103	30.9979	31.0179	31.9895	34.4976	37.0076	38.0155	39.023	39.9613	40.0263	40.0304	41.0386	42.0101	42.042	42.0464	42.9992	43.018	43.05	43.0543	43.1079	43.1131	43.9893	44.0258	44.0579	44.9977	45.0154	45.0337	49.0078	49.9965	50.0151	51.0232	52.0318	53.0385	54.0466	55.0178	55.0543
												96.5	704	16.91	224	93.63	262	29.22	59	108.75	522	8.02	38.81	87.5	1554	145.75	47.44	795	7.97	327.5	24.31	3644	34.81	33.63	137.75	29.06	148.75	46.31	25.97	297.5	12.53	159	86.25	125.13	48.56	229.25	96.5	430.5	2112
AU2	3-Methylbutyl octanoate	C13H26O15	904	76.8	4137188	2624.58	4.649	1654.7	1652		198019	29.0025	29.0389	30.0102	30.9979	31.018	31.9895	34.4977	37.0075	38.0154	39.0231	39.9617	40.0263	40.0308	41.0387	42.0102	42.0421	42.0465	42.0969	42.9991	43.018	43.0502	43.0544	43.1081	43.1136	43.9892	44.0255	44.058	44.9977	45.0156	45.0336	49.0086	49.9962	50.0151	51.0233	52.0322	53.0386	54.0468	55.0178
												108.25	829	25.41	241.5	59.75	287.5	23.34	62.13	86.63	715	9.81	26.38	99.13	1810	169	67	957	12.13	10.98	333.5	27.41	4120	23.41	25.53	163.25	34.69	174.5	58.13	13	343	30.28	191.75	109.88	141.5	66	249	117.75	502
AU2	3-Methylbutyl octanoate	C13H26O15	904	76.8	4137188	2624.58	4.649	1654.7	1652		198022	29.0023	29.0389	30.0104	30.9979	31.018	31.9895	34.4977	37.0074	38.0156	39.0232	39.9623	40.0261	40.031	41.0387	42.0102	42.0425	42.0466	42.097	42.9989	43.018	43.0498	43.0544	43.0984	43.1083	43.1141	43.1281	43.9893	44.0256	44.058	44.9975	45.016	45.0337	49.0087	49.996	50.0152	51.0232	52.0311	53.0388
												124.5	1003	48.38	272.5	73.13	324.5	10.73	55.5	85.25	848	16.25	16.59	131.75	2038	167	78	1110	31.34	13.84	355.5	42.5	4560	14.17	5.52	24.47	13.14	173.5	55.56	184.75	35.81	15.72	368.5	52.25	187.5	120	171.5	26.22	271
AU2	3-Methylbutyl octanoate	C13H26O15	904	76.8	4137188	2624.58	4.649	1654.7	1652		198026	29.0022	29.0388	30.0106	30.0421	30.998	31.018	31.9895	34.4973	37.0073	38.0156	39.0232	39.9623	40.0269	40.0309	41.0387	41.0816	42.0103	42.0425	42.0467	42.0969	42.9975	43.0178	43.0497	43.0544	43.0983	43.114	43.128	43.9894	44.0256	44.0578	44.9973	45.0162	45.0337	49.0082	49.9963	50.0156	51.023	52.0304
												151.75	1246	40.38	25.41	261	104.75	341	23	47.44	72.13	854	23.81	32.31	164	2364	18.88	178.25	79.13	1242	20.53	9.92	442.5	59.88	5360	14.88	19.22	42.63	178.25	73.75	193.25	16.59	23.34	421	60.88	153.75	110.38	215.75	42.69
AU2	3-Methylbutyl octanoate	C13H26O15	904	76.8	4137188	2624.58	4.649	1654.7	1652		198036	29.0023	29.0387	29.0791	29.0893	30.0102	30.0423	30.9979	31.0181	31.9895	34.4972	37.0075	38.0151	39.023	39.9619	40.0268	40.031	41.0018	41.0386	41.0815	41.0888	42.0101	42.042	42.0465	42.9997	43.0179	43.0543	43.1002	43.102	43.1062	43.1121	43.1239	43.9893	44.0257	44.0577	44.9975	45.0157	45.0335	46.0352
												116.38	1628	67.75	132	57.81	31.09	243.5	109.75	284	43.31	74.38	142.25	1112	24.22	35.69	197.75	25.75	3348	20.41	14	240	107.13	1624	27.69	449.5	7200	32	88.5	79.88	51.5	7.7	151.25	98.25	319	36.56	20.47	444.5	50.38
AU2	Ethyl decanoate	C12H24O2	508	29.2	46385	2640.59	1.779	1659.4	1659		198102	29.0026	29.0389	30.0104	30.9981	31.0184	31.9896	34.4974	37.008	38.0149	39.0232	39.9626	40.0308	41.0388	42.01	42.0427	42.0466	43.0182	43.0543	43.9894	44.0215	44.0261	44.0581	44.9974	45.0339	49.0063	49.9965	50.015	51.0231	52.0306	53.0395	54.0462	55.0184	55.0545	56.0255	56.0581	56.0623	57.0339	57.0701
												75.13	359	11.09	239.5	28.53	307.5	17.41	6.38	26.22	332	18.03	52.81	701	96.38	18.88	227.25	124.25	826	113.25	22.59	36.88	13.13	10.86	203.75	14.73	117.38	62.31	109.38	20.75	77.25	47.88	154.5	728	22.25	27.41	150.5	46.75	817
AU2	1-Nonanol	C9H20O	749	11.8	161514	2640.59	0.316	1659.4	1659		198404	29.0025	29.0389	30.0102	30.9981	31.0181	31.9895	34.4975	37.0076	38.0151	39.0231	39.9621	40.0266	40.0309	41.0386	42.01	42.042	42.0465	43.018	43.0501	43.0544	43.9896	44.0258	44.058	44.9795	44.9971	45.0336	49.9962	50.015	51.0231	52.0311	53.0388	54.0464	55.0183	55.0545	56.0262	56.0623	56.1126	57.0339
												73.88	444	26.97	269	261.5	355.5	48.19	36.81	68.38	402	41.31	22.78	87	1280	63.81	35.88	437	408.5	49.25	1050	122.75	84.25	34.63	6.32	13.53	235.25	191	69.75	111	54.81	117.88	94.38	151	1296	34.5	1266	43	57.31
AU2	Ethyl decanoate	C12H24O2	508	29.2	46385	2640.59	1.779	1659.4	1659		198510	29.0027	29.0346	29.0391	30.0101	30.998	31.0182	31.9896	34.4973	37.0075	38.0154	39.0232	39.9622	40.0306	41.0387	42.0099	42.0468	43.0181	43.0545	43.9895	44.0263	45.0159	45.0336	49.0066	49.9966	50.0157	51.0233	52.0309	53.0386	54.0468	55.018	55.0544	56.0622	57.0338	57.07	59.0495	60.0214	61.0288	61.9956
												138.25	22.84	128.5	13.91	265.5	84.5	283	46	23.94	36	199.5	27	61.75	376.5	45.81	88.5	200.5	279	206.75	40.31	8.86	153.25	15.03	144.5	44.94	59.94	26.47	95.75	44.5	39.13	326	213.75	51.44	109.25	50.69	33.44	32.25	20.81
AU2	Ethyl decanoate	C12H24O2	508	29.2	46385	2640.59	1.779	1659.4	1659		198774	29.0026	29.0389	30.0102	30.9981	31.018	31.9895	34.4975	37.0076	38.0158	39.023	39.9618	40.0305	41.0387	42.0105	42.0466	42.9982	43.0183	43.0546	43.9895	44.0256	44.0581	45.0338	49.0076	49.9965	50.0151	51.023	52.0305	53.0385	54.047	55.0177	55.0544	56.0258	56.0624	57.034	57.0702	58.0737	59.0499	60.0209
												71.63	250.25	69.25	307.5	66.75	421.5	41.5	33.81	22.25	216.25	25.38	79.13	540	87	172.25	27.81	102.63	552	124.88	45.44	54.63	169.25	12.02	121	23.56	71	32.94	87.5	70.75	85.63	568	23.19	81.38	50.38	487	14.06	18.38	89.88
AU2	Ethyl decanoate	C12H24O2	508	29.2	46385	2640.59	1.779	1659.4	1659		198782	29.0023	29.0388	30.0102	30.0424	30.9981	31.0179	31.9896	34.4972	37.0073	38.0151	39.023	39.9623	40.0308	41.0386	42.0102	42.0422	42.0464	42.9975	43.018	43.0544	43.9896	44.026	44.0579	45.0338	49.0074	49.9965	50.0158	51.0232	52.0305	53.0386	54.0466	55.0179	55.0543	56.0256	56.0586	56.0624	57.0336	57.0702
												65.25	287	12.84	9.41	294	71.63	356.5	39	21.13	61.94	297.5	20.5	96.63	742	62.56	16.66	307.5	14.78	131.25	1100	167.5	32.63	66	179.75	7.16	162.75	44.81	154.75	29.69	83.13	60.75	123.25	977	37.5	53.44	105.25	37.81	1036
AU2	3-Methylbutyl octanoate	C13H26O15	904	76.8	4137188	2624.58	4.649	1654.7	1652		198797	29.0027	29.0388	30.0101	30.0417	30.9982	31.0178	31.9895	34.4981	37.0073	38.015	39.0231	39.9617	40.0261	40.0307	41.0387	42.0101	42.0423	42.0468	43.0181	43.0544	43.9895	44.02	44.0259	44.0579	45.0339	45.4509	46.0419	49.0082	49.9963	50.0158	51.023	52.0313	53.0387	54.0471	55.0182	55.0545	55.9967	56.026
												71.13	537	6.06	9.31	341.5	79.13	349.5	64.25	28.25	66.63	399	32.44	31.88	82.88	1334	101	45.25	478	174.25	2052	90.25	47.88	61.19	72.88	261	55.38	18.31	8.83	115.38	72.5	86	34.81	155	99.38	229	1354	11.69	29.41
AU2	β-Sesquisabinene	C15H24	735	33.1	100063	2648.59	4.292	1661.7	1648		199576	29.0025	29.0389	30.998	31.018	31.9894	37.0077	38.0148	39.0229	39.9618	40.0305	41.0386	42.0105	42.0466	43.0181	43.0543	43.1436	43.9892	44.0264	44.058	44.9978	45.0337	49.9966	50.0148	51.0234	52.03	53.0384	54.0471	55.0185	55.0544	56.0575	56.0618	57.0327	57.0699	58.0744	59.0496	60.021	61.0288	61.9969
												48.06	165.75	317	65.25	164	15.84	22.31	305	13.17	80.88	880	27.19	130.25	98	386.5	117.75	82.25	21.53	14.09	17.19	77.63	137.75	54.63	79.25	24.66	149.75	31.72	37.25	443.5	23.34	56.88	12.33	273.5	27.53	15.45	46.44	10.09	19.22
AU2	NI	NI	NI	NI	6914	2720.61	4.042	1682.9	NI	Identification unconfirmed	204378	29.0026	29.0389	30.9982	31.0176	31.9895	34.4979	37.0074	38.0146	39.0235	40.0312	41.0386	42.0102	42.0472	42.9991	43.018	43.0538	43.9899	44.0265	44.9786	44.9973	45.0338	46.0407	47.05	49.9964	50.0151	51.023	53.0027	53.0387	55.0179	55.0539	56.0259	56.0633	57.0335	57.0704	58.9947	59.0489	60.0209	61.0121
												115.13	362.5	306	76.75	116	12.84	5.61	25.66	110.5	15.06	152.5	71.5	40.56	15.8	127.63	53.31	135.75	46.94	30.13	51.94	256	12.28	12.77	344.5	36.06	23.09	29.97	32.38	378	74	199.5	65.63	77	31.75	33.94	23.38	81.25	11.22
AU2	1,1,5-Trimethyl-4,6-heptadienyl acetate	C12H20O2	715	19.5	33587	2704.6	0.513	1678.2	NI		204699	29.0024	29.0388	30.0097	30.9982	31.018	31.9896	37.0076	38.0148	39.0228	40.0316	41.0387	42.01	42.0461	42.9986	43.0179	43.0547	43.9726	43.9898	44.0263	44.9794	44.9968	45.0335	49.9964	50.0153	51.0233	52.0313	53.0392	54.0471	54.9986	55.0181	55.0549	56.0266	56.0627	57.0337	57.0703	59.0493	60.0204	61.0284
												105.5	136.75	17.03	366.5	69.88	56.19	7.45	18.84	246	37.44	321.5	36.5	17.41	27.88	169.25	86.25	9.8	78.25	26.41	38.5	23	117	300.5	49.63	52.63	49.56	132	48.06	10.3	114.13	186.5	20.72	60.31	26.88	56.88	136.5	43.31	53.63
AU2	Diethyl butanedioate	C8H14O4	954	98.7	12117207	2712.61	2.705	1680.5	1684		206375	29.0027	29.0344	29.0388	30.01	30.0418	30.0464	30.998	31.0182	31.9894	37.0078	38.0143	39.0236	40.0315	41.0025	41.0388	42.0102	42.0475	42.9997	43.018	43.0548	43.9722	43.9897	44.0222	44.0258	44.9796	44.9973	45.0337	46.004	47.0495	49.9962	50.0155	51.023	52.0309	53.0017	53.0385	54.0098	54.046	55.0181
												174	42.19	1634	33.38	29.66	33.44	432	203	116.63	10.31	9.52	151.5	25.56	20.69	194.25	307.5	8.47	47.75	478	73	19.31	163.75	41.31	44	63.75	382.5	588	7.54	22.59	280	32.13	20.84	16.25	50.06	16.06	37.5	9.72	1646
AU2	NI	NI	NI	NI	8654	2720.61	3.735	1682.9	NI	Identification unconfirmed	206526	29.0021	29.0388	30.9981	31.0175	31.9895	38.0155	39.023	40.0318	41.0389	42.0111	42.0465	43	43.0183	43.0545	43.9723	43.9896	44.0252	44.9798	44.9973	45.0155	45.0338	49.9966	50.0163	51.0233	52.0314	53.0388	55.0181	55.0542	56.026	56.0615	57.0342	58.9963	59.0307	59.0496	61.0106	61.9965	62.0165	63.0238
												67.63	318	339.5	74.25	82.5	22.81	101.88	22.66	124.75	100.63	31.25	34.31	304.5	55.81	18.63	105.5	47.38	72.13	104.75	35	414	315.5	25	69.25	28.09	32.5	390.5	44.5	121.5	13.95	85.38	8.98	9.64	49.56	18.91	31.72	24.16	54.31
AU2	NI	NI	NI	NI	25042	2744.62	3.366	1689.9	NI	Identification unconfirmed	207040	29.0024	29.0388	30.0097	30.0421	30.9978	31.0182	31.9896	37.0078	38.0156	39.023	39.9619	40.0267	40.031	41.0389	41.1787	42.0096	42.0427	42.0466	43.0007	43.0183	43.0545	43.9892	44.0216	44.0253	44.9796	44.9975	45.0339	49.0066	49.9964	50.0157	51.0232	52.0311	53.0386	54.0462	55.0177	55.0544	56.0261	56.0623
												92.63	426.5	19.34	15.84	408	150	79.38	16.19	56.75	483	9.66	24.53	94.75	1064	18.78	80.13	65.5	107.38	17.41	502	273.5	98.63	19.84	35.06	47.25	29.72	213	16.66	293	146.25	151	51.69	385.5	205.5	178.25	951	43	91.63
AU2	Succinic acid, but-3-yn-2-yl ethyl ester	C10H14O4	746	34.5	16691	2744.62	2.426	1689.9	NI		207043	29.0024	29.0389	30.01	30.0425	30.998	31.0182	31.0559	31.9896	37.0075	38.0157	39.023	39.9621	40.0268	40.0311	41.0388	41.1788	42.0096	42.0423	42.0465	43.0008	43.0183	43.0543	43.9891	44.0215	44.0255	44.9793	44.9972	45.034	46.0365	49.0074	49.9965	50.0157	51.023	52.0312	53.0386	54.0465	55.0177	55.0544
												109.88	554	28.72	8.22	376.5	156	16.31	97	13.31	78.88	596	9	44.38	109.38	1400	68.63	80.25	74	136.25	9.86	679	279.5	106.75	30.66	36.69	58.5	40.75	303.5	10.2	17.81	272.5	168.75	242.25	70.63	442	255.25	261	1162
AU2	Succinic acid, but-3-yn-2-yl ethyl ester	C10H14O4	746	34.5	16691	2744.62	2.426	1689.9	NI		207046	29.0025	29.039	30.0101	30.0426	30.9982	31.0181	31.056	31.9898	37.0074	38.0155	39.023	39.9622	40.0269	40.0311	41.0389	41.1788	42.0098	42.0419	42.0465	43.0183	43.0543	43.9893	44.0215	44.0256	44.9791	44.997	45.0339	45.5262	46.0363	49.0073	49.9965	50.0157	51.023	52.0312	53.0387	54.0465	55.0177	55.0544
												101.75	671	33.38	12.13	345	183.5	43.44	92.5	26.16	97.38	761	8.05	43.56	131.5	1712	85.13	82.88	80.88	200.5	896	270.5	103.13	39.63	30.38	73.88	40.38	390	9.59	10.56	24.34	208.5	161.75	339.5	94	494.5	353.5	324	1366
AU2	NI	NI	NI	NI	285250	2736.61	3.302	1687.6	NI	Identification unconfirmed	207049	29.0026	29.0389	30.0103	30.0427	30.9983	31.0181	31.056	31.9902	37.0073	38.0157	39.0232	39.9622	40.027	40.031	41.039	41.1788	42.0101	42.0421	42.0466	42.9987	43.0182	43.0544	43.9898	44.0216	44.0257	44.9792	44.9971	45.0239	45.0339	45.5265	46.036	49.0074	49.9965	50.0153	51.0231	52.0311	53.0388	54.0465
												94.13	860	21.16	19.28	365.5	246.25	42.94	101.5	56.63	118.38	956	7.12	45.81	153.75	2188	37.38	116.38	91.5	318	10.25	1156	336.5	84	44.44	41.44	66.63	33.88	7.68	468	17.88	10.41	31.09	158.5	147.25	369	106.38	593	436
AU2	Ethyl 9-decenoate	C12H22O2	793	74.3	768022	2736.61	1.121	1687.6	1688		207052	29.0026	29.0389	30.0106	30.0425	30.9983	31.0181	31.0561	31.9902	37.0072	38.0157	39.0232	39.9621	40.0267	40.0309	41.039	42.0102	42.0424	42.0467	42.9995	43.0181	43.0544	43.9899	44.0218	44.0259	44.9792	44.9974	45.0239	45.0337	45.5267	46.0359	49.0074	49.9964	50.0151	51.0229	52.031	53.0387	54.0465	55.0183
												117.75	1162	12.16	27.25	397.5	302	20.13	120	78	129.75	1186	9.55	70.13	209.5	2744	170	104.38	399	28.13	1414	489	109.5	39.38	64.5	43.5	39	15.41	577	31.59	15.61	22.5	162.75	157.75	356.5	112.13	711	456.5	507.5
AU2	Ethyl 9-decenoate	C12H22O2	793	74.3	768022	2736.61	1.121	1687.6	1688		207056	29.0027	29.0388	30.0105	30.041	30.9981	31.018	31.9898	37.0073	38.0154	39.0231	39.1304	39.9619	40.0261	40.0308	41.0388	41.0834	41.0986	42.0101	42.0425	42.0466	43.0004	43.018	43.0543	43.9898	44.0219	44.026	44.9792	44.9974	45.0235	45.0336	45.5267	46.0359	47.013	49.0078	49.9963	50.0152	51.023	52.0309
												153	1444	26.09	18.88	384.5	327.5	109.63	90.13	142.75	1414	28.84	20.09	96.63	315.5	3168	11.92	8.44	224	127.13	397	27.31	1746	688	147.25	22.28	87.75	36.94	58.31	33.31	665	47.75	19.13	8.69	10.72	198.5	198	332	127
AU2	Ethyl 9-decenoate	C12H22O2	793	74.3	768022	2736.61	1.121	1687.6	1688		207060	29.0028	29.0389	30.0104	30.0418	30.998	31.0179	31.9897	37.0078	38.0152	39.023	39.1308	39.9621	40.0264	40.0308	41.0031	41.0388	41.0833	41.0986	41.1453	41.275	42.0102	42.0424	42.0465	43.0007	43.0181	43.0544	43.9896	44.0257	44.0579	44.9794	44.9972	45.0227	45.0337	45.527	46.0369	47.0129	49.0077	49.9964
												137.75	1558	20.94	19.03	357	342	107.63	80.38	126.25	1586	102.88	21.25	87.5	337.5	19.44	3536	43.38	35.38	30.78	24.72	266.5	153.25	505.5	11.48	1956	774	139	91	9.64	30.88	60.81	40.5	737	55.63	24.75	29.59	25.5	209.25
AU2	Ethyl 9-decenoate	C12H22O2	793	74.3	768022	2736.61	1.121	1687.6	1688		207064	29.0022	29.0389	30.0103	30.0422	30.998	31.018	31.9897	37.0078	38.0155	39.0231	39.1309	39.9622	40.0269	40.0309	41.0029	41.0388	41.083	41.0904	41.0986	41.1454	41.275	42.0102	42.0424	42.0466	42.9999	43.0181	43.0543	43.063	43.9891	44.0213	44.0254	44.0577	44.9799	44.9972	45.0221	45.0338	45.5271	46.037
												190.25	1704	13.2	35.38	356.5	442	130.75	79.38	93	1896	53.06	13.03	72	390.5	19.47	4104	30.34	27.97	21.44	54.13	40.81	315	170	584	24.69	2172	895	8.64	128.75	32.69	78.75	21.13	23.47	71.38	18.56	848	48.06	36
AU2	Ethyl 9-decenoate	C12H22O2	793	74.3	768022	2736.61	1.121	1687.6	1688		207079	29.0024	29.039	30.0107	30.0421	30.9979	31.0181	31.9895	37.0072	38.0153	39.0232	40.026	40.031	41.0024	41.0388	41.1017	41.1189	42.0101	42.0424	42.0465	42.9992	43.018	43.0545	43.0643	43.0796	43.9897	44.0218	44.0262	44.0576	44.9794	44.9975	45.0241	45.0336	45.5267	46.0368	49.007	49.9965	50.0152	51.0231
												171.25	1702	25.56	35.13	265	422	110.13	77.5	190.25	1996	48.75	358	28.81	3880	31.53	90	266	148.5	491	22.06	2064	803	52.5	16.94	131	70.63	57.13	30.03	28.38	139.25	19.41	723	48.31	14.14	58.25	177	268.5	450
AU2	Ethyl 9-decenoate	C12H22O2	793	74.3	768022	2736.61	1.121	1687.6	1688		207084	29.0024	29.0388	30.0106	30.0417	30.998	31.0182	31.9894	37.0073	38.0153	39.0232	40.0263	40.031	41.0019	41.0388	41.0995	41.1022	41.1187	42.0102	42.0419	42.0465	42.9997	43.0179	43.0545	43.0642	43.9892	44.0211	44.0257	44.0575	44.9792	44.9973	45.0234	45.0336	45.5276	46.0374	49.0074	49.9962	50.015	51.0231
												164.75	1416	17.41	27.34	293	414.5	83.63	72.5	145.25	1636	56.88	276	21.38	3328	39.56	61.69	54.5	248.75	132.75	493.5	24.22	1946	819	36.38	132.75	91.75	41.69	35.94	29.5	121.5	16.63	610	38.81	8.39	34.13	196.75	238	469.5
AU2	Ethyl 9-decenoate	C12H22O2	793	74.3	768022	2736.61	1.121	1687.6	1688		207088	29.0023	29.0387	30.0104	30.0417	30.998	31.0181	31.989	37.0074	38.0153	39.0232	40.0264	40.0309	41.0017	41.0388	41.1001	41.1025	42.0104	42.0421	42.0466	43.0001	43.0179	43.0544	43.989	44.0215	44.0259	44.0582	44.9789	44.9976	45.0232	45.0336	45.5274	49.0078	49.9961	50.015	51.0232	52.0308	53.0387	54.0466
												119.38	1160	12.47	12.89	321	434.5	87.63	47.5	145.5	1432	61.75	235.75	18.47	2824	28.91	86.25	188.5	117.88	413.5	38.31	1778	713	80.25	60.31	40.5	24.34	36.31	91.63	17.81	525	61.38	40.63	212.75	258	437.5	170	932	654
AU2	α-Terpineol	C10H18O	791	38.4	3943787	2736.61	1.409	1687.6	1688		207092	29.0024	29.039	29.0419	30.0422	30.998	31.0181	31.9893	37.0075	38.0153	39.0232	40.0264	40.0309	41.002	41.0389	41.0731	41.1026	42.0104	42.0421	42.0466	42.9984	43.0005	43.0179	43.0515	43.0544	43.9893	44.0214	44.0257	44.0578	44.9789	44.9977	45.0234	45.0336	45.5272	49.0077	49.9959	50.0153	51.0231	52.031
												115	960	83.38	19.28	342.5	405	94.13	49.75	132.75	1336	53.38	227	11.88	2260	32.31	16.06	169	104.75	321	39.5	14.48	1782	71.75	495	95.63	60.38	39.31	19.81	43.69	60.38	23.16	471	42.38	39.44	168.75	222.5	423	219.5
AU2	α-Terpineol	C10H18O	791	38.4	3943787	2736.61	1.409	1687.6	1688		207096	29.0024	29.039	29.0419	30.042	30.9981	31.0181	31.9895	37.0073	38.0153	39.0232	40.0266	40.0309	41.039	41.0731	42.0104	42.0424	42.0467	42.9984	43.0181	43.0543	43.99	44.0216	44.0258	44.9789	44.9976	45.0233	45.0337	45.5278	49.0074	49.996	50.0152	51.0228	52.0312	53.0388	54.0465	55.0182	55.0545	56.0251
												99.75	609	49.81	14.05	332	398	99.38	46.44	76.75	1178	33.19	261.5	1892	40.19	163	128.75	229.75	32.81	1694	428.5	125.25	45.69	37.44	43	40.75	29.56	384	15.91	46.88	190.25	248.75	367	209.75	811	407.5	295	1544	30.56
AU2	NI	NI	NI	NI	17971	2744.62	1.965	1689.9	NI	Identification unconfirmed	207101	29.0024	29.0388	30.042	30.998	31.018	31.9894	37.0073	38.0155	39.0233	40.0268	40.0309	41.0389	42.01	42.0425	42.0467	42.9985	43.0179	43.0542	43.9897	44.0216	44.0258	44.9796	44.9975	45.0231	45.0338	45.5273	49.0073	49.996	50.015	51.0229	52.0278	52.0309	53.0387	54.0468	55.0179	55.0545	56.0255	56.0581
												110.63	421	8.47	306.5	400.5	117.75	54	72.88	1082	21.84	226.5	1480	110	49.88	158	10	1428	340.5	129.75	23.13	46.88	21.28	26.59	13.84	285.5	10.08	32.88	243.75	242.75	410.5	57.88	177.25	728	312.5	222.25	1118	23.31	64.63
AU2	NI	NI	NI	NI	17971	2744.62	1.965	1689.9	NI	Identification unconfirmed	207108	29.0024	29.0386	30.0421	30.9981	31.018	31.9893	37.007	38.0152	39.0229	40.0269	40.0312	41.0388	41.2682	42.0099	42.0421	42.0464	42.9986	43.0181	43.0543	43.9897	44.0215	44.0256	44.9792	44.9975	45.0233	45.0338	45.5273	46.0313	49.0075	49.9963	50.0153	51.023	52.0309	53.0384	54.0463	55.0182	55.0541	55.9951
												105.88	331	6.23	320.5	316.5	102.63	64	80.13	1028	47.94	173.25	1168	17.72	78.5	49.13	94.63	51.88	1318	251.5	76.5	43.25	62.13	31.97	18.66	19.72	203.25	24.47	10.81	14.73	287.5	214.5	407.5	151	582	308.5	137	737	18.63
AU2	NI	NI	NI	NI	17971	2744.62	1.965	1689.9	NI	Identification unconfirmed	207114	29.0017	29.0386	30.9982	31.018	31.9892	37.0072	38.0152	39.0229	40.027	40.0312	41.0388	41.2683	42.0101	42.0422	42.0463	42.9987	43.018	43.0544	43.9896	44.0219	44.0258	44.9793	44.9931	45.0232	45.0336	45.5274	46.0311	49.0075	49.9965	50.0155	51.0231	52.0308	53.0387	54.0463	55.0178	55.0543	55.9966	56.0257
												55.44	300.5	349.5	348	108.13	29.91	106.38	843	47.31	164.25	958	38.19	53.69	49.19	127.75	43.06	1234	224.75	109.63	36.31	54.81	50.81	64.5	10.92	162	36.25	39.94	32.25	278	170.5	370	95.63	618	205.5	91.13	558	52.81	28.75
AU2	NI	NI	NI	NI	285250	2736.61	3.302	1687.6	NI	Identification unconfirmed	207121	29.0021	29.0058	29.0388	30.998	31.018	31.9897	37.0072	38.0149	39.0232	40.0265	40.0309	41.0386	42.0099	42.0408	42.0469	42.9984	43.0008	43.0181	43.0543	43.9897	44.0222	44.0256	44.0571	44.979	44.9931	44.9983	45.0232	45.034	49.008	49.9961	50.0152	51.0231	52.0261	52.0307	53.0385	54.0463	54.9981	55.0176
												96.5	35.13	276.5	332.5	268	123.75	27.63	61.25	664	40.88	128.75	843	31.97	15.94	140.5	14.27	15.14	1180	229	112.63	15.89	29.13	41.25	34.25	19.28	8.77	15.75	157	28.69	250.5	152	327.5	28.5	104	481	158.5	19.91	148.5
AU2	Succinic acid, but-3-yn-2-yl ethyl ester	C10H14O4	746	34.5	16691	2744.62	2.426	1689.9	NI		207130	29.0023	29.0388	30.0422	30.998	31.0179	31.99	37.0071	38.015	39.023	40.0264	40.031	41.0028	41.0388	42.0098	42.042	42.0465	42.9996	43.0181	43.0546	43.9898	44.022	44.0254	44.0579	44.9794	44.9973	45.0235	45.0335	45.5263	49.006	49.9962	50.0152	51.0231	52.027	52.0308	53.0388	54.0429	54.0469	54.9983
												88.75	298	17.72	335	247.25	65.75	36.5	70.13	607	15.13	134.5	9.83	700	48	22	51.94	23.22	1030	209	154	29.81	29.22	8.16	49.75	34.44	23.53	184.25	24.88	13.27	293.5	146.5	287	6.84	135.25	365.5	46.88	141	21.41
AU2	Succinic acid, but-3-yn-2-yl ethyl ester	C10H14O4	746	34.5	16691	2744.62	2.426	1689.9	NI		207136	29.0021	29.0387	30.0423	30.9981	31.0182	31.9894	37.007	38.0151	39.0233	40.0265	40.0313	41.0022	41.0389	42.0104	42.0423	42.0465	42.9987	43.018	43.0546	43.9898	44.0213	44.0262	44.9791	44.9971	45.0236	45.0335	45.5281	49.0071	49.9963	50.0155	51.023	52.031	53.0388	54.0425	54.0467	54.9982	55.018	55.0544
												68.75	344	43.44	247.75	242.75	88.13	24.25	74.75	609	10.23	107	28.06	793	54.31	23.5	64.75	27.53	940	128.75	111.13	25.38	35.06	48.81	34.06	14	208.25	7.07	12.22	273.5	169.25	249.5	62.19	350.5	34.25	153.25	7.7	208.75	436.5
AU2	Diethyl butanedioate	C8H14O4	954	98.7	12117207	2712.61	2.705	1680.5	1684		207145	29.0021	29.0389	30.0415	30.9981	31.0182	31.9893	37.0077	38.0149	39.0231	40.0263	40.031	41.0387	42.0107	42.0422	42.0471	42.9985	43.0182	43.0544	43.9897	44.0209	44.026	44.9797	44.9968	45.0229	45.0335	45.5273	49.007	49.9964	50.0154	51.0229	52.0306	53.0391	54.0417	54.0463	54.9977	55.0179	55.0545	56.0259
												57.94	535	12.13	363.5	242.5	91.13	19.94	63.88	582	20.75	112.5	671	111.38	27.84	53.88	40.25	890	138.75	75.13	27.84	19	33.13	110	11.78	189.25	20.81	17.72	326	139.75	257	85.38	424	11.28	102.38	13.75	236	375.5	110.63
AU2	Diethyl butanedioate	C8H14O4	954	98.7	12117207	2712.61	2.705	1680.5	1684		207153	29.0022	29.0387	30.9981	31.0181	31.9895	37.0072	38.0156	39.0233	40.0267	40.0307	41.0025	41.0391	42.0101	42.0424	42.0465	42.9994	43.0183	43.0545	43.9899	44.0222	44.0258	44.9794	44.9972	45.0337	45.5264	49.0071	49.9966	50.0151	51.0233	52.0311	53.039	54.0464	54.9988	55.0182	55.0544	56.0252	56.059	56.0626
												131.25	497	314	204.25	91.63	14.36	39.75	465.5	26	101.5	5.23	610	112.13	15.52	37.69	11.58	871	124.5	71.5	20.69	21.84	30.59	103.13	248	9.59	12.34	267	124.88	264.5	75.13	367	85.75	9.52	356.5	276.5	144	31.66	21.22
AU2	Diethyl butanedioate	C8H14O4	954	98.7	12117207	2712.61	2.705	1680.5	1684		207166	29.0024	29.0342	29.0387	29.0735	30.0422	30.998	31.0184	31.9892	37.0077	38.0145	39.023	40.0311	41.0028	41.0388	42.0108	42.042	42.0467	42.9987	43.0179	43.0544	43.9898	44.021	44.0256	44.9787	44.9973	45.0338	45.5276	49.0076	49.9965	50.0151	51.023	52.0258	52.0306	53.0386	54.0463	55.0174	55.0542	56.0256
												95.13	33.19	618	61.63	10.91	414.5	250.5	129.25	33.44	55.69	465	78	25.84	519	116	34.44	49.44	26.22	773	121.13	84.38	20.19	45.25	34.88	77.13	265	25.59	25.81	302	114.25	328.5	21.91	87.63	371.5	114.75	573	392	201
AU2	Diethyl butanedioate	C8H14O4	954	98.7	12117207	2712.61	2.705	1680.5	1684		207202	29.0024	29.0388	30.0102	30.9978	31.0177	31.989	37.0071	38.0154	39.023	40.0308	41.0387	42.0104	42.0455	42.9987	43.0006	43.0182	43.0545	43.9897	44.0263	44.9791	44.9969	45.0157	45.0338	45.5276	49.0075	49.9964	50.0155	51.023	52.0312	53.0387	54.0468	55.018	55.0541	55.1613	56.0259	56.063	57.0336	57.07
												109.5	626	18.66	335.5	208.5	111.13	28.59	44.25	447.5	83.25	551	100.63	65	48.25	17.53	753	176.75	90.88	72.88	61.13	62.13	15.64	266.5	13.7	27.03	341	114.88	220.75	54.5	356.5	77	560	291.5	13.44	224	13.31	118.75	27.53
AU2	Diethyl butanedioate	C8H14O4	954	98.7	12117207	2712.61	2.705	1680.5	1684		207230	29.0021	29.0388	30.0092	30.9979	31.0182	31.9896	37.0076	38.0154	39.0232	40.0264	40.0314	41.0388	42.01	42.0422	42.0465	42.9983	43.0181	43.0547	43.9713	43.9896	44.0217	44.0257	44.9796	44.9969	45.0338	45.5255	49.0069	49.9966	50.015	51.023	52.0271	52.031	53.0386	54.0463	54.9987	55.018	55.0544	56.0257
												67.13	367.5	10.5	366.5	184.5	117.63	89.25	67.88	467.5	21.09	102.38	512	81.13	11.72	56.13	20.09	811	178.5	19.72	56.25	31.34	32.88	48.63	50.31	299.5	34.81	18.38	352.5	102.25	199.75	30.81	72.88	364	99.75	5.71	234.25	299	132.5
AU2	Succinic acid, but-3-yn-2-yl ethyl ester	C10H14O4	746	34.5	16691	2744.62	2.426	1689.9	NI		207238	29.0026	29.0389	30.0098	30.998	31.0183	31.9894	37.0078	38.0158	39.0234	40.0254	40.031	41.0389	42.0111	42.0421	42.0465	42.9972	43.0181	43.0548	43.9723	43.9894	44.0212	44.0261	44.9793	44.9975	45.0338	45.5275	49.0069	49.9965	50.0152	51.0231	52.0303	53.0386	54.0468	54.9979	55.018	55.0543	56.0262	56.0624
												57.75	459	13.78	355	229.5	133.25	33.69	56	510	16.34	108.38	567	102.75	32.56	35.5	10.77	870	212.75	16.91	74.13	17.5	34.06	67.75	60.31	327	17.03	23.75	256.5	130.5	193.5	92.25	375	90	12.02	237.5	321	75	28.41
AU2	NI	NI	NI	NI	285250	2736.61	3.302	1687.6	NI		207257	29.0023	29.0386	30.9981	31.0182	31.9898	37.0071	38.016	39.0232	39.1668	40.0272	40.0309	41.0388	42.0105	42.0425	42.0467	42.9987	43.0183	43.0541	43.0581	43.9896	44.0212	44.0268	44.9796	44.9979	45.0158	45.0338	45.5267	46.0376	49.0074	49.9963	50.0156	51.0231	52.0311	53.0388	54.0465	54.9995	55.0184	55.0543
												93.13	390	390.5	312.5	111.5	40.94	80	558	36.19	16.22	130.5	809	43.19	22.91	48.81	27.03	1070	199.75	35	66.25	64.5	62.88	67.38	30.5	13.72	422	37	12.34	35.63	258.5	147.75	298	90.75	424	150.75	11.17	189.25	337
AU2	NI	NI	NI	NI	285250	2736.61	3.302	1687.6	NI	Identification unconfirmed	207269	29.0026	29.0386	30.9981	31.0181	31.9892	37.0077	38.0154	39.023	40.0309	41.0389	42.0099	42.0427	42.0466	42.9986	43.0077	43.0181	43.0545	43.9891	44.0205	44.0264	44.9793	44.9971	45.0161	45.0229	45.0335	45.527	46.0369	49.0077	49.9963	50.0151	51.0229	52.0311	53.0386	54.0435	54.0468	54.998	55.0177	55.0544
												107.5	301.5	307	211	102.13	45.19	49.13	640	113.75	790	32.81	23.5	93.88	22.63	19.88	1240	240.25	137.75	41.75	39.94	35.69	53.69	31.22	32.75	678	45.44	46.25	23.28	255.25	150.25	275.5	89.25	458.5	35.31	129.25	11.58	150.75	409.5
AU2	NI	NI	NI	NI	285250	2736.61	3.302	1687.6	NI	Identification unconfirmed	207280	29.0026	29.0387	30.9981	31.0181	31.9897	37.0079	38.0153	39.0233	40.0311	41.0391	42.0108	42.0425	42.0467	42.9994	43.0182	43.0544	43.9895	44.0221	44.0262	44.9796	44.9973	45.0155	45.0236	45.0337	45.5275	46.0368	49.0073	49.9965	50.0156	51.023	52.0309	53.0386	54.0417	54.0467	54.9983	55.0177	55.0546	56.0242
												95.13	274.5	288	232	127.75	33.75	93.88	651	93.13	836	36.13	27.06	69.75	25.25	1312	294	77.5	37.19	26.28	27.69	22.81	20.69	20.94	1036	10.58	19.16	24.56	212.75	142	308.5	145.5	467	28.5	96.75	6.8	180.75	448.5	21.84
AU2	Siloxane	NI	NI	NI	NI	NI	NI	NI	NI	From GC system	207291	29.0028	29.0388	30.0099	30.9981	31.0178	31.9896	37.0075	38.0153	39.0233	40.031	41.0388	42.0104	42.0413	42.0462	43.0182	43.0546	43.9893	44.0213	44.0252	44.9792	44.9982	45.0153	45.0229	45.0339	45.1108	45.5273	46.0374	46.0415	49.0076	49.9965	50.0152	51.0232	52.0276	52.0308	53.0388	54.0421	54.0467	55.018
												113.63	330.5	13.55	306.5	252.75	102.25	38.06	67.25	623	77.88	889	45.44	54.56	58.06	1318	264	78.63	41.25	54.19	37.81	38.06	17.44	24.88	1282	11.16	47	21.63	34.13	24.47	312	188.75	376.5	54.88	105.38	458	19.94	72.38	153.25
AU2	Siloxane	NI	NI	NI	NI	NI	NI	NI	NI	From GC system	207298	29.0023	29.0388	30.0102	30.9981	31.018	31.9895	37.008	38.0151	39.0231	40.0311	41.039	42.0103	42.0426	42.047	43.0076	43.0181	43.0547	43.9899	44.021	44.0262	44.979	45.0227	45.0338	45.1108	45.5274	46.0371	46.0417	49.0083	49.9965	50.0152	51.0233	52.031	53.039	54.0431	54.0468	55.0178	55.0544	56.0267
												80	321.5	26	349.5	187.75	56.94	44.63	74.13	504	101.13	742	72.5	54.5	54.44	27.88	1338	312	130.25	28.31	53.75	44.69	22.66	1360	43.75	32.5	36.75	24.19	47.19	249.75	127.5	407.5	88.75	368.5	15.53	80.13	176.5	422	19.5
AU2	Siloxane	NI	NI	NI	NI	NI	NI	NI	NI	From GC system	207306	29.0022	29.0387	30.009	30.9981	31.0183	31.9894	37.0076	38.0154	39.0233	40.0311	41.0387	42.0078	42.0104	42.0419	42.0469	43.0078	43.0181	43.0546	43.9892	44.0218	44.0261	44.9796	44.9972	45.0337	45.5274	46.0376	49.007	49.996	50.0153	51.0231	52.0307	53.0388	54.0426	54.047	55.0177	55.0549	56.0262	56.0561
												89	303.5	9.97	341.5	163.25	71	38.63	95.75	579	99.38	588	52.63	47.94	14.69	55.63	7.31	1210	232.5	76	39.56	86.5	38.13	24.94	1364	16.5	16.59	19.28	238.5	232	328	100.38	378	18.75	48.38	180.5	271.5	27.59	14.19
AU2	Siloxane	NI	NI	NI	NI	NI	NI	NI	NI	From GC system	207315	29.0022	29.0387	30.9981	31.0182	31.9891	31.9924	37.0074	38.015	39.0233	39.9617	40.0253	40.0311	41.0389	42.0095	42.0426	42.047	43.0181	43.0544	43.9897	44.0217	44.0258	44.0582	44.9795	44.9969	45.0338	45.5275	46.0367	49.0075	49.9965	50.015	51.0232	52.0312	53.0387	54.0418	54.0463	55.0181	55.0545	56.0261
												53.88	354	402	129	77.13	36.63	29.28	85.63	391	23.5	11.3	47.13	534	42.75	27.41	35.25	1036	250.5	103.25	42	57.25	35.38	36	16.63	1376	5.9	30.28	27.22	233	143	241.25	84.13	270	18.31	51.94	149.25	219.25	32.44
AU2	Siloxane	NI	NI	NI	NI	NI	NI	NI	NI	From GC system	207323	29.0026	29.0386	30.998	31.0177	31.9894	37.0074	38.0155	39.0231	39.9615	40.0262	40.0312	41.0389	42.0101	42.043	42.0476	43.0181	43.0545	43.9901	44.0221	44.0262	44.9798	44.9965	45.0337	46.0373	49.0074	49.9965	50.0153	51.0229	52.0308	53.0388	54.0467	55.0179	55.0543	56.0258	57.0335	57.0689	57.5273	58.0417
												121	270.5	294	116.75	116	31.53	34.88	417.5	19.97	20.91	54.75	505.5	56.56	16.34	42.81	841	198.25	64.38	16.34	57.25	29.22	11.44	1352	37.88	9.7	219	165.5	243.75	90.25	211.75	61.19	206.75	194	23	152	12.3	21.19	12.91
AU2	Siloxane	NI	NI	NI	NI	NI	NI	NI	NI	From GC system	207329	29.0024	29.0386	30.9979	31.0183	31.9898	37.0078	38.0153	39.0231	39.9623	40.031	41.0389	42.0103	42.042	42.0469	43.0182	43.0543	43.99	44.0218	44.0262	44.9797	44.9976	45.0337	45.5275	46.0373	49.0074	49.9966	50.0154	51.023	52.0307	53.0384	54.0475	55.018	55.0545	56.0256	57.0331	57.0688	57.5273	59.0493
												98.13	274	373.5	102.75	131.75	29.78	28.78	350.5	23.63	38.88	371.5	40.81	20.75	21.94	659	121.38	85.75	6.16	55.31	35.63	20.28	1086	20.66	37.44	21.97	263.5	150.5	184.5	98.13	153.5	45.44	99	174.75	21.97	86	18.41	13.11	359
AU2	NI	NI	NI	NI	25042	2744.62	3.366	1689.9	NI	Identification unconfirmed	207339	29.0023	29.0389	30.9982	31.0174	31.9897	37.0078	38.0151	39.0234	39.9626	40.0325	41.0389	42.0095	42.0465	43.0183	43.0551	43.9898	44.0265	44.9792	44.9979	45.0339	45.5274	46.0374	49.0069	49.9967	50.0156	51.0228	52.0311	53.0384	54.0471	54.9986	55.0181	55.0549	55.9961	56.0253	57.0341	57.0702	57.5273	58.9957
												53.56	185.25	403	101	105	31.81	36	239.25	18.5	58.38	221.25	21.72	27.13	564	97.13	81.5	51.63	35.31	22.72	920	23.16	22.84	21.56	317	131.25	161	52	172.5	26.31	25.84	115.5	151.25	33.69	28.69	55.25	26.66	30.88	8.64
AU2	NI	NI	NI	NI	9888	2712.61	1.322	1680.5	NI	Identification unconfirmed	207348	29.0022	29.0387	30.9979	31.0175	31.9893	37.0075	38.0152	39.0234	39.9609	40.0307	41.039	42.0099	42.0468	43.0182	43.0546	43.9898	44.0269	44.9794	44.9975	45.034	45.5269	49.0071	49.9966	50.0155	51.0232	52.0309	53.0386	54.0459	54.9993	55.0181	55.0541	55.996	56.0262	57.0334	57.0707	57.5279	58.9936	59.0496
												38.06	169.75	401.5	75.75	50.69	23.09	41.63	143.75	22.25	31.69	185.5	28.5	17.88	373.5	120	118.88	24.19	31.84	9.84	538	14.7	25.78	298.5	114.13	161.5	47.44	86.25	10.09	12.11	79.25	135	9.42	27.5	68.75	18.13	11.16	20.19	107.88
AU2	NI	NI	NI	NI	9888	2712.61	1.322	1680.5	NI	Identification unconfirmed	207793	29.0026	29.0386	30.0094	30.998	31.018	31.9894	38.0158	39.0233	40.0308	41.0388	42.0101	42.0426	42.0468	42.9987	43.0183	43.0544	43.9895	44.0217	44.027	44.9791	44.9973	45.0338	49.9966	50.0148	51.0226	52.031	53.0387	54.0466	54.9969	55.0182	55.0544	55.9975	56.0265	56.0588	56.0633	57.034	57.0689	58.0414
												69.13	293	21.94	411.5	64.13	135.75	16.59	236.75	32.13	476	40.13	19.41	99.13	24.72	194.75	87.88	69.63	19.19	29	50.75	19.19	92	293.5	29.34	65.63	31.06	109.88	62.19	35.75	82.63	445	13.77	44.63	14.02	69.88	86.75	55.88	24.78
AU2	Succinic acid, but-3-yn-2-yl ethyl ester	C10H14O4	746	34.5	16691	2744.62	2.426	1689.9	NI		207804	29.0024	29.0386	30.0103	30.9981	31.018	31.9898	36	37.0069	38.0155	39.0233	40.0264	40.0311	41.0021	41.0389	42.0101	42.0425	42.0465	42.9991	43.0181	43.0544	43.9895	44.0218	44.0259	44.0569	44.9791	44.9972	45.0339	45.5274	49.0078	49.9962	50.0155	51.0232	52.0309	53.0386	54.0466	55.0179	55.0545	55.9964
												99.75	609	30.72	458.5	228	84.25	9.63	29.69	80.13	623	31.88	126.88	45.44	1424	110.75	43.13	164	19.56	689	195.75	64	19.38	44.75	16.38	34.63	23	284	15.8	6.73	222.5	136.5	211.75	56.94	313	266.5	219	1088	24.88
AU2	Succinic acid, but-3-yn-2-yl ethyl ester	C10H14O4	746	34.5	16691	2744.62	2.426	1689.9	NI		207806	29.0025	29.0386	30.0098	30.0424	30.9981	31.0179	31.9897	35.9996	37.007	38.0154	39.0233	40.0267	40.031	41.0019	41.0388	42.0103	42.0423	42.0465	42.9989	43.0181	43.0544	43.9895	44.022	44.0258	44.0576	44.9791	44.9971	45.0338	45.5267	49.0076	49.9962	50.0153	51.0232	52.0309	53.0386	54.0466	55.018	55.0544
												106.38	752	32.25	13.72	425	224.25	102	8.55	29.59	77.25	766	35.5	152.75	45.13	1628	145.5	57.88	217.75	25.09	869	287.5	75	16.63	54.5	15.63	27.28	22.69	380	28.41	11	206.75	131.5	247.75	77.25	409.5	334	249.75	1390
AU2	Ethyl 9-decenoate	C12H22O2	793	74.3	768022	2736.61	1.121	1687.6	1688		207810	29.0026	29.0387	30.0095	30.0417	30.9981	31.018	31.9895	35.9993	37.0079	38.0153	39.0232	40.0266	40.031	41.0018	41.0387	41.0835	42.0104	42.0422	42.0467	42.9986	43.018	43.0544	43.9895	44.0215	44.0259	44.0578	44.9787	44.997	45.0337	45.5261	49.0073	49.9964	50.015	51.0231	52.0309	53.0387	54.0463	55.018
												106.88	1076	26.31	28.59	304.5	278.5	87.63	8.73	48.75	97.5	1204	39.19	220	27.69	2176	13.23	190.75	107.88	344	25.19	1288	509	90.75	22.34	50.81	10.45	21.72	38.31	497.5	56.25	20.81	186.75	168	323	113	668	490.5	361.5
AU2	Ethyl 9-decenoate	C12H22O2	793	74.3	768022	2736.61	1.121	1687.6	1688		207812	29.0026	29.0388	30.0097	30.0418	30.9981	31.0181	31.9895	32.0203	35.9993	37.0079	38.0154	39.0232	40.0267	40.031	41.002	41.0387	41.0835	42.0102	42.0423	42.0467	42.9983	43.018	43.0544	43.9895	44.0213	44.0259	44.0579	44.9784	44.9971	45.0336	45.5261	46.0371	46.5348	49.0074	49.9963	50.0151	51.0231	52.0309
												106.88	1264	27.94	32.94	277.5	397	77.63	6.13	11.59	76.75	127.88	1444	37.56	267.5	21.28	2644	26.81	205.75	122.5	378	13.03	1540	601	101.13	34.75	46.19	14.48	20.78	58.94	504	54.19	13.44	9.45	21.66	162.25	204.75	352.5	128.5
AU2	Ethyl 9-decenoate	C12H22O2	793	74.3	768022	2736.61	1.121	1687.6	1688		207817	29.0024	29.0388	30.0101	30.0422	30.9981	31.0182	31.9896	32.0208	35.9995	37.0077	38.0155	39.0232	40.0265	40.031	41.0022	41.0388	41.0836	41.0877	42.0104	42.0424	42.0466	42.9984	43.0181	43.0545	43.0893	43.9896	44.0214	44.0258	44.0584	44.9789	44.9976	45.0337	45.5273	46.0371	46.5352	49.0074	49.9963	50.0156
												156.75	1822	31.31	22.66	278.5	710	117.88	23.25	18.38	106.38	228.25	2034	107.88	418	12.61	4200	20.59	22.97	258	149	423	12.19	2316	855	7.33	131.5	47.25	69.63	16.63	25.88	94.38	669	29.34	45.19	14.86	29.16	95.25	217.75
AU2	Ethyl 9-decenoate	C12H22O2	793	74.3	768022	2736.61	1.121	1687.6	1688		207820	29.0024	29.0388	29.08	30.0101	30.0425	30.9981	31.0182	31.9895	32.021	35.9996	37.0075	38.0154	39.0232	40.0262	40.0311	41.0024	41.0388	41.0877	42.0106	42.0424	42.0465	42.9993	43.0181	43.0545	43.0891	43.9896	44.0217	44.0258	44.0581	44.9793	44.9978	45.0229	45.0338	45.5273	46.0371	46.5348	49.0076	49.9967
												246.5	2260	23.81	25.31	26.03	274	852	124.25	23	19.94	91	236.5	2424	157.75	522	16.09	4936	31.53	275.5	161.5	590	11.19	2788	982	27.41	122.38	57.44	87.75	14.03	32.56	94	10.33	923	51.94	43.81	34.38	32.38	103.63
AU2	Ethyl 9-decenoate	C12H22O2	793	74.3	768022	2736.61	1.121	1687.6	1688		207824	29.0024	29.0389	29.08	30.0101	30.0422	30.9981	31.0183	31.9896	32.0212	35.9997	37.0076	38.0153	39.0231	39.0989	40.0264	40.0311	41.0023	41.0389	41.077	41.0877	42.0104	42.0423	42.0465	42.9982	43.0102	43.0181	43.0546	43.0889	43.114	43.1223	43.9898	44.0221	44.0263	44.0581	44.9796	44.9976	45.0229	45.0339
												287.5	2792	42.19	35.19	47.69	227	1070	108	14.08	13.97	127.63	235.5	2908	29.59	148.25	580	18.59	5840	30.66	11.23	327	202	753	9.61	44.88	3628	1220	46.44	7.97	34.63	126.38	118.13	98	30.25	31.66	102.63	35.06	1148
AU2	Ethyl 9-decenoate	C12H22O2	793	74.3	768022	2736.61	1.121	1687.6	1688		207828	29.0024	29.0389	29.08	30.0101	30.0418	30.9981	31.0182	31.9897	32.0223	35.9997	37.0077	38.0152	39.0231	39.099	40.0267	40.0311	41.002	41.0389	41.0771	42.0103	42.0421	42.0466	42.9979	43.0102	43.0181	43.0545	43.0887	43.1135	43.1223	43.9897	44.022	44.0264	44.0581	44.9796	44.9973	45.0235	45.0338	45.5272
												252.75	3152	10.92	51.69	59.88	203.5	1184	114	17.09	8.83	177.5	203	3060	78.63	153.25	704	16.88	6928	48.63	401.5	229.25	797	6.11	46.06	4520	1490	23	86.38	52.19	141	121.25	103.75	47.19	26.59	101.75	64.25	1306	59.56
AU2	Ethyl 9-decenoate	C12H22O2	793	74.3	768022	2736.61	1.121	1687.6	1688		207834	29.0026	29.0349	29.039	30.0102	30.042	30.9981	31.0068	31.0183	31.0599	31.9895	32.0214	35.9994	37.0077	38.0153	39.0232	39.0988	39.1341	39.5273	40.0267	40.0311	41.0022	41.0389	42.0105	42.042	42.0468	43.008	43.0182	43.0463	43.0546	43.1132	43.9897	44.0217	44.026	44.0575	44.9973	45.0235	45.0339	45.5275
												234.25	15.97	3932	47.31	72.88	161.5	11.28	1370	30.66	164.75	40.06	21.59	168	218.25	3652	5.36	40.25	13.95	178.75	800	26.09	8272	364.5	266.5	1034	7.06	5376	18.91	1498	54.81	136.5	107.13	94.25	51	107.13	85	1460	84.38
AU2	Ethyl 9-decenoate	C12H22O2	793	74.3	768022	2736.61	1.121	1687.6	1688		207839	29.0026	29.0351	29.0389	29.0452	30.0105	30.042	30.9981	31.0074	31.0182	31.0599	31.9896	32.0215	35.9993	37.0076	38.0152	39.0232	39.1028	39.1342	39.5277	40.0266	40.0312	40.9774	41.0027	41.0389	41.0993	42.0103	42.0421	42.0468	43.009	43.0182	43.0459	43.0545	43.9718	43.9895	44.0215	44.0261	44.058	44.9975
												235.25	34	4152	28.91	30.22	58.56	135	36.88	1512	26.72	139.5	46	42.63	134.75	294	3996	40.81	31.84	21.81	186.5	908	118.88	26.97	8656	22.75	418.5	340	1202	40.63	5864	23.56	1656	10.45	141	173.25	79.25	39.5	88.13
AU2	Ethyl 9-decenoate	C12H22O2	793	74.3	768022	2736.61	1.121	1687.6	1688		207845	29.0026	29.0389	29.0452	30.0103	30.0421	30.9982	31.0073	31.0181	31.9897	32.0214	35.9996	37.0075	38.015	39.0232	39.0859	39.1028	39.5278	40.0266	40.0311	40.9772	41.0024	41.0388	41.0807	41.0993	42.0103	42.0421	42.0468	42.0932	43.0086	43.0135	43.0181	43.0465	43.0546	43.1886	43.9716	43.9898	44.0214	44.0258
												221.75	3760	15.05	37.31	83.25	300	10.73	1870	119.13	20	30.72	134.5	270.5	4032	54.25	40.19	14.14	245.75	971	36.94	13.75	8368	51.25	10.67	464	373	1176	23.75	61.56	42.38	6616	27.78	1682	69.38	75.13	116.63	136.5	80.63
AU2	α-Terpineol	C10H18O	791	38.4	3943787	2736.61	1.409	1687.6	1688		207850	29.0025	29.0389	30.0104	30.0423	30.9983	31.0181	31.9897	32.0212	35.9999	37.0074	38.0151	39.0232	39.0742	39.0787	39.086	39.091	39.5273	39.5933	40.0264	40.031	41.0024	41.0389	41.0807	41.099	41.1063	41.3409	42.0105	42.0423	42.0468	42.0933	43.0181	43.0546	43.1887	43.9715	43.9899	44.0215	44.0258	44.0581
												204	3288	34.06	76	205.25	1974	137.25	20.28	24.06	96.63	164	4016	27.06	27.06	21.19	15.36	13.05	11.45	170	957	19.28	8144	11.7	68.5	12.33	33.81	365.5	294	932	41.5	6712	1830	38.56	17.16	128.5	112.88	67.38	91.25
AU2	α-Terpineol	C10H18O	791	38.4	3943787	2736.61	1.409	1687.6	1688		207855	29.0024	29.039	30.0106	30.0421	30.9982	31.0182	31.9897	32.0215	35.9996	37.0076	38.0153	39.0232	39.0741	39.0787	39.0915	39.5273	39.5934	40.0265	40.031	41.0018	41.0389	41.0799	41.0861	41.099	41.1055	41.3408	42.0104	42.0424	42.0468	43.0182	43.0546	43.0812	43.0926	43.9894	44.0213	44.0258	44.0585	44.9976
												210.75	2772	14.11	62.38	225.5	1930	112.5	15.23	14.34	151.75	178.5	3648	36.25	20.41	82.25	35.75	44.5	143.25	860	18.72	7496	9.66	53.19	54.06	32.81	10.16	220.5	243.5	772	7264	1884	10.8	5.97	99.38	150.5	49.25	78.38	72.75
AU2	α-Terpineol	C10H18O	791	38.4	3943787	2736.61	1.409	1687.6	1688		207861	29.0025	29.0389	30.0104	30.0418	30.9982	31.0182	31.9897	32.0215	35.9997	37.0076	38.0156	39.0233	39.0921	39.5277	40.0266	40.031	41.0025	41.0389	41.0802	41.0861	41.1054	42.0104	42.0424	42.0468	43.0182	43.0546	43.0797	43.0926	43.1443	43.9899	44.0216	44.0256	44.0581	44.9973	45.0234	45.0336	45.0901	45.5272
												186.75	2372	35.81	39.38	194	2032	86.38	18.84	12.2	162.5	245.5	3900	41.38	37.38	93.5	701	10.97	6216	49.63	11.7	48.88	207.75	182.25	674	7280	1578	43.19	25.09	43.19	134.25	176.25	43.63	77.13	54.88	81.25	795	44.38	82.63
AU2	α-Terpineol	C10H18O	791	38.4	3943787	2736.61	1.409	1687.6	1688		207868	29.0025	29.039	30.0107	30.0421	30.9981	31.0182	31.0902	31.9898	32.0216	35.9989	37.0077	38.0154	39.0233	39.1713	39.5279	40.0263	40.0312	41.0027	41.0389	41.0853	42.0102	42.0425	42.0468	43.0182	43.0546	43.0595	43.0798	43.0939	43.1443	43.9897	44.0216	44.0247	44.0583	44.9978	45.0235	45.0338	45.0902	45.5276
												199.5	1574	22.03	40.56	221.5	1910	19.88	121.13	21.22	23.69	158.25	296	3400	37.13	20.38	118.63	787	15.25	4696	71.13	171.25	204.75	518	6000	1238	88	10.98	23.75	20.56	70.38	192.75	48.13	26.69	23.47	79.5	626	13.81	160.75
AU2	α-Terpineol	C10H18O	791	38.4	3943787	2736.61	1.409	1687.6	1688		207878	29.0024	29.0344	29.0388	30.0108	30.0425	30.9981	31.0182	31.0596	31.9896	32.0212	35.9989	37.0075	38.0153	38.5197	39.0232	39.5268	40.0272	40.0309	41.0388	41.0793	41.092	42.01	42.0421	42.0467	42.9993	43.0083	43.0181	43.0547	43.142	43.9895	44.0215	44.0263	44.0585	44.9794	45.0239	45.0338	45.5277	46.0298
												168.25	23.56	1250	23.19	23.38	267	1744	95.75	169.25	19.63	26.75	138.75	255	15.64	3240	62.75	109	684	4120	17.97	9.25	91.88	154.5	381.5	14.8	40.63	5320	1108	57	71.63	116.5	87.88	41.25	8.5	46.25	477	70.63	15.75
AU2	α-Terpineol	C10H18O	791	38.4	3943787	2736.61	1.409	1687.6	1688		207889	29.0023	29.039	29.0719	30.9982	31.0182	31.9896	32.0212	37.0072	38.0152	38.5194	39.0231	39.527	40.0266	40.0309	41.0389	41.1006	41.1079	42.0111	42.0421	42.0466	42.9982	43.0181	43.0548	43.0837	43.2009	43.9894	44.0215	44.0254	44.0582	44.979	45.0231	45.0341	45.5273	46.0306	46.5369	47.0379	49.0073	49.9962
												143.75	1104	32.38	323.5	1342	113.88	21.13	131.25	247.75	16.5	2420	46.63	128	578	3352	37.88	8.38	89.88	107	251.75	12.84	4520	888	10.13	33.31	119.75	120.63	35.5	22.91	23.28	68.38	367.5	81.75	27.19	17.47	23.88	83.63	85
AU2	α-Terpineol	C10H18O	791	38.4	3943787	2736.61	1.409	1687.6	1688		207896	29.0021	29.0388	30.0429	30.9979	31.0181	31.9894	32.0214	37.008	38.0155	38.5202	39.0231	39.527	40.0266	40.0309	41.0387	41.1006	41.1079	42.0098	42.0422	42.0466	42.9974	43.0067	43.018	43.0545	43.1052	43.1958	43.2013	43.2044	43.2074	43.9892	44.0211	44.0258	44.0578	44.9789	45.0234	45.0337	45.527	46.031
												129.25	819	10.77	272.5	1170	121.25	22.69	155	217.5	10.66	2228	28.75	94.75	580	2856	15.2	28.25	59	130	162.5	11.64	20.84	3896	738	62.06	35.88	13.27	49.88	35.25	91.38	70.63	20.22	14.75	15.31	40.88	332.5	58.44	17.34
AU2	Terpene compound	NI	NI	NI	10486	2736.61	1.872	1687.6	NI	Identification unconfirmed	207904	29.0026	29.0389	30.0422	30.9981	31.0182	31.9896	37.0072	38.0155	39.0231	39.5282	39.9623	40.0266	40.0309	41.0387	42.0104	42.0423	42.0468	42.9999	43.0069	43.0179	43.0544	43.1007	43.1508	43.9895	44.0215	44.0262	44.0567	44.9794	44.9975	45.0234	45.0337	45.5271	46.0307	49.0078	49.9966	50.0156	51.023	51.0868
												134	634	22.09	300	1132	138.5	106	196.75	1908	56.56	14.56	66.75	405.5	2420	87.13	74.5	189	21.41	32.25	3152	543	62	25.25	74.63	45.06	24.03	20.41	16.94	15.23	48.94	249.5	40.5	28.53	27.59	141	276	879	38.5
AU2	Terpene compound	NI	NI	NI	10486	2736.61	1.872	1687.6	NI	Identification unconfirmed	207912	29.0024	29.0388	30.0423	30.998	31.0181	31.9896	37.0075	38.0153	39.0231	39.0749	39.0976	39.527	39.9619	40.0266	40.0308	41.0389	42.0102	42.0418	42.0467	43.018	43.0545	43.1508	43.9894	44.0216	44.0262	44.0578	44.9788	44.9969	45.0234	45.0339	45.5271	46.0315	49.0072	49.9963	50.0151	51.023	52.0263	52.031
												89.38	568	9.72	281.5	782	122	89.75	298.5	1830	23.91	8.77	20.25	16.63	55.69	311	2096	115.25	85.13	180.75	2812	531	24.19	75.75	64.75	24.03	20.88	23.34	32.69	45.19	271.5	22.84	42.19	48.5	236.75	304.5	657	10.22	269.5
AU2	Terpene compound	NI	NI	NI	10486	2736.61	1.872	1687.6	NI	Identification unconfirmed	207922	29.0022	29.0342	29.039	30.998	31.018	31.9896	34.4969	37.008	38.0153	39.0232	39.098	39.1619	39.1684	39.5274	39.9625	40.0269	40.0311	41.0388	42.0101	42.0418	42.0466	42.9993	43.018	43.0543	43.9893	44.0211	44.0256	44.0578	44.9797	44.9973	45.0226	45.0337	45.5266	46.03	46.5374	49.0075	49.9965	50.015
												106	8.58	541	328	702	115.63	13.02	104.75	184.75	1714	29.31	100.5	23.16	49.81	9.17	100.13	273	1830	56.88	90.13	147	11.69	2436	473.5	134.5	45.81	58.81	23.28	22.34	22.41	11.39	263	48.56	20.34	18.66	13.17	239.5	269.5
AU2	NI	NI	NI	NI	17971	2744.62	1.965	1689.9	NI	Identification unconfirmed	207930	29.0025	29.0353	29.0387	30.9979	31.018	31.9894	34.4979	37.0078	38.0152	39.0231	39.098	39.5272	39.9615	40.0265	40.0309	41.0387	42.0104	42.0418	42.0467	42.9982	43.0179	43.0545	43.9892	44.0212	44.0256	44.0583	44.9795	44.9967	45.0235	45.0335	45.5269	46.0309	49.0072	49.9963	50.0149	51.023	52.0308	53.0384
												100	18.94	501.5	364.5	585	143.5	12.61	46.38	144.25	1420	12.08	20	23.97	39.19	296	1624	54.88	59.94	105	25.03	2292	430.5	106.5	38.19	40.19	14.84	31.59	20.31	41.94	211.5	29.5	22.91	18.41	180	227.75	586	183.5	916
AU2	NI	NI	NI	NI	17971	2744.62	1.965	1689.9	NI	Identification unconfirmed	207936	29.0023	29.0356	29.0388	30.9982	31.0181	31.9895	34.498	35.9987	37.0073	38.0153	39.0232	39.0939	39.5275	39.9609	40.0268	40.0309	41.0388	42.0103	42.0423	42.0467	42.9985	43.0181	43.0545	43.9898	44.0223	44.0259	44.979	44.9969	45.0337	45.5271	49.0074	49.9963	50.0151	51.0228	52.0307	53.0384	54.0465	55.0177
												84.13	25.69	461	434.5	486.5	90.13	40.75	9.97	72.63	134.25	1336	47.44	8.98	36.88	28.84	232	1388	91.5	51	106.63	12.39	2092	410	108.75	45.63	31.78	29.28	28.56	311	21.06	35.94	257.5	267	496.5	162.5	953	221.5	157
AU2	NI	NI	NI	NI	17971	2744.62	1.965	1689.9	NI	Identification unconfirmed	207949	29.0025	29.0388	30.9981	31.018	31.9895	35.9996	37.0076	38.0153	39.0232	39.5272	40.026	40.0311	41.0389	41.077	41.1068	42.0105	42.0422	42.0466	42.9992	43.018	43.0545	43.9897	44.0215	44.0258	44.979	44.9977	45.0237	45.0335	45.5272	46.0315	49.0068	49.9961	50.015	51.0231	52.0309	53.0388	54.0465	55.0176
												69.13	422	324	388	112.13	24.34	50.5	106	1136	6.31	36.75	226.25	1386	35.63	58.44	53.75	52.94	105.88	21.44	1726	365	108.13	43.06	32.94	22.06	29.78	12.58	245.75	34.5	30.41	32.69	188.5	166.75	346.5	159.75	767	155.25	168.5
AU2	NI	NI	NI	NI	17971	2744.62	1.965	1689.9	NI	Identification unconfirmed	207957	29.0022	29.0388	30.998	31.0181	31.9895	37.0075	38.0153	39.0231	40.0267	40.0311	41.0389	42.0105	42.0419	42.0465	43.0002	43.018	43.0547	43.9891	44.0211	44.0259	44.9791	44.997	45.023	45.0338	45.528	49.0082	49.996	50.0152	51.0231	52.0307	53.0385	54.0461	55.018	55.0545	56.0252	56.0575	56.064	57.0338
												65	482	395	410	133.75	30.19	89.38	1026	42	172.75	1242	54.94	50.88	141.75	12.39	1750	266	80	36.63	35.94	20.25	27.16	21.66	239.75	26.5	27.34	196.75	197.25	472.5	128.75	600	228.5	215	653	63.56	31.53	19.78	65.13
AU2	NI	NI	NI	NI	17971	2744.62	1.965	1689.9	NI	Identification unconfirmed	207967	29.0023	29.0387	30.9979	31.0181	31.9895	34.4977	37.0076	38.0157	39.0234	40.026	40.0305	41.0029	41.0388	41.1267	42.0104	42.0423	42.0472	43.0179	43.0546	43.9898	44.022	44.0259	44.9792	44.9972	45.0232	45.0336	45.5267	49.0077	49.9963	50.0151	51.023	52.0313	53.0389	54.042	54.0469	55.0177	55.0541	56.0256
												97.13	346	436	336.5	141.5	42.38	81.75	74.25	863	22.28	206.5	9.66	1202	26.88	50.75	53.81	84.88	1458	356.5	79.88	20.69	22.94	22.84	67.38	21.06	207.75	59.69	41.81	245.5	229.5	394.5	174	677	32.75	131	164.75	668	59
AU2	NI	NI	NI	NI	285250	2736.61	3.302	1687.6	NI	Identification unconfirmed	207978	29.0023	29.0389	30.0096	30.9984	31.0181	31.9896	37.0072	38.0153	39.0233	39.9622	40.0264	40.0305	41.0029	41.0389	41.0999	42.0105	42.0427	42.0468	42.9984	43.0181	43.0545	43.9895	44.0208	44.0261	44.9793	44.9975	45.0222	45.0339	45.5277	46.535	49.0078	49.9963	50.0152	51.023	52.0308	53.0385	54.0416	54.0463
												68.25	340.5	16.38	446	431.5	71.13	63.81	83.13	726	8.52	25.88	138.25	20.59	1202	10.52	85	49.5	101.5	15.42	1564	288.5	62.94	43.69	45.31	8.67	34.13	30.72	228.25	14.72	19.91	29.38	271.5	155.5	329	102	594	30.31	195.5
AU2	NI	NI	NI	NI	285250	2736.61	3.302	1687.6	NI	Identification unconfirmed	208011	29.0022	29.039	30.0101	30.9982	31.0179	31.9895	37.0074	38.0154	39.0234	39.5273	39.9624	40.0251	40.0313	41.0389	42.0102	42.0427	42.0463	42.9979	43.018	43.0547	43.9894	44.021	44.0248	44.9797	44.9981	45.0236	45.0337	45.5263	49.0072	49.9963	50.0153	51.0229	52.0311	53.0387	54.0427	54.0461	55.0182	55.0542
												53.19	291	10.77	397.5	261	141	110.38	79.63	816	18.66	31.25	44.69	134.75	856	61.31	40.38	96.5	19.47	1390	298	130	15.44	31.34	28.81	28.78	49.06	397	46.56	57.06	186.5	142	246	125	617	8.75	168	107.5	433.5
AU2	NI	NI	NI	NI	285250	2736.61	3.302	1687.6	NI	Identification unconfirmed	208021	29.002	29.0388	30.0098	30.9979	31.0181	31.9897	37.0076	38.0153	39.0232	39.528	39.9612	40.0268	40.031	41.0388	42.0102	42.0419	42.0468	42.9979	43.0181	43.0546	43.9895	44.0208	44.0262	44.9792	44.9968	45.0229	45.0337	45.5268	49.0065	49.9962	50.0153	51.023	52.0307	53.0384	53.1095	54.0421	54.0464	55.018
												95.38	292.5	14.13	402.5	355	124.13	46.06	108.5	953	22.5	15.09	20.53	153.75	1011	45.56	44.25	85.75	27.28	1604	288	96.88	22.63	26.56	32.63	13.72	30.44	539	21.5	17.38	232.25	174.75	368	143	557	35.81	24.44	187.75	111.5
AU2	NI	NI	NI	NI	285250	2736.61	3.302	1687.6	NI	Identification unconfirmed	208028	29.0023	29.0389	30.0105	30.9981	31.0181	31.9897	35.9994	37.0073	38.0154	39.0233	39.5277	39.9617	40.0266	40.0311	41.0388	42.0103	42.0427	42.0466	42.998	43.018	43.0546	43.0926	43.9897	44.0216	44.0258	44.0577	44.9789	44.9975	45.0233	45.0338	45.5272	46.037	49.0087	49.9963	50.0153	51.023	52.0309	53.0387
												147.25	344.5	38.38	455	366	94.5	41.13	57.63	96.13	1020	5.57	11.25	22.59	176.75	1252	47.19	33.5	86.5	11.09	1572	288.5	42.13	140	59.81	46.88	11.05	39.31	23.09	26.28	746	62.31	20.56	43.25	227.75	230.75	499.5	128.5	591
AU2	NI	NI	NI	NI	285250	2736.61	3.302	1687.6	NI	Identification unconfirmed	208044	29.0024	29.0386	30.0102	30.042	30.9983	31.0182	31.9893	37.0073	38.0151	39.0232	39.5272	39.9622	40.0263	40.0308	41.0389	42.0099	42.0421	42.0468	43.0006	43.018	43.0545	43.9895	44.0209	44.026	44.058	44.9798	44.9985	45.0338	45.5272	46.0365	49.0075	49.9963	50.0154	51.0233	52.0312	53.0387	54.0467	55.018
												75	421	14.55	20.41	392.5	430	102.13	53.31	129.25	1023	19.97	9.08	35.38	151.75	1324	54	46.13	105.63	38.75	1746	338.5	87.5	27.94	33.56	23.38	10.52	8.22	1060	39.56	31.66	15.88	201.25	219.5	432.5	133.75	551	171.5	141.75
AU2	NI	NI	NI	NI	285250	2736.61	3.302	1687.6	NI	Identification unconfirmed	208055	29.0023	29.0387	30.0107	30.041	30.9981	31.0182	31.9896	37.0074	38.0152	39.0231	39.0971	39.9622	40.0265	40.0311	41.0386	41.1159	42.0105	42.0424	42.0462	43.0179	43.0544	43.0871	43.9896	44.0214	44.0264	44.0588	44.9789	45.0236	45.0335	45.5273	46.0356	49.0072	49.9965	50.0151	51.023	52.031	53.0387	54.0468
												152	378	15.95	21.16	347	374	101.38	40.75	129.5	974	46	25.25	31.66	161.75	1138	61.81	41.5	34.56	100.25	1820	364	7.42	123.38	44.81	41.44	10.3	14.84	15.48	1314	8.05	31.78	40.38	228.75	172.75	404.5	156.5	637	126
AU2	NI	NI	NI	NI	285250	2736.61	3.302	1687.6	NI	Identification unconfirmed	208067	29.0024	29.0388	30.0103	30.043	30.998	31.018	31.9896	35.9995	37.0076	38.0152	39.0232	40.0264	40.031	41.0388	41.2249	42.0102	42.0418	42.0466	42.9992	43.018	43.0545	43.9896	44.0213	44.0257	44.9793	45.0336	45.5267	46.0366	48.9899	49.0078	49.9965	50.0153	51.0233	52.0305	53.0386	54.0415	54.0464	55.0179
												86.13	374	11.64	18.53	340.5	293	109.5	23	56.31	96.5	887	30.5	150.75	935	21.56	52.25	40	110.63	12.48	1688	366	78	32.06	90.5	21.81	1532	36.06	58.81	20.75	29.09	280	211.25	427	123.88	511.5	32.69	112	125.75
AU2	Siloxane	NI	NI	NI	NI	NI	NI	NI	NI	From GC system	208082	29.0021	29.0387	30.0104	30.9981	31.0182	31.9891	37.0072	38.0155	39.0232	40.0257	40.031	41.0389	42.0101	42.0427	42.0467	42.9984	43.0183	43.0543	43.9899	44.0211	44.0261	44.98	45.0338	45.5266	46.0376	49.0065	49.9966	50.0149	51.0232	52.0311	53.0388	54.0463	55.0183	55.0546	56.0249	56.0568	56.0623	57.0338
												77.75	283	13.48	302.5	241.25	124.5	52.13	72.38	591	9.52	69.25	813	30.56	39.81	50.25	35.5	1350	293.5	97.63	21.47	44.25	16.41	1340	28.88	52.56	14.91	202	198	251.25	83.38	362	50.06	137	400	17	21.88	12.64	135.75
AU2	Siloxane	NI	NI	NI	NI	NI	NI	NI	NI	From GC system	208090	29.0022	29.0387	30.0101	30.9979	31.0178	31.9894	37.0078	38.0154	39.0232	39.9623	40.0271	40.0308	41.0389	41.0987	42.0107	42.0406	42.0459	42.9978	43.018	43.0544	43.9896	44.0212	44.0255	44.979	45.0337	45.5272	46.0372	49.9966	50.0151	51.0234	52.0316	53.0388	54.0458	55.0181	55.054	56.0257	56.0568	56.0624
												92.75	229.5	16.59	303.5	132.25	79.25	35.25	63.63	516	30.06	33.63	110.13	734	38	63.25	23.22	33.19	11.13	1154	244.5	98.75	28.53	46.94	20.19	1138	11.28	31.28	197.5	170.5	343.5	100.13	334.5	105.25	95	260	7.28	7.05	13.97
AU2	Siloxane	NI	NI	NI	NI	NI	NI	NI	NI	From GC system	208096	29.0025	29.0388	30.0102	30.9979	31.0182	31.9895	37.0075	38.0158	39.0232	39.9624	40.0262	40.0309	41.0388	42.01	42.0483	42.9984	43.0181	43.0542	43.9898	44.0211	44.0264	44.9789	45.0338	45.5277	46.0364	49.9962	50.0152	51.0232	52.031	53.039	54.0461	55.0185	55.0541	56.0633	57.0336	57.0701	57.5273	58.0417
												66.38	286	20.53	455.5	135.25	119.88	41.38	92.75	547	14.25	16.44	90.38	476	46.13	41.19	43.31	1034	232	109.13	11.05	37.94	35.63	981	13.97	9.98	224.75	150.25	270.5	92	228.25	69.75	95.5	207.75	7.17	65.63	70.38	8.77	28.97
AU2	NI	NI	NI	NI	25042	2744.62	3.366	1689.9	NI	Identification unconfirmed	208103	29.0022	29.0388	30.0097	30.998	31.0178	31.9896	37.0073	38.0143	39.0231	40.0258	40.031	41.0389	42.0085	42.0469	42.9981	43.018	43.0543	43.9894	44.0212	44.026	44.9796	44.9969	45.0338	46.0369	49.9962	50.015	51.0229	52.0313	53.0386	54.0464	55.0176	55.0541	56.0256	56.0619	57.0337	57.0695	57.5268	58.0417
												78.25	192	9.3	356	127.75	147.5	11.72	69.25	424.5	5.75	72.63	406.5	10.38	26.38	39.38	944	151	105.38	14.61	32.94	29.25	8.25	948	26.88	274	116.25	269	69.38	200	46.25	81.25	231	29.56	26.59	68.75	16.16	22	11.28
AU2	α-Terpineol	C10H18O	791	38.4	3943787	2736.61	1.409	1687.6	1688		208571	29.0023	29.0387	30.0103	30.9982	31.018	31.9893	34.497	37.0076	38.0151	39.023	39.9618	40.0309	41.0388	42.0104	42.0423	42.0468	42.9982	43.0179	43.0542	43.9897	44.0215	44.0258	44.9792	44.9968	45.0336	49.0069	49.9967	50.0156	51.0229	52.0313	53.0387	54.041	54.0467	55.0181	55.0543	56.0253	56.0624	57.0334
												90.75	374.5	8.53	463	109	89	21.13	17.81	38.5	485.5	11.45	80.63	861	116.88	26.66	121	31.81	345.5	138.75	142.25	9.5	30.47	41.38	42.19	181	15.88	311	41.94	63.94	65.88	238	12.92	136.75	144	626	22.5	78.88	47.69
AU2	Succinic acid, but-3-yn-2-yl ethyl ester	C10H14O4	746	34.5	16691	2744.62	2.426	1689.9	NI		208579	29.0022	29.0389	30.0102	30.0424	30.9982	31.0179	31.9896	34.4969	37.0075	38.0152	39.0232	39.5276	39.9624	40.0263	40.0309	41.0385	42.0098	42.0424	42.0468	42.997	43.0074	43.0179	43.0546	43.9894	44.021	44.0253	44.059	44.9785	44.9966	45.0338	49.0079	49.9963	50.0154	51.023	52.0308	53.039	54.0421	54.0463
												106.88	848	12.11	9	487	247.75	114.13	27	61.94	88.75	821	7.17	11.83	14.36	136.5	1430	78.25	55.94	161.5	21.81	9.56	751	239.25	134.25	13.52	32.19	10.7	18.53	52.94	335.5	8.09	267.5	104.38	249.25	84.63	363.5	23	238.25
AU2	Succinic acid, but-3-yn-2-yl ethyl ester	C10H14O4	746	34.5	16691	2744.62	2.426	1689.9	NI		208582	29.0026	29.0389	30.0105	30.0422	30.9981	31.0179	31.9895	34.4971	37.0075	38.0154	39.0231	39.5277	39.9623	40.0261	40.0311	41.0386	42.0097	42.0423	42.0467	42.997	43.0076	43.0178	43.0499	43.0546	43.9894	44.0213	44.0255	44.0589	44.9784	44.9966	45.0338	45.5278	49.0079	49.9961	50.0153	51.0231	52.0307	53.0389
												93	1007	11.22	15.23	462.5	310.5	166	20.5	68.88	102.25	1122	10.02	13	29.31	218.5	1700	102.75	56.88	231.25	19.78	13.88	1034	25.34	332.5	133.75	13.56	56.44	17.66	13.72	52.19	425	9.08	12.27	223	124.63	269.5	101	520
AU2	α-Terpineol	C10H18O	791	38.4	3943787	2736.61	1.409	1687.6	1688		208585	29.0027	29.0388	30.0108	30.0421	30.998	31.018	31.9895	34.4973	37.0077	38.0153	39.023	39.5274	39.9624	40.0259	40.0312	41.0386	42.0097	42.0425	42.0467	42.9973	43.0076	43.0178	43.0499	43.0545	43.0735	43.9897	44.0217	44.0261	44.0588	44.9788	44.9967	45.0226	45.0338	45.5276	49.0077	49.9962	50.0153	51.0233
												100.38	1186	17.47	21.16	416	410	166	17.41	82	115	1414	9.72	11.66	53.44	281	2084	129	59.81	308.5	17.44	22.31	1454	40.44	424.5	19.84	113.13	11.7	66.25	21.06	12.84	28.84	9.11	485	20.31	16.97	216.25	161	315.5
AU2	Ethyl 9-decenoate	C12H22O2	793	74.3	768022	2736.61	1.121	1687.6	1688		208587	29.0026	29.0388	30.0109	30.042	30.998	31.018	31.9896	34.4974	37.0076	38.0153	39.023	39.5268	39.9625	40.026	40.031	41.0386	42.0099	42.0426	42.0466	43.0077	43.0179	43.05	43.0544	43.0735	43.9898	44.0219	44.0264	44.0585	44.9789	44.9969	45.0228	45.0338	45.5274	49.0074	49.9964	50.0154	51.0235	52.0309
												113.5	1308	20.16	26.69	389	497	134	13.77	83.25	129.5	1556	9.58	9.39	65.5	299.5	2416	134.75	75.38	342.5	26.91	1754	46.44	479	30.75	105	15.83	57	19.56	11.28	21.94	15.53	512	24.47	17.13	226.75	196.25	396	173
AU2	Ethyl 9-decenoate	C12H22O2	793	74.3	768022	2736.61	1.121	1687.6	1688		208589	29.0025	29.0388	30.0107	30.0419	30.9981	31.0181	31.9895	32.5189	34.4974	37.0075	38.0152	39.023	39.5267	39.9625	40.026	40.0309	40.0969	41.0386	42.01	42.0427	42.0466	43.0078	43.018	43.0501	43.0544	43.0736	43.9899	44.0219	44.0264	44.0583	44.979	44.9965	45.0229	45.0338	45.5274	46.0318	49.0073	49.9965
												141	1388	22.03	34.75	362.5	567	106.63	7.05	11.81	80.25	146.25	1682	13.98	7.65	68.13	309.5	23.84	2768	144	88.13	358.5	25.13	1996	42.38	532	31.44	101.5	26.78	40.31	20.41	10.33	31.97	17.47	560	24.31	10.17	17.16	224.75
AU2	Ethyl 9-decenoate	C12H22O2	793	74.3	768022	2736.61	1.121	1687.6	1688		208592	29.0024	29.0389	30.0101	30.0419	30.9982	31.0181	31.9893	32.5189	34.498	37.0074	38.0152	39.023	39.5266	39.9618	40.0262	40.031	40.0969	41.0387	41.0829	42.0102	42.0423	42.0465	43.008	43.0181	43.0499	43.0544	43.0736	43.9898	44.0218	44.0259	44.0582	44.9794	44.9957	45.0231	45.0337	45.5274	46.0317	49.007
												201.75	1540	23.97	49.44	309.5	653	113.5	23.84	11.17	81.13	171.25	1958	13.63	8.47	71.88	342	58.25	3320	14.56	200	121.13	375	14.27	2344	31.31	646	15.64	101.88	59.19	28.16	22.13	13.53	48	13.42	645	24.22	24.34	29.16
AU2	Ethyl 9-decenoate	C12H22O2	793	74.3	768022	2736.61	1.121	1687.6	1688		208595	29.0025	29.0389	30.01	30.0421	30.9983	31.0182	31.9893	32.0213	32.519	34.4983	37.0074	38.015	39.0231	39.5268	39.9619	40.0263	40.031	40.0969	41.0387	41.0829	41.1295	42.0104	42.0421	42.0466	43.0181	43.0495	43.0544	43.9896	44.0216	44.0258	44.0582	44.9798	44.9973	45.0233	45.0337	45.5272	46.0311	49.0069
												243.25	1862	29.66	52.19	247.25	777	134.25	15.58	32.5	23.22	90.63	180.25	2292	11.11	10.84	101	412.5	47.94	3880	49.13	14.36	275	150	445	2832	19.66	807	99.75	98	48.5	29.25	17.53	54.81	18.41	733	49.06	31.63	45.31
AU2	Ethyl 9-decenoate	C12H22O2	793	74.3	768022	2736.61	1.121	1687.6	1688		208598	29.0026	29.0389	30.0098	30.0426	30.9982	31.0182	31.9895	32.0215	32.5191	34.4983	37.0075	38.015	39.0231	39.528	39.9626	40.0263	40.0311	40.0969	41.0388	41.083	41.1296	42.0104	42.0421	42.0467	43.0181	43.0545	43.0825	43.9897	44.0216	44.0258	44.0579	44.9783	44.9798	44.9977	45.0233	45.0337	45.5273	46.0302
												203.75	2172	26.31	36.63	224.25	880	138	30.28	24.28	28.72	102.63	197	2684	12.5	11.7	124.63	501	13.16	4344	58.13	36.75	299.5	176.75	546	3364	985	35.63	101.88	121.25	64.5	39.56	7.41	11.7	87.38	25.78	804	70.63	21.81
AU2	Ethyl 9-decenoate	C12H22O2	793	74.3	768022	2736.61	1.121	1687.6	1688		208602	29.0026	29.0389	30.0099	30.0424	30.9982	31.0182	31.9896	32.0217	32.5187	34.4982	37.0075	38.0154	39.0232	39.5279	39.9629	40.0266	40.031	41.0388	41.0823	41.1001	41.1296	42.0102	42.0421	42.0468	43.0181	43.0544	43.0755	43.0826	43.0887	43.99	44.0216	44.0256	44.0575	44.9798	44.9977	45.0231	45.0338	45.5273
												135	2344	18.25	24.91	216	1070	138.5	22.81	10.31	9.88	119.25	269.5	3048	12.83	11.2	88.63	614	5008	56.31	7.36	24.03	295.5	161	598	4012	1216	20.5	56.25	23.91	115.25	138.75	77.13	45.81	26.78	112.63	40.75	975	72.5
AU2	Ethyl 9-decenoate	C12H22O2	793	74.3	768022	2736.61	1.121	1687.6	1688		208606	29.0026	29.0389	30.0102	30.042	30.9983	31.0182	31.9895	32.0217	32.5182	37.0076	38.0155	38.5193	39.0232	39.5275	39.9631	40.0268	40.0309	41.0388	41.0687	41.0821	41.0999	41.1076	42.0101	42.0422	42.0468	43.0181	43.0544	43.0752	43.0778	43.0825	43.0887	43.6348	43.9902	44.0215	44.0256	44.0578	44.98	44.9978
												181.5	2304	47.31	34.81	197	1190	147.5	6.59	7.22	127.75	296	6.45	3236	36.06	7.63	87.25	620	5800	18.59	38.38	24.34	29.06	277.5	181	632	4640	1466	29.19	9.66	13.14	37.31	15.44	198	150.75	101.88	52.38	29.47	80.13
AU2	α-Terpineol	C10H18O	791	38.4	3943787	2736.61	1.409	1687.6	1688		208612	29.0024	29.0389	30.0103	30.0421	30.9983	31.0083	31.0182	31.9896	32.0223	32.5191	37.0077	38.015	38.52	39.0233	39.5273	39.9627	40.0268	40.0308	41.0388	41.0689	41.0711	41.0979	41.1039	41.1076	42.0102	42.0421	42.0466	43.008	43.0181	43.0546	43.0779	43.6349	43.99	44.0218	44.0258	44.058	44.9796	44.9978
												195.25	1980	79.63	40.69	228.75	16.97	1238	130.25	9.05	10.17	176	307	32.06	3448	51.38	14.95	176.75	583	6024	56.38	39.94	59.44	25.41	12.06	284	215.5	716	10.42	5296	1496	50.25	52.5	150	149.5	89.38	56.38	27.47	74.5
AU2	α-Terpineol	C10H18O	791	38.4	3943787	2736.61	1.409	1687.6	1688		208619	29.0025	29.039	30.0106	30.0419	30.9982	31.008	31.0182	31.9896	32.0217	37.0076	38.0153	38.5187	39.0231	39.0598	39.5275	39.963	40.0265	40.031	41.0388	41.0936	41.0964	41.1036	42.0102	42.0424	42.0466	42.1226	42.9986	43.0081	43.0181	43.0546	43.0819	43.9901	44.0142	44.0217	44.0255	44.06	44.9797	44.9974
												204	1810	22.88	29.44	247.25	22.78	1504	125.88	14.13	112.5	258.5	6.13	3056	42.44	26.13	7.37	107.63	584	4904	27.41	31.94	95.63	229.75	228.25	554	38.06	9.05	19.09	5656	1376	5.6	154	28.22	169.25	101.25	81	18.5	35.88
AU2	α-Terpineol	C10H18O	791	38.4	3943787	2736.61	1.409	1687.6	1688		208629	29.0025	29.039	30.0096	30.0422	30.9981	31.0069	31.0181	31.9898	32.022	35.9995	37.0075	38.0152	38.5196	39.0232	39.0967	39.5276	39.962	40.0268	40.0312	41.0389	41.0669	41.0919	42.0107	42.0423	42.0468	42.9982	43.0078	43.0183	43.0498	43.0546	43.0779	43.9896	44.0216	44.0256	44.0581	44.9797	44.9975	45.0149
												169.5	1516	6.97	55.5	279.5	37.38	1540	105.75	10.59	15.83	190	271	26.59	3204	65.88	43.56	11.67	93.75	572	4464	44.44	9.72	110.88	223.25	432.5	17.22	19.5	5408	24.69	1250	56.5	135	203.5	55.75	44.38	21.72	27.34	33.88
AU2	α-Terpineol	C10H18O	791	38.4	3943787	2736.61	1.409	1687.6	1688		208643	29.0024	29.0389	30.0102	30.0421	30.9982	31.0074	31.0182	31.9896	32.0209	35.9994	37.0076	38.0155	38.5191	39.0232	39.527	39.9617	40.0262	40.0311	41.0022	41.0389	41.089	41.0974	41.103	41.1237	42.0103	42.0421	42.0466	43.0009	43.0082	43.0181	43.0546	43.9894	44.0218	44.0258	44.0575	44.9794	44.9972	45.0163
												125.13	944	13.88	17.19	385	29.09	1190	117	11.14	49.5	171.25	247.75	19.38	2704	28.88	21.38	135.75	490.5	35.75	3468	37.06	38.5	45	14.23	106.75	152	315.5	54.75	11.69	4432	941	95.75	124.88	72.38	10.58	28.06	29.09	25.97
AU2	Terpene compound	NI	NI	NI	10486	2736.61	1.872	1687.6	NI	Identification unconfirmed	208652	29.0023	29.0388	30.0423	30.9981	31.0087	31.0181	31.9902	32.0211	35.9995	37.0075	38.0155	39.0233	39.0896	39.5273	39.962	40.0265	40.0311	41.0028	41.0388	41.1239	42.0104	42.0423	42.0466	43.0181	43.0545	43.1476	43.9895	44.0212	44.0261	44.0579	44.9794	45.0236	45.0335	45.5267	46.0307	46.0376	49.0074	49.9965
												140.5	752	25.84	344	13.66	1090	154.75	14.63	12.23	140.5	182.25	2152	39.06	32.44	7.85	63.06	575	56	3056	23.88	55.56	121.38	165.25	3784	860	56.94	120.13	86.75	32.5	46.5	24.38	57.06	335.5	69.5	28.88	15.19	89.63	160.25
AU2	Terpene compound	NI	NI	NI	10486	2736.61	1.872	1687.6	NI	Identification unconfirmed	208659	29.0028	29.0388	30.01	30.9979	31.0181	31.9894	32.0213	36.0001	37.0072	38.0152	39.0232	39.0899	39.5272	39.9634	40.0274	40.0311	41.0032	41.0389	42.0103	42.0421	42.0469	43.0005	43.0181	43.0546	43.9901	44.021	44.0258	44.0579	44.9796	45.0234	45.034	45.5278	46.0307	46.0378	49.0077	49.9964	50.0156	51.0233
												160.75	671	11.64	370.5	1122	133.5	20.47	11.2	129.75	191.75	2076	58.31	16.31	13.02	87.88	388.5	6.76	2388	73.88	110.38	143.25	15.14	3112	626	65	95.13	18.19	21.31	50.06	56.31	234.5	40.25	12.95	13.7	43.06	196	367.5	840
AU2	Terpene compound	NI	NI	NI	10486	2736.61	1.872	1687.6	NI	Identification unconfirmed	208666	29.0023	29.0388	30.0106	30.0422	30.9981	31.0181	31.9894	32.0215	35.9992	37.0074	38.0149	39.0233	39.5273	39.9627	40.0261	40.0311	41.0389	42.0099	42.0424	42.0469	43.0003	43.0181	43.0547	43.99	44.0211	44.026	44.0564	44.9787	45.0162	45.0239	45.0336	45.5277	46.0369	46.9953	49.0076	49.9965	50.0156	51.0234
												122.13	598	27.84	18.28	362.5	778	104.13	13.66	16.72	90.5	205	1664	34	6.82	57.19	309.5	1994	84.13	92.38	178.5	14.88	2612	510	91.63	101.88	49.69	11.81	52.38	8.73	23.69	248	50.81	10.84	16.94	50.13	322.5	393	793
AU2	NI	NI	NI	NI	17971	2744.62	1.965	1689.9	NI	Identification unconfirmed	208673	29.0027	29.0388	30.011	30.042	30.9982	31.018	31.9894	32.0219	35.9992	37.0074	38.0154	39.0232	39.5275	40.031	41.0388	41.0829	42.0099	42.042	42.0466	42.9983	43.0179	43.0544	43.9906	44.0213	44.0261	44.0567	44.9793	45.0158	45.0233	45.0338	45.5273	46.9947	49.0078	49.9966	50.0154	51.0234	51.5264	52.0255
												141	499.5	10.63	18.63	393.5	676	155.25	10.67	15.95	72	183.5	1548	39.13	333	1766	61.94	54.06	68.88	121.38	16.63	2156	478	79.88	65.88	39.25	16.91	48.44	8.28	33.13	227.25	25.69	42.81	51.88	213	333.5	708	48.25	37.5
AU2	NI	NI	NI	NI	17971	2744.62	1.965	1689.9	NI	Identification unconfirmed	208685	29.0026	29.0388	29.084	30.9981	31.018	31.9895	32.0211	37.0075	38.0151	39.023	40.0269	40.0309	41.0388	41.1107	42.0103	42.0416	42.0469	42.9992	43.018	43.0543	43.9896	44.0216	44.0255	44.0581	44.9789	45.0154	45.0228	45.0336	45.5275	46.0311	49.0074	49.9964	50.0155	51.0233	52.0308	53.0389	54.0422	54.0467
												57.44	377	33.25	409.5	594	173.75	23.41	52.25	128.5	1288	46	265.5	1562	29.78	67.38	50.44	127.88	33.25	2088	370	106.88	34.94	17.69	16.59	38.56	14.33	43.38	194.75	30.34	13.83	44.94	247.75	215.25	463	199.25	885	34.06	250
AU2	NI	NI	NI	NI	17971	2744.62	1.965	1689.9	NI	Identification unconfirmed	208693	29.0024	29.0388	30.998	31.0181	31.9893	35.9995	37.0071	38.0152	39.0229	40.0273	40.0309	41.0388	42.0103	42.0415	42.0465	43.0002	43.0179	43.0545	43.9894	44.0217	44.0256	44.0576	44.979	45.0159	45.0231	45.0336	45.5268	46.0312	49.0067	49.9967	50.0153	51.0232	52.0309	53.0386	54.047	55.0021	55.0184	55.0547
												49.06	384.5	445	552	118.13	20.78	68.88	152.75	1270	44.25	241	1532	38.44	40.13	75.88	38.94	1742	352	107.75	25.66	54.69	7.41	37.5	21.22	18.53	161.5	11.06	16.13	31.78	175	215.75	503.5	168.5	784	266.5	32.25	129	937
AU2	NI	NI	NI	NI	17971	2744.62	1.965	1689.9	NI	Identification unconfirmed	208701	29.0024	29.0386	30.998	31.0179	31.9898	35.9993	37.0073	38.0151	39.023	40.0266	40.031	41.0388	42.01	42.0422	42.0465	42.9994	43.0179	43.0546	43.9895	44.0209	44.0263	44.9789	45.0222	45.0336	45.5274	46.031	49.0067	49.9967	50.015	51.0232	52.031	53.0388	54.0468	55.0175	55.0547	56.0246	56.0585	57.0334
												71	368	514	494.5	108.25	19.69	51.25	166.25	985	14.75	187.75	1264	36.06	39.44	87.88	34.5	1532	223.25	79.25	10.58	30.34	63.81	25	177.5	35.75	38.5	52.56	189.5	154.75	412	141.75	694	213	87.63	712	9.11	62	105.25
AU2	NI	NI	NI	NI	17971	2744.62	1.965	1689.9	NI	Identification unconfirmed	208708	29.0025	29.0388	30.9981	31.0181	31.9894	35.9993	37.0076	38.0151	39.0231	40.0266	40.031	41.0388	42.0102	42.0464	42.9982	43.0178	43.0544	43.9892	44.0215	44.0259	44.9792	45.0167	45.0231	45.0333	45.5277	46.0307	49.0086	49.9968	50.0153	51.0235	51.1023	52.0266	52.0303	53.0386	54.0468	55.0184	55.0545	56.0254
												88.63	370	590	383	123	15.16	46.69	112.88	875	22.53	183.25	1017	33.06	109.13	41.81	1428	256.5	72.13	35	19.03	68.88	25.81	31.47	129.75	18.38	10.09	18.91	214.75	162.25	289.5	40.69	31.03	116.38	629	160.25	107.75	559	27.47
AU2	α-Terpineol	C10H18O	791	38.4	3943787	2736.61	1.409	1687.6	1688		208715	29.0024	29.0388	30.998	31.018	31.9894	35.9995	37.0074	38.0152	39.023	40.0263	40.0311	41.0388	42.0104	42.0439	42.0463	42.9995	43.0179	43.0541	43.9897	44.0223	44.0263	44.9792	45.0155	45.0224	45.0332	45.5267	49.0084	49.9967	50.0151	51.0234	52.0269	52.0308	53.0387	54.0468	55.0181	55.0546	56.0264	56.0572
												60.88	303	450.5	369.5	183	9.2	40.5	164.5	716	34.5	181.75	907	49.63	95.38	35.63	20.94	1012	186	60.69	15.28	21.03	34.75	16.5	12.69	146	40.19	15.22	233.5	181	289.5	10.14	122	586	146	82.63	432.5	23.53	27.03
AU2	Succinic acid, but-3-yn-2-yl ethyl ester	C10H14O4	746	34.5	16691	2744.62	2.426	1689.9	NI		208723	29.0023	29.0388	30.9981	31.018	31.9895	37.0072	38.0151	39.0231	40.0266	40.0311	41.0387	42.0102	42.0412	42.0462	43	43.018	43.0544	43.9706	43.9898	44.0215	44.0253	44.979	44.9969	45.0153	45.0231	45.0329	45.5269	49.0079	49.9963	50.0152	51.0233	52.0312	53.0387	54.0466	54.9986	55.0181	55.0548	56.025
												80.13	227.75	441	332.5	170.5	55	119.5	706	12.88	135.25	785	42.44	24.13	40.13	28.13	852	204.75	27.28	89.5	23.72	15.05	43.69	24.44	20.16	19.91	111	25.91	38.56	243.5	135.25	242.25	113.25	520	130.25	15.19	37.81	482	80.75
AU2	Succinic acid, but-3-yn-2-yl ethyl ester	C10H14O4	746	34.5	16691	2744.62	2.426	1689.9	NI		208732	29.0024	29.0388	30.9982	31.0181	31.9895	37.0076	38.0151	39.0232	40.0264	40.0309	41.0388	42.0106	42.0423	42.0467	42.9991	43.0177	43.0546	43.9719	43.9893	44.0212	44.0261	44.9792	44.9973	45.0158	45.0227	45.0337	45.5269	49.0068	49.9964	50.0156	51.0229	52.0311	53.0384	54.0463	54.998	55.0177	55.0544	56.025
												117	244.5	471	259	134.5	72	71	542	12.66	79.63	638	52.88	11.13	36.88	34.81	814	132	23.63	54.81	14.09	24.13	85.38	13.09	11.13	14.72	154.5	18.19	7.09	240	111.75	227.25	83	363	110.63	15.23	86.88	338	46
AU2	Succinic acid, but-3-yn-2-yl ethyl ester	C10H14O4	746	34.5	16691	2744.62	2.426	1689.9	NI		208745	29.0025	29.0388	30.9982	31.0178	31.9896	34.4971	37.0074	38.0151	39.0229	40.0266	40.0309	41.0387	42.0101	42.0415	42.0464	42.9978	43.0177	43.0546	43.9719	43.9889	44.022	44.0264	44.9794	44.9972	45.0151	45.0333	45.5276	49.0075	49.9964	50.0151	51.0232	52.0307	53.0388	54.0459	54.9975	55.0179	55.0543	56.0261
												61.88	231.25	504.5	208.5	86.88	25	34.25	105.88	480	18.78	76.75	568	47.13	20.47	37.5	40.38	677	157	14.33	101.13	19.69	31.69	68.25	41.19	9.7	110	17.28	27	245	101.5	188.25	71.75	305.5	110.75	21.72	79.63	247.5	27.25
AU2	α-Terpineol	C10H18O	791	38.4	3943787	2736.61	1.409	1687.6	1688		208771	29.0025	29.0386	30.0093	30.9981	31.018	31.9895	37.0069	38.0157	39.0232	39.9626	40.0304	41.0384	42.01	42.0468	42.9998	43.0179	43.054	43.9713	43.9894	44.0211	44.0264	44.9791	44.9972	45.0153	45.0333	49.0074	49.9964	50.0153	51.0235	52.0302	53.0385	54.0466	54.9974	55.0172	55.0543	55.9957	56.0254	56.0623
												63.25	170	8.58	387	149.25	121.63	24.31	54.69	370.5	10.92	63.5	400	25.5	34.19	32.75	563	126.63	21.94	99.13	9.58	14.94	47.94	14.33	20.81	167.75	26.28	248.25	86.13	121.25	38.19	260	73.5	37.13	93.13	199.25	9.02	33.88	25.53
AU2	NI	NI	NI	NI	25042	2744.62	3.366	1689.9	NI	Identification unconfirmed	208813	29.0023	29.0389	30.0095	30.9982	31.018	31.9899	35.9992	37.007	38.0149	39.0233	40.0307	41.0386	42.0099	42.0417	42.0467	42.9975	43.0181	43.0543	43.9896	44.0207	44.0257	44.9789	44.9969	45.0175	45.0339	45.5268	49.0084	49.9962	50.0158	51.0227	52.0312	53.0386	54.0464	55.0175	55.0544	56.0254	56.062	57.0339
												55.75	303	19.22	565	218.25	154	11.13	39.13	94.13	564	81.38	642	27.75	31.47	116.25	13.75	865	202	90	19.75	24.34	107.75	18.53	30.78	486.5	17.09	5.91	236.25	84.63	247.25	74	259.5	100	77.25	314.5	25.84	33.94	54.25
AU2	NI	NI	NI	NI	25042	2744.62	3.366	1689.9	NI	Identification unconfirmed	208835	29.0025	29.0388	30.9981	31.018	31.9895	35.9999	37.0076	38.0146	39.0229	39.0266	40.0309	41.0386	42.0098	42.0435	42.0465	42.9989	43.0182	43.0542	43.9719	43.9895	44.0222	44.0256	44.9789	45.0162	45.0234	45.0336	45.5276	49.9966	50.0149	51.023	52.0303	53.039	54.0465	54.9984	55.0181	55.0543	55.996	56.0577
												63.06	270.5	539	201	133.5	17.38	63.38	57.13	473	43.13	107.88	579	37.44	14.77	25.69	52.13	898	237.75	10.98	93.88	17.19	23.31	74.38	11.66	18.56	647	6.3	271	96.75	247.5	35.38	260	65.75	14.78	94.38	276	6.93	26.94
AU2	NI	NI	NI	NI	25042	2744.62	3.366	1689.9	NI	Identification unconfirmed	208845	29.0025	29.0388	30.9981	31.018	31.9896	37.0073	38.0155	39.0232	40.0312	41.0387	42.0097	42.0466	42.9991	43.0179	43.0544	43.9707	43.9898	44.0202	44.026	44.9788	45.0156	45.0242	45.0337	49.9967	50.0154	51.0233	52.0303	53.039	54.0455	54.997	55.0183	55.054	55.9958	56.0605	57.0343	57.0687	57.5264	58.0412
												55.63	207.25	621	145.75	170.75	41.19	70.13	378.5	60.13	408	24.75	54	42.94	544	150.75	28.19	81.25	44.94	20.69	113.75	27.47	5.89	619	254	116	173	77.5	240.25	38.44	21.78	86.5	194.5	22.56	42.13	77.38	39.75	37.06	5.13
AU2	α-Terpineol	C10H18O	791	38.4	3943787	2736.61	1.409	1687.6	1688		208858	29.0021	29.0388	30.9983	31.0181	31.9894	37.008	38.015	39.023	39.9632	40.031	41.0388	42.01	42.0464	42.997	43.0002	43.0179	43.054	43.9716	43.9897	44.0207	44.026	44.9794	45.0151	45.0337	49.9965	50.0151	51.0232	52.031	53.0391	54.0462	54.9986	55.0178	55.0542	55.9961	56.0589	56.0626	57.0336	57.5273
												71.75	202.5	473.5	82.13	238	22.28	35.25	324.5	12.69	34.56	331	22.16	25.31	6.84	27.13	425.5	165.75	29.34	57.19	12.52	21.78	59.94	10.73	609	253.25	79.5	163.25	72.63	163.25	43.31	13.94	64.5	153	17.41	8.56	26.38	50.38	19.63
AU2	NI	NI	NI	NI	26078	2752.62	0.206	1692.2	NI	Identification unconfirmed	209348	29.0025	29.0388	30.0101	30.9981	31.0181	31.9894	34.497	37.0071	38.0149	39.0232	40.0309	41.0388	42.0102	42.0415	42.0468	42.9988	43.018	43.0541	43.9723	43.9894	44.0255	44.9795	45.0338	49.9965	50.0152	51.0234	52.0309	53.0385	54.046	54.999	55.0183	55.0544	56.0616	57.0343	57.0701	57.5277	58.0413	58.9941
												48	255.25	33.13	702	89.25	163.25	43.56	17.41	44.25	369	71.13	491	42	18.69	61.81	33.5	176.5	96.63	16	75.75	35.13	58.88	129.25	251.25	58.69	69.75	34.31	145	85.5	31.69	95.75	437	71	33.13	52.44	19.06	22.09	19.22
AU2	α-Terpineol	C10H18O	791	38.4	3943787	2736.61	1.409	1687.6	1688		209355	29.0024	29.0388	30.0107	30.9982	31.0183	31.9895	37.0073	38.0152	39.023	40.0311	41.0388	42.0102	42.0414	42.0464	42.9981	43.0182	43.0542	43.9721	43.9893	44.0252	44.9788	44.9975	45.0335	49.9968	50.0155	51.0234	52.0312	53.0389	54.0468	54.998	55.0181	55.0547	56.0616	57.034	57.0697	58.041	58.9948	59.0493
												86.5	313.5	10.95	506	84.38	198.75	36.69	94.13	542	91.25	772	60.63	17.03	111.38	54.69	354	130.75	17.25	83.25	43.88	21.34	12.45	170.75	308.5	83.13	119.25	43.94	206.75	168.25	20	103.75	613	74.75	51.69	67	16.84	10.86	805
AU2	α-Terpineol	C10H18O	791	38.4	3943787	2736.61	1.409	1687.6	1688		209360	29.0023	29.0388	30.0107	30.998	31.0181	31.9896	34.4974	35.9993	37.0074	38.0152	39.0231	40.0264	40.0311	41.0388	41.0882	42.01	42.0419	42.0465	42.9978	43.0181	43.0544	43.9714	43.9897	44.0225	44.0255	44.979	44.9976	45.0233	45.0337	49.0069	49.9967	50.015	51.0233	52.0307	53.039	54.0468	54.9985	55.0181
												97.63	443	10.42	506	128.5	189.75	11.56	6.41	76	88.75	649	10.53	128.75	1019	30.69	53.38	28.59	164.5	53.31	608	162.75	10.28	103.5	10.83	58.56	35.81	21.28	9.91	166	16.25	306.5	125.88	210	76	366.5	187.75	37.44	141.75
AU2	Succinic acid, but-3-yn-2-yl ethyl ester	C10H14O4	746	34.5	16691	2744.62	2.426	1689.9	NI		209364	29.0023	29.0388	30.0101	30.9979	31.0181	31.9896	34.4976	35.9996	37.0074	38.0152	39.0232	40.0264	40.0312	41.0388	41.0883	42.0105	42.0423	42.0466	42.9997	43.0182	43.0545	43.9714	43.9898	44.0225	44.0258	44.0586	44.979	44.9971	45.0232	45.0339	49.0072	49.9967	50.0153	51.0234	52.0311	53.039	54.0467	54.9985
												84.63	640	6.57	565	239.75	175	29.25	10.2	95.75	78	828	20.47	104.13	1230	93.63	47.19	39.19	182.25	27.41	811	211.5	8.86	89.63	16.22	38.69	17.97	25.53	21.25	23.41	239.25	14.02	270	168.25	241.25	114.13	447.5	238.25	20.69
AU2	Succinic acid, but-3-yn-2-yl ethyl ester	C10H14O4	746	34.5	16691	2744.62	2.426	1689.9	NI		209369	29.0023	29.0388	30.01	30.0423	30.998	31.0181	31.9895	34.4977	35.9995	37.0075	38.0153	39.0231	39.9622	40.0264	40.0314	41.0388	41.0884	42.0103	42.0423	42.0467	42.9999	43.0182	43.0546	43.9717	43.9902	44.0222	44.0262	44.0581	44.52	44.9798	44.9971	45.0234	45.034	45.5274	49.0069	49.9966	50.0153	51.0233
												117.25	747	10.25	12.72	557	366	148.75	26.81	6.34	68.13	112.25	1138	14.81	21.06	133.25	1448	26.81	70.13	59.75	179.75	14.97	1044	299	14.67	70	29.22	41.56	32.19	28.31	49	36.69	35.69	316	26.22	17.47	210.75	177	254.5
AU2	Succinic acid, but-3-yn-2-yl ethyl ester	C10H14O4	746	34.5	16691	2744.62	2.426	1689.9	NI		209373	29.0025	29.0388	30.0102	30.0423	30.998	31.0181	31.9893	34.4976	35.9999	37.0079	38.0153	39.023	39.9621	40.0264	40.0311	41.0389	42.0104	42.0419	42.0466	42.9995	43.0182	43.0546	43.9719	43.9899	44.0212	44.026	44.0584	44.5201	44.9796	44.9971	45.0157	45.0237	45.0339	45.5275	49.0074	49.9967	50.0156	51.0232
												112.63	705	15.19	39.94	436.5	375	181.75	28.97	21.59	88.13	122.88	1174	13.81	15.42	172.75	1708	75.38	74	167.5	17.75	1280	353	12.31	66.63	43.31	35.31	24.09	30.47	59.44	25.63	20.72	12.03	344	29.16	37.81	223.75	222.75	378
AU2	α-Terpineol	C10H18O	791	38.4	3943787	2736.61	1.409	1687.6	1688		209377	29.0028	29.0389	30.0105	30.0424	30.9981	31.0182	31.9894	34.4977	36.0002	37.0081	38.0154	39.0232	39.5252	39.9619	40.0269	40.0309	41.0389	41.0828	42.0106	42.0419	42.0466	42.9993	43.0182	43.0544	43.972	43.9896	44.0213	44.0255	44.5201	44.9794	44.9972	45.0154	45.0338	45.5274	49.0075	49.9966	50.0155	51.0232
												126.5	720	23.09	27.72	344.5	428.5	200	35.44	30	151	89.5	1366	11.19	20.91	31.59	185.75	1966	31.81	71.88	66.75	199.5	25.47	1614	382	14.66	67.88	59	48.56	9.77	61	19.75	31.44	353	23.88	34.56	252.25	270.5	471.5
AU2	α-Terpineol	C10H18O	791	38.4	3943787	2736.61	1.409	1687.6	1688		209383	29.0025	29.0389	30.0105	30.0425	30.998	31.0182	31.9898	34.4976	35.9998	37.0076	38.0155	39.0232	39.5271	39.9627	40.0269	40.0309	41.0388	41.0829	42.0105	42.042	42.0466	42.9987	43.0181	43.0544	43.9721	43.9897	44.0203	44.0256	44.5203	44.9796	44.9975	45.0166	45.0233	45.0339	45.5278	46.0297	49.007	49.9966
												126.5	691	10.09	22.03	337.5	494	157.5	8.75	9.58	127.88	124.63	1430	15.55	13.88	32.56	306	1988	12.52	110	55.69	229	45.44	1802	356	15.59	100.13	71.88	50.06	5.67	69.13	33.06	21.69	14.52	312.5	47.5	32.06	19.19	254.75
AU2	α-Terpineol	C10H18O	791	38.4	3943787	2736.61	1.409	1687.6	1688		209390	29.0025	29.0388	30.0102	30.0425	30.9979	31.0182	31.9896	34.4976	35.9993	37.0075	38.0155	39.0232	39.5273	39.9624	40.0262	40.0307	41.0388	42.0103	42.0421	42.0466	42.9997	43.018	43.0545	43.9714	43.9896	44.0215	44.0255	44.9796	44.9967	45.0166	45.0232	45.0339	45.5276	46.0296	49.0074	49.9966	50.0151	51.0232
												117.13	657	12.91	11.78	429.5	608	142.25	16.63	13.81	110.63	118.75	1624	32.19	23.09	44.63	182	1910	107.13	49.63	215.5	14.75	1978	394.5	9.52	79.38	31.44	21.31	75.13	12.92	18.88	20.09	371.5	54.75	21.06	29.66	216	286	556
AU2	α-Terpineol	C10H18O	791	38.4	3943787	2736.61	1.409	1687.6	1688		209408	29.0024	29.0387	30.0098	30.0423	30.9981	31.0181	31.9896	34.4975	35.9997	37.0076	38.0153	39.023	39.5273	39.9616	40.0309	41.0388	42.0102	42.0421	42.0467	42.9995	43.018	43.0546	43.0596	43.972	43.9896	44.0212	44.0262	44.9796	45.0153	45.0233	45.0339	45.5273	46.0294	46.9952	48.0001	49.0074	49.9966	50.0153
												94.75	369	18.22	13.31	378.5	503.5	150	15.97	15	60.81	168.25	1364	10.64	8.25	241.5	1474	51.56	41.94	79.63	29.13	1832	400.5	40	39.44	101.88	34.94	33.25	119.63	18.78	10.19	236	39.19	9.08	19.63	5.48	23.88	250.5	259
AU2	α-Terpineol	C10H18O	791	38.4	3943787	2736.61	1.409	1687.6	1688		209418	29.0027	29.0391	30.0104	30.9981	31.0181	31.9894	34.4973	35.9992	37.0074	38.0158	39.0232	39.5279	39.9624	40.0264	40.031	41.0388	41.0895	42.0099	42.0427	42.0466	43	43.018	43.0545	43.9717	43.9902	44.0214	44.0268	44.9796	45.0157	45.0234	45.0335	45.5269	47.9994	49.0076	49.9965	50.0154	51.0232	51.5251
												69.5	446.5	7.94	507	520	144	33.38	10.69	71.38	138.5	1206	16.56	13.44	34.19	141.5	1338	22	67.75	55.81	106.5	33.44	1492	238	65.13	94.88	38.63	26.84	73.88	55.94	21.44	120.88	44.44	31.41	71.13	282	221	539	35.44
AU2	α-Terpineol	C10H18O	791	38.4	3943787	2736.61	1.409	1687.6	1688		209427	29.0024	29.0387	30.9981	31.018	31.9897	34.4974	35.9994	37.0074	38.0156	39.0232	39.5261	39.9616	40.0272	40.0309	41.0388	42.0104	42.0426	42.0467	43.0004	43.0181	43.0544	43.9719	43.99	44.0215	44.0261	44.9792	45.0156	45.0242	45.0338	47.9998	49.0074	49.9966	50.0152	51.0232	52.0308	53.0387	54.0467	54.9975
												97.88	324.5	477.5	298.5	162.5	12.31	13.23	59.38	162	921	11.67	34.75	40.06	210.75	975	32.31	21.63	102.63	53.13	1222	270.5	37.75	76.5	31.84	22.41	108.5	49.31	7.56	151.5	7.42	21	259	248.25	518	136.25	692	174.75	7.84
AU2	1,5,8-Trimethyl-1,2,3,4-tetrahydronaphthalene	C13H18	555	17.3	40887	2752.62	1.81	1692.2	1655		209437	29.0025	29.0389	30.0102	30.9981	31.0181	31.9896	35.9997	37.0072	38.0153	39.0233	39.5274	39.9619	40.0261	40.0312	41.039	41.0872	42.0107	42.0419	42.0466	42.9995	43.0181	43.0547	43.9723	43.9898	44.0224	44.0259	44.9798	45.0154	45.0229	45.0336	45.5262	49.0074	49.9965	50.0152	51.0233	52.0313	53.039	54.0427
												95.13	275	19.41	428.5	374.5	193.25	11.84	73.88	147.75	921	21.13	16.94	37.31	130.75	962	63.06	48	19.91	92.88	57.94	1172	250.25	42.88	83.63	19.09	22.34	118.13	45.63	33.31	169	18.81	10.14	254.5	195.5	369	126.88	600	12.92
AU2	1,5,8-Trimethyl-1,2,3,4-tetrahydronaphthalene	C13H18	555	17.3	40887	2752.62	1.81	1692.2	1655		209445	29.0025	29.0389	30.0101	30.998	31.0181	31.9895	34.4984	37.0081	38.0155	39.0233	39.5269	39.9619	40.0266	40.0309	41.039	42.0101	42.0426	42.0468	43.0003	43.0182	43.0545	43.972	43.9899	44.0225	44.0261	44.9793	44.9973	45.0158	45.0231	45.0339	45.5275	49.0074	49.9965	50.0154	51.0233	52.0313	53.0388	54.0421
												88.13	228	16.75	494	259	159	7.13	64.75	117.38	859	35.94	10.22	46.31	142.5	845	28.34	25.56	69.63	27.38	958	207.25	44.31	90	13.25	21.44	124.63	6.41	40.38	24.56	121.25	5.55	30.31	224.5	178.5	318.5	126.75	484	44.56
AU2	1,5,8-Trimethyl-1,2,3,4-tetrahydronaphthalene	C13H18	555	17.3	40887	2752.62	1.81	1692.2	1655		209454	29.0024	29.0388	30.0104	30.9981	31.018	31.9895	34.4975	35.9997	37.0075	38.0155	39.0231	39.9614	40.0267	40.0307	41.0388	42.0107	42.0425	42.0463	42.9995	43.0181	43.055	43.972	43.9897	44.0221	44.0258	44.9792	44.9973	45.016	45.0238	45.0341	45.527	46.0299	49.0075	49.9965	50.0151	51.0232	52.031	53.0388
												93.5	210.25	27.81	520	254.5	216.25	19.94	21.31	87	110.13	794	26.38	17.84	157.5	716	45.44	34.44	48.75	47.13	906	226	18.53	74.88	11.34	22.53	136.25	14.2	36.31	19.84	169	17.88	32.56	33.63	270	125.75	340	132	466
AU2	1,5,8-Trimethyl-1,2,3,4-tetrahydronaphthalene	C13H18	555	17.3	40887	2752.62	1.81	1692.2	1655		209463	29.0023	29.0389	30.0102	30.9982	31.0182	31.9894	34.4971	36	37.0076	38.0154	39.0232	39.9623	40.0268	40.0308	41.0387	42.0103	42.042	42.0468	42.9994	43.0181	43.0545	43.9715	43.9901	44.0261	44.9791	44.9967	45.0161	45.0235	45.0336	45.5273	49.0075	49.9964	50.0151	51.0232	52.031	53.0387	54.0468	54.9988
												33.81	164	6.08	482.5	215.75	199	18.53	14.05	19.22	112.88	507.5	20.66	16.13	79	593	40.75	27.09	41.75	62.81	622	211.75	16.5	107.38	30.75	148.75	12.17	39.19	25.91	122.25	8.02	45.25	227.25	137.5	266	116.75	392	117.25	10.2
AU2	α-Terpineol	C10H18O	791	38.4	3943787	2736.61	1.409	1687.6	1688		209474	29.0025	29.0388	30.9981	31.0181	31.9894	35.9997	37.0079	38.0155	39.0232	39.9629	40.0263	40.0311	41.0389	42.0101	42.0421	42.0466	43	43.0182	43.0543	43.9716	43.9898	44.0256	44.9793	44.998	45.0159	45.0343	45.5296	49.0078	49.9962	50.0155	51.0233	52.0309	53.039	54.0466	54.9988	55.0184	55.0545	55.9961
												77.13	163	529	249.25	250	10.73	88.75	64.5	419.5	13.58	16.97	89.88	509	39.75	10.3	66.63	45.88	479.5	172.5	32.63	88.75	37.25	124.25	27.75	67.5	99.38	21.41	10.67	231	110.13	253.75	53.25	265.5	62	15.38	78.5	401	33.44
AU2	1,1,5,6-Tetramethyl-2,3-dihydro-1H-indene	C13H18	571	33.2	20561	2768.62	1.424	1696.9	NI		209493	29.0027	29.039	30.9981	31.0179	31.9896	35.9991	37.0074	38.0153	39.0231	40.026	40.0308	41.0389	42.0102	42.0418	42.0464	42.9997	43.0181	43.0545	43.9714	43.9895	44.0259	44.9796	45.0154	45.0341	49.008	49.9965	50.0155	51.0233	52.0307	53.0388	54.0468	54.998	55.0179	55.0543	55.9958	56.0264	56.0619	57.0339
												36.06	158.25	601	152	217.5	11.02	29.84	42.13	316.5	9.95	59.94	325.5	23.44	13.66	15.73	47.63	398.5	140	32.5	54.75	16.56	121.38	25.59	89	9.89	225	68.25	133	34.81	180	48.13	31.78	79	218	18	28.81	42.38	64.75
AU2	α-Terpineol	C10H18O	791	38.4	3943787	2736.61	1.409	1687.6	1688		210155	29.0027	29.0388	30.9982	31.0181	31.9895	34.4976	35.9999	37.0077	38.0153	39.0231	39.9619	40.0262	40.0311	41.0389	42.0104	42.0423	42.0467	42.9986	43.0079	43.0182	43.0544	43.9716	43.9894	44.0212	44.0258	44.9793	45.0157	45.0236	45.0341	45.527	47.4987	49.0077	49.9966	50.0154	51.0231	52.0262	52.0311	53.0388
												38.13	226.75	759	232.75	183.75	59.25	24.13	58.44	68.75	603	31.88	18.38	79.38	678	37.69	30.94	72.13	34.5	5.86	783	173.25	29.63	157.25	17.97	37	72.38	13.64	8.55	188.25	32.69	24.72	35.56	443.5	247.25	402.5	23.28	124.25	461.5
AU2	1,1,5,6-Tetramethyl-2,3-dihydro-1H-indene	C13H18	670	39.8	65543	2760.62	1.702	1694.6	NI		210204	29.0023	29.0389	30.0105	30.9982	31.018	31.9897	32.0012	34.4974	35.9995	37.0074	38.015	39.0232	39.5268	39.9618	40.0267	40.0309	41.0389	41.992	42.01	42.0422	42.0467	42.9987	43.0076	43.0182	43.0547	43.9719	43.9894	44.0214	44.0258	44.9793	45.0159	45.023	45.0337	45.527	46.9951	47.4985	49.0074	49.9963
												74.88	147.5	13.86	748	144.75	217.5	7.48	60.19	10	58.44	100.88	464.5	8.03	20.25	19.5	84	385	12.86	41.56	19.34	40.06	88.38	22.97	474	169.75	60.81	163	8.08	29.22	126.75	30.84	27.13	100.13	16.34	27.09	37.06	41.19	474.5
AU2	1,1,5,6-Tetramethyl-2,3-dihydro-1H-indene	C13H18	571	33.2	20561	2768.62	1.424	1696.9	NI		210246	29.0026	29.0389	30.0107	30.9981	31.0181	31.9895	34.4976	37.0079	38.0153	39.0232	39.9614	40.0316	41.0387	41.0985	41.9925	42.0109	42.0464	43.0002	43.0181	43.0543	43.9711	43.9891	44.0256	44.9793	44.9974	45.0159	45.0338	49.0078	49.9965	50.0157	51.0233	52.0309	53.0389	54.0466	54.9989	55.0179	55.0544	55.996
												86.88	141.25	8.13	667	73	204.5	55.38	47	62.31	244.25	30.97	47.13	371	16.25	14.56	29.78	32.81	52.19	213	140	44.13	93.13	6.78	94.75	28.47	36.75	94.13	28.69	417.5	171.5	320	63.06	163.75	63.38	48.06	113	274	17.28
AU2	3,5-Di-tert-butylbenzaldehyde	C15H22O	709	31.8	586799	2808.63	5.04	1709.2	NI		214412	29.0024	29.0389	30.9981	31.018	31.9895	34.4972	36.0003	37.0076	38.0154	39.023	39.9618	40.0307	41.0386	42.0106	42.042	42.0466	42.9986	43.0181	43.0545	43.9892	44.0261	44.9796	45.0336	46.996	49.0078	49.9965	50.0154	51.0231	52.0266	52.0308	53.0389	54.0465	54.9976	55.0179	55.0544	55.9964	56.0626	57.0229
												27.75	107.13	719	20.84	261.5	38.69	29.66	41.06	58.31	278.5	19.38	28.66	360.5	42.25	7.91	33.19	39.88	169.5	79.38	99	13.33	31.84	108.63	12.08	31.22	341	182.25	241.5	18.66	80.13	275	18.75	58.75	57.38	179.25	50.13	38.56	18.13
AU2	3,5-Di-tert-butylbenzaldehyde	C15H22O	709	31.8	586799	2808.63	5.04	1709.2	NI		214436	29.0026	29.0388	30.0105	30.998	31.0183	31.9894	34.4971	35.9995	37.0074	38.0157	39.0231	39.9622	40.0264	40.0309	41.0387	42.0108	42.0425	42.0469	42.9984	43.0182	43.0544	43.9893	44.0259	44.9794	45.0154	45.0336	45.5272	46.9958	49.0074	49.9963	50.0152	51.023	51.5246	52.0265	52.031	52.0676	53.0389	54.0462
												77.75	111.5	8.42	607	19.06	230.75	58.63	26.06	27.94	66.38	420.5	18.84	8.86	51.94	554	17.41	10.88	14.14	65.75	185.75	79.5	135.75	30.5	41.38	19.41	96	16.44	22.69	60.75	377.5	235.25	405.5	17.09	10.83	102	5.48	249	22.5
AU2	Decanoic acid, propyl ester	C13H26O2	800	62.7	286215	2840.64	3.898	1719.2	1720		217463	29.0025	29.0387	30.0103	30.9981	31.0181	31.9895	34.4973	35.9991	37.0074	38.0151	39.023	39.962	40.0307	41.0386	42.0099	42.0421	42.0465	42.9995	43.0179	43.0543	43.9714	43.9896	44.0259	44.0575	44.9792	44.9975	45.0159	45.0336	46.0371	46.9952	47.4986	49.0074	49.9964	50.0152	51.023	52.0309	53.0386	54.0462
												60.69	303	12.03	606	96.5	231.5	19.34	11.89	25.53	52.19	504	23.06	33.56	1080	86.88	34.44	346	55.75	373	1268	16.03	115.63	35.88	69.13	58.81	33.5	9.3	855	48.75	5.87	56.69	25.59	358.5	115.5	238.5	44.63	218	70.13
AU2	4,4-Dimethylhexanal	C8H16O	727	28	764341	2864.65	7.21	1726.6	NI		220870	29.0022	29.0388	30.0421	30.9981	31.0182	31.9895	33.5268	34.4973	37.0076	38.0152	39.0231	39.9618	40.0263	40.0309	41.0027	41.0386	41.0901	41.138	42.0103	42.0422	42.0467	42.9985	43.0179	43.0543	43.1084	43.1138	43.1228	43.127	43.1673	43.1718	43.1782	43.1829	43.2093	43.9711	43.9896	44.0215	44.0257	44.0577
												52.44	825	25.28	584	21.84	192.25	5.98	29.81	31.38	73	826	30.97	42.25	105.25	29.66	2524	14.2	10.64	143.25	89	344.5	32.25	2384	5096	20.81	25.19	63.63	47.69	34.63	61.63	18.25	11.25	19	15.84	72.75	73.38	38.5	183.5
AU2	Ethyl geranate	C12H20O2	896	58.4	13653139	2904.66	0.741	1739.1	1762		223335	29.0027	29.0389	30.0102	30.0424	30.998	31.0184	31.9895	32.5194	34.4973	36.0001	37.0076	38.0151	39.0232	39.5274	39.9617	40.0263	40.0309	41.0025	41.0387	41.0719	41.0816	41.0886	41.102	41.114	41.1823	42.0102	42.0422	42.0465	42.9983	43.0179	43.0543	43.9712	43.9896	44.0211	44.026	44.9794	44.9973	45.0339
												109.63	794	20.5	14.67	405	64	242.25	6.2	18.97	19.88	87	153.75	1712	5.43	20.13	67.75	295	7.79	6368	87.38	34.63	34.44	60.56	62.19	20.59	170	193	93.75	52.31	398	309	16.81	157.25	6.31	42.5	43.44	44.06	138.5
AU2	Ethyl geranate	C12H20O2	896	58.4	13653139	2904.66	0.741	1739.1	1762		223338	29.0026	29.0389	30.0103	30.0422	30.998	31.0183	31.9895	32.5197	34.4973	35.9999	37.0076	38.0152	39.0232	39.0699	39.5271	39.962	40.0264	40.0309	41.0022	41.0387	41.072	41.0804	41.0825	41.0886	41.102	41.1081	41.114	41.1825	41.1895	42.0102	42.0422	42.0465	42.9983	43.0181	43.0544	43.9711	43.9897	44.0207
												130.5	1102	23.19	8.98	399	77.63	260.5	17.16	29.09	29.56	93.5	197.25	2092	19.88	12.39	27.5	66.75	320.5	12.89	8352	35.56	8.86	12.44	27.22	15.8	25.06	91.38	35.63	27.44	198	281.5	97.75	46.13	566	380.5	11.66	140.75	6.85
AU2	Ethyl geranate	C12H20O2	896	58.4	13653139	2904.66	0.741	1739.1	1762		223341	29.0026	29.0389	30.0101	30.0419	30.9981	31.0182	31.9895	32.5199	34.4974	35.9999	37.0075	38.0153	39.0231	39.0699	39.5266	39.962	40.0264	40.0308	41.0022	41.0387	41.0807	41.0883	41.0918	41.1024	41.1078	41.1133	41.1826	41.1895	42.0102	42.0422	42.0464	42.9983	43.0181	43.0545	43.0708	43.9896	44.0209	44.0256
												152.5	1402	27.34	17.09	395	97.25	241.25	33.94	45.06	33.25	135.75	258	2592	46.31	12.78	33.38	78.5	336	17.34	10880	45.69	12.8	8.16	24.44	99.5	113.13	31.13	69	172.25	410.5	134	47.94	823	570	17.66	140.75	15.97	69.25
AU2	Ethyl geranate	C12H20O2	896	58.4	13653139	2904.66	0.741	1739.1	1762		223344	29.0025	29.0388	30.01	30.0419	30.9981	31.0181	31.9894	32.5197	34.4977	35.9999	37.0075	38.0153	39.0231	39.0699	39.5271	39.9621	40.0264	40.0309	41.0023	41.0387	41.0444	41.0487	41.0749	41.0809	41.0872	41.0917	41.1023	41.1073	41.113	41.1749	41.1827	41.1894	41.1937	42.0102	42.0421	42.0463	42.9999	43.018
												173.5	1592	34.19	44.38	349	121.63	227.75	35.19	63.19	28.59	189	302	3176	37.63	11.8	27.31	103.13	414.5	22.94	13984	17.22	19.31	9.92	64.25	22.13	27.25	30.56	100.25	132.25	27.56	25.19	58.69	26.41	176.25	557	215.25	41.31	935
AU2	Ethyl geranate	C12H20O2	896	58.4	13653139	2904.66	0.741	1739.1	1762		223347	29.0025	29.0388	30.0101	30.0419	30.9981	31.018	31.9894	32.519	33.5273	34.4977	35.9998	37.0075	38.0153	39.0231	39.0698	39.5276	39.9624	40.0263	40.0309	41.0026	41.0387	41.0445	41.0498	41.0748	41.081	41.0872	41.0913	41.1004	41.1019	41.1068	41.1127	41.1358	41.1634	41.1749	41.1826	41.1894	41.1937	42.0101
												205.25	1828	50.25	75.25	289	134.75	241.25	25.47	20.25	62.75	30.69	215.5	336	3884	10.55	28.06	21.16	116.75	504	21.03	17408	23.19	30.84	16.28	58.63	51.69	40.5	27.59	12.83	39.13	135.5	6.49	9.27	40.69	19.5	17.88	41.69	228.5
AU2	Ethyl geranate	C12H20O2	896	58.4	13653139	2904.66	0.741	1739.1	1762		223351	29.0025	29.0388	30.0103	30.0419	30.9979	31.0079	31.0181	31.9895	32.519	33.5273	34.4976	35.9996	37.0073	38.0153	38.519	39.0189	39.0231	39.5277	39.9625	40.0262	40.0309	41.0027	41.0387	41.0444	41.0506	41.0688	41.0749	41.0808	41.0827	41.0874	41.0901	41.0974	41.1002	41.1037	41.1117	41.1152	41.1221	41.1363
												238	2276	83.63	78	231	9.91	145.5	288	31.81	61.31	35.13	45.88	286	365.5	15.13	11.36	4904	32.44	14.8	138.5	649	17.19	22656	38.81	42.44	13.95	11.64	83.5	32.31	134.5	52.56	80	34.25	48.25	13.73	61.19	31.56	14.47
AU2	Ethyl geranate	C12H20O2	896	58.4	13653139	2904.66	0.741	1739.1	1762		223356	29.0025	29.0341	29.0388	29.086	30.0104	30.0422	30.998	31.0079	31.0181	31.9895	32.0156	32.5194	33.527	34.4971	35.9995	37.0074	38.0152	38.5189	39.0187	39.023	39.0666	39.083	39.0961	39.5264	39.9628	40.0265	40.0309	41.0022	41.0387	41.0509	41.0688	41.0724	41.0756	41.0807	41.0833	41.0883	41.0932	41.0967
												262	8.59	2928	29.28	63.69	58.81	248.25	12.86	170.75	283	8.3	38.31	27.34	22.63	33.75	284	459	22.91	30.53	6048	14.23	24.28	22.69	14.91	16.91	223.25	836	31.63	30048	53.13	30.19	7.22	37.75	69	67.75	251	137.25	200.5
AU2	Ethyl undecanoate	C13H26O2	885	70.5	1331301	2896.66	3.312	1736.6	1737		223601	29.0025	29.0388	29.0749	30.01	30.0423	30.9981	31.018	31.9896	34.4972	36.0001	37.0076	38.0152	39.0232	39.9621	40.0258	40.031	41.0025	41.0387	41.105	42.0102	42.0423	42.0466	42.9986	43.0001	43.018	43.05	43.0543	43.0981	43.1135	43.9718	43.9895	44.0215	44.0258	44.0578	44.9795	44.9973	45.016	45.0337
												144.5	1684	43.69	19.44	48.38	485.5	180	175.75	27.38	18.38	68.88	116.13	902	40	16.63	162.25	14.59	3060	31.03	378.5	114.5	740	15.17	13.02	980	31.63	2840	20.91	37.81	16.06	161	25.56	61.75	100.88	57.13	164.5	40.13	1142
AU2	Ethyl geranate	C12H20O2	896	58.4	13653139	2904.66	0.741	1739.1	1762		224123	29.0023	29.0346	29.0388	29.0826	29.0871	29.0983	30.0104	30.0419	30.9981	31.0073	31.0181	31.9895	32.5193	34.4972	35.9995	37.0075	38.0152	38.5193	39.0184	39.023	39.0881	39.0975	39.1063	39.1522	39.5273	39.9623	40.0264	40.031	40.0763	40.5166	41.0022	41.0387	41.051	41.0616	41.0654	41.0707	41.0742	41.08
												300.5	8.14	3924	52.31	35.69	24.22	66.13	90.63	235.75	22.97	257.5	237	34.44	20.59	29.13	308	503.5	17.66	15.06	7936	46	42.06	40.56	26.63	25.91	38.19	298.5	1136	42.44	14.75	28.78	46208	113.88	6.49	16.19	28.81	190.25	120.38
AU2	Isobutyl decanoate	C14H28O2	861	68.9	328782	2936.67	4.999	1749	1749		227651	29.0027	29.0388	30.042	30.9981	31.018	31.9896	34.4972	35.9741	37.0074	38.0153	39.023	39.9619	40.0273	40.0309	41.0387	42.0101	42.0421	42.0464	42.9979	43.018	43.0543	43.9719	43.9892	44.026	44.0576	44.9793	44.9969	45.0337	46.9953	49.0075	49.9964	50.0154	51.0234	52.0299	53.0386	54.0465	54.9982	55.0179
												36	356	15.88	592	29.91	204.25	36.88	13	32.13	66.13	515	21.22	9.09	50.81	1662	45.5	40.81	224.75	61.31	192.75	1062	12.03	71.5	24.13	42.25	50.19	33.56	89.25	20.88	19.56	356.5	115.38	47.88	27.06	118.5	86.88	18.41	237.5
AU2	NI	NI	NI	NI	10502	2984.68	2.309	1764	NI	Identification unconfirmed	231143	29.0024	29.0388	30.0104	30.9981	31.018	31.9895	34.4971	37.0073	38.0151	39.023	39.5272	39.9618	40.0264	40.0308	41.0387	42.0098	42.042	42.0466	42.9998	43.0179	43.0543	43.9712	43.9896	44.0257	44.0579	44.9792	44.9973	45.0154	45.0337	46.9945	49.0069	49.9965	50.0154	51.0233	52.0309	53.0388	54.0467	54.9977
												62.69	388	10.59	532	199	248.5	52.69	40.25	76.38	591	17.31	26.41	57	118	1990	24.97	71.13	292.5	50.31	231.5	886	24.09	108.25	63.13	20.47	56.06	16.97	48.5	137	23.41	21.66	419.5	103.63	134.5	38.44	312	178.25	20.03
AU2	Methyl dodecanoate	C13H26O2	869	25.6	6180684	3088.71	2.263	1796.3	1793		241400	29.0025	29.0388	29.0835	30.01	30.0425	30.998	31.018	31.9894	34.4971	35.9997	37.0074	38.0152	39.023	39.9616	40.0271	40.0307	41.0023	41.0387	41.1431	41.2473	42.0102	42.042	42.0465	42.9975	43.0179	43.0543	43.9895	44.022	44.0258	44.0577	44.9793	44.9972	45.0155	45.0337	49.007	49.9963	50.0151	51.0059
												99.25	849	52.06	31.72	27.22	459.5	139.75	284.5	51.94	10.8	111.63	63.88	900	22.09	42.69	180.25	29.44	2920	79.75	23.56	199.25	92.25	405	22.25	1728	1966	69.88	42.19	50.25	60.63	29.69	136.75	14.34	209.5	15.56	295.5	83.5	16.56
AU2	Methyl dodecanoate	C13H26O2	869	25.6	6180684	3088.71	2.263	1796.3	1793		241405	29.0026	29.0388	29.0835	30.0098	30.0421	30.9979	31.0182	31.9895	32.0261	34.4972	35.9995	37.0074	38.0152	39.023	39.9618	40.0269	40.0309	41.0025	41.0387	41.1431	41.2474	42.0101	42.0421	42.0466	42.9978	42.9994	43.0179	43.0543	43.9896	44.0214	44.0256	44.0576	44.979	44.9973	45.016	45.0337	49.0076	49.9962
												146.5	956	96.13	24.81	25.25	376	202.75	312	13.34	36.88	9.41	57.25	94.38	945	32.06	27.41	178.25	28.72	3228	41.94	44.13	249	115.63	479.5	11.8	17.59	1832	2232	85.88	49.5	53.38	76.75	36.63	181.5	12.19	265	20.13	324
AU2	Methyl dodecanoate	C13H26O2	869	25.6	6180684	3088.71	2.263	1796.3	1793		242152	29.0026	29.0388	30.0099	30.0421	30.9981	31.018	31.9894	32.0263	33.0337	34.4976	36.5139	37.0075	38.0153	39.023	39.9616	40.0262	40.0309	41.0022	41.0387	41.0827	42.01	42.0421	42.0466	42.9976	43.018	43.0504	43.0544	43.0889	43.1089	43.1899	43.5219	43.9898	44.0211	44.0258	44.0577	44.1311	44.9792	44.9973
												199.25	1080	34.56	12.92	474.5	237	286	11.66	13.19	40.88	31.03	48.56	104	975	28.88	26.59	123.25	37.94	3308	8.61	277	130	644	11.92	2256	20.22	2812	38.88	8.97	14.72	11.8	104.13	44.25	55	115.88	44.25	40.88	149
AU2	Methyl dodecanoate	C13H26O2	869	25.6	6180684	3088.71	2.263	1796.3	1793		242154	29.0025	29.0388	30.01	30.042	30.9981	31.0181	31.9894	32.0263	33.0336	34.4974	36.5137	37.0076	38.0153	39.023	39.9615	40.0264	40.0309	41.0021	41.0387	41.0827	41.1144	42.01	42.0421	42.0466	42.9977	43.018	43.0506	43.0544	43.0889	43.109	43.1899	43.5219	43.9897	44.021	44.0258	44.0577	44.1311	44.979
												213.5	1236	34.5	23.13	436.5	269.5	285.5	14.7	16.72	30.81	29.38	61.13	112.88	1088	35.88	30.19	133	43.69	3880	14.5	21.72	304.5	142.5	780	10.5	2740	14.45	3312	50.13	15.8	37.69	17.34	119.5	48.44	60.38	139.5	44.81	20.56
AU2	Methyl dodecanoate	C13H26O2	869	25.6	6180684	3088.71	2.263	1796.3	1793		242156	29.0025	29.0341	29.0388	29.0657	30.01	30.0419	30.9981	31.0181	31.9894	32.026	33.0335	34.4973	36.5136	37.0077	38.0153	39.023	39.9615	40.0266	40.0309	41.0019	41.0387	41.0827	41.1143	42.0101	42.0422	42.0466	42.9984	43.018	43.0544	43.0889	43.1093	43.1753	43.1898	43.522	43.9896	44.0211	44.0257	44.0576
												221.25	8.55	1422	10.17	31.28	30.59	379	305	261	17.75	23.22	23.94	33.88	73	114.5	1158	42.38	38.75	141.75	45.13	4584	20.47	45.06	351	153.75	886	9.06	3244	3796	39.69	30.84	10.42	87.88	18.38	133	70.13	78.5	156.75
AU2	Methyl dodecanoate	C13H26O2	869	25.6	6180684	3088.71	2.263	1796.3	1793		242159	29.0025	29.034	29.0388	29.0657	30.0101	30.0419	30.9981	31.0182	31.9894	32.0258	33.0335	34.4974	36.5137	37.0077	38.0152	39.023	39.9617	40.0268	40.0309	41.0019	41.0387	41.0813	41.1142	41.1243	42.0101	42.0422	42.0466	42.999	43.018	43.0544	43.0624	43.0889	43.1094	43.1152	43.1238	43.1753	43.188	43.5221
												231	8.89	1850	38.44	25.81	31.59	315.5	331	233	20.13	31.97	29.31	48	81.13	103.13	1304	42.5	59.19	175	33.19	5792	26.56	65	23.28	487	167.5	1106	47.38	3944	4520	29.78	11.39	41.5	12.63	15.19	38.13	93.88	23.28
AU2	Methyl dodecanoate	C13H26O2	869	25.6	6180684	3088.71	2.263	1796.3	1793		242163	29.0025	29.0342	29.0388	29.0657	29.1266	30.0101	30.042	30.998	31.018	31.9895	32.0258	33.0336	34.4975	36.5139	37.0075	38.0151	39.0231	39.9619	40.0267	40.0309	41.0031	41.0387	41.0815	41.1142	41.1242	42.0101	42.0421	42.0466	42.999	43.0179	43.0543	43.0624	43.1094	43.1146	43.1236	43.1753	43.1879	43.5218
												263.5	17.25	2528	39.75	21.53	40.88	32.25	309	288.5	315	15.67	33.5	29.47	52.13	76.75	91.75	1622	34.5	76.88	274	32	7272	20.06	22.5	30.97	604	246	1366	67.38	4784	6048	50	21.78	60.06	55.31	38	22.53	30.66
AU2	Methyl dodecanoate	C13H26O2	869	25.6	6180684	3088.71	2.263	1796.3	1793		242169	29.0024	29.0341	29.0388	29.0737	29.1265	30.0101	30.0421	30.998	31.018	31.9895	32.0253	33.0336	34.4976	35.9997	36.5143	37.0076	38.0151	39.023	39.9617	40.0263	40.0309	41.0025	41.0204	41.0387	41.05	41.0879	41.0939	41.126	42.0101	42.0421	42.0466	42.1003	42.1108	42.9985	43.0179	43.0501	43.0543	43.0639
												288	22.53	3044	53.69	19.44	63.19	45.63	280	307.5	321.5	26.53	31.09	24.19	24.72	26.34	108.38	147.5	1980	37.19	79.38	318	59.44	17.38	8656	68.13	53.69	12.27	18.53	594	442.5	1774	81.25	59.5	10.33	6288	55.44	7944	6.39
AU2	Ethyl dodecanoate	C14H28O2	710	21.8	18846091	3224.75	3.451	1840.5	1840		254765	29.0022	29.0387	29.0486	29.0682	29.0713	29.0741	29.0769	29.08	29.0927	29.1027	29.1277	29.153	30.0104	30.0422	30.0457	30.998	31.0179	31.9891	36.5146	37.0076	38.015	39.0229	40.027	40.031	41.002	41.0387	41.0504	41.0552	41.0702	41.0749	41.087	41.0914	41.0935	41.1047	41.111	41.1138	41.1168	41.1198
												394.5	14608	22.22	114.63	76.88	51.69	69.25	121.13	33.63	15.41	54.44	41.13	82.13	431	114.63	69.63	600	39.69	22.06	55.81	154	2956	112.88	750	17.88	20512	35.75	12.73	44.31	63.63	157	182.5	101	148.75	117	29.03	20.41	20.03
AU2	Ethyl dodecanoate	C14H28O2	849	54	14894100	3224.75	3.951	1840.5	1793		255559	29.0024	29.0345	29.0387	29.0484	29.0675	29.0785	29.0802	29.082	29.0866	29.092	29.0991	29.1068	29.1432	29.1656	30.0101	30.0421	30.0464	30.9979	31.0177	31.9891	35.9995	37.0072	38.0152	39.0228	39.0541	39.07	39.0926	39.097	40.0266	40.0307	41.0019	41.0384	41.0502	41.0749	41.0768	41.0802	41.0832	41.0859
												433	38.06	18816	27.5	43.81	10.23	47.94	76.88	83.25	87.38	19.56	12.98	13.55	25.19	104.25	439.5	77.75	16.56	702	55.13	11.2	63.19	130	4008	35.81	18.81	21.13	49.81	120.5	912	50.63	27040	73.75	123.38	86.5	84.38	30.91	30.41
AU2	NI	NI	NI	NI	3572	3224.75	3.96	1840.5	NI	Identification unconfirmed	255584	29.0022	29.0344	29.0386	29.0628	29.0662	29.0708	29.0764	29.0779	29.0859	29.0905	29.0918	29.0951	29.0963	29.1003	29.1047	29.1223	29.127	29.146	29.1577	29.176	30.0101	30.042	30.0465	30.998	31.0178	31.9899	35.9991	37.0074	38.0153	39.0229	39.0937	40.0263	40.0307	40.0783	40.0948	41.0018	41.0385	41.0503
												629	74.13	22848	49.63	24.06	39.06	130.5	185.75	53.06	77.5	40.13	83.88	60	79	31.88	63.69	31.22	35.38	52.81	32.06	116.38	639	83.88	70.13	631	112.75	5.97	134	120.88	4416	56.56	187	1056	77.5	67.63	26.66	30528	98.5
AU2	Ethyl dodecanoate	C14H28O2	894	73.6	17980899	3232.76	3.569	1843.1	1840		255606	29.0025	29.0345	29.0389	29.0709	29.1482	30.01	30.0426	30.0464	30.9981	31.0182	31.9895	35.9997	36.5148	37.0075	38.015	39.0233	40.0265	40.031	41.0026	41.0389	41.079	41.0851	41.0961	41.135	41.139	41.2959	42.0104	42.0423	42.0467	42.1025	43.0182	43.0545	43.0968	43.1235	43.1298	43.9899	44.0208	44.0258
												247.75	24.59	2968	26.31	21.16	44	59.94	12	442.5	303.5	193	15.47	31.25	42.69	118.5	1334	45.69	239.5	29.34	5080	22.5	11.59	12.56	33.31	30.13	16.38	523	179	1182	21.72	1152	4760	24.81	15.89	10.56	195.75	27.69	137.5
AU2	Ethyl dodecanoate	C14H28O2	894	73.6	17980899	3232.76	3.569	1843.1	1840		255608	29.0025	29.0346	29.0389	29.0709	29.1482	30.0103	30.0426	30.0464	30.9981	31.0182	31.9895	36.0001	36.5148	37.0075	38.015	39.0233	40.0262	40.0309	41.0027	41.0389	41.0791	41.135	41.139	42.0105	42.0425	42.0467	43.0182	43.0545	43.0967	43.1235	43.9899	44.0206	44.0259	44.058	44.9797	44.9975	45.0035	45.0339
												201.75	20.25	2328	10.05	7.89	34.5	25.19	5.55	453	260	212.5	15.36	14.34	36.31	97.38	991	34.38	175.75	26	3860	9.56	15.75	8.97	408	100.63	902	882	3376	18.66	7.42	185.5	15.05	120.63	77.75	30.19	226	12.42	1056
AU2	Ethyl dodecanoate	C14H28O2	894	73.6	17980899	3232.76	3.569	1843.1	1840		255609	29.0025	29.0346	29.0389	30.0104	30.0426	30.0464	30.9981	31.0182	31.9895	36.0003	37.0075	38.015	39.0233	40.0261	40.0308	41.0027	41.0389	41.135	42.0105	42.0425	42.0468	43.0181	43.0545	43.0966	43.9899	44.0207	44.0259	44.0579	44.9797	44.9975	45.0339	46.0042	46.0372	47.0133	49.0086	49.9969	50.0156	51.023
												186.25	16.84	2076	33.13	25.06	5.63	456.5	238.5	219.5	13.81	34.13	85.5	857	32.13	152.5	25	3412	9.09	353.5	86.88	785	781	2860	11.91	174	11.39	111.75	72.63	30.44	214.25	888	31.41	32.94	21.75	10.14	271.5	88.75	133
AU2	Ethyl dodecanoate	C14H28O2	894	73.6	17980899	3232.76	3.569	1843.1	1840		255610	29.0025	29.0347	29.0389	30.0104	30.0427	30.0464	30.9981	31.0181	31.9895	36.0004	37.0075	38.015	39.0233	40.0261	40.0307	41.0028	41.0389	42.0104	42.0427	42.0468	43.0181	43.0545	43.0966	43.9899	44.0259	44.0579	44.9797	44.9975	45.0339	46.0042	46.0372	47.0134	49.0087	49.9969	50.0157	51.0231	52.0311	53.003
												180.25	12.13	1834	32.94	28.91	5.16	454.5	220	224.25	12.14	31.06	74.5	752	29.94	135.25	23.03	3048	316	99.38	690	691	2484	7.71	156	108.25	71	30.97	207.5	741	28.53	30.41	19.13	9.34	270	74	118	50.38	32.88
AU2	NI	NI	NI	NI	1896	3224.75	4.579	1840.5	NI	Identification unconfirmed	255612	29.0026	29.0389	30.0104	30.0425	30.9981	31.0181	31.9896	36.0004	37.0074	38.0151	39.0233	40.0262	40.0306	41.0028	41.0389	42.0104	42.0427	42.0468	42.9977	43.018	43.0545	43.9898	44.0257	44.0577	44.9797	44.9976	45.0339	46.0042	46.0372	47.0138	49.0086	49.997	50.0158	51.0233	52.0311	53.0028	53.0388	54.0471
												161.25	1476	33.31	41.13	476	179.5	213.5	12.3	29.22	61.06	665	23.34	122.38	18	2532	256.5	98.38	543	10.23	570	1922	117.63	103	67.5	45.69	179.5	528	12.92	22.91	18.91	7.62	253.5	59.63	111.5	34.63	13.66	284	237.5
AU2	NI	NI	NI	NI	1896	3224.75	4.579	1840.5	NI	Identification unconfirmed	255614	29.0026	29.0389	30.0103	30.0422	30.9982	31.0182	31.9895	36.0002	37.0074	38.0153	39.0232	40.0264	40.0306	41.0028	41.0388	42.0103	42.043	42.0468	42.9975	43.0179	43.0545	43.9898	44.0256	44.0577	44.9796	44.9977	45.0339	46.0043	46.0374	47.0139	49.9971	50.0159	51.0233	52.0311	53.0388	54.0468	54.9982	55.0179
												150.25	1238	29.91	50.69	519	147	206	12.44	33.25	54.69	618	19.28	126.88	12.94	2120	225.5	102.25	453	41.13	490.5	1544	88.38	90.5	58.13	59.31	140.75	404.5	6.98	15.17	19.38	226	47.13	107	21.53	249.75	198.25	25.44	662
AU2	NI	NI	NI	NI	1655	3224.75	5.513	1840.5	NI	Identification unconfirmed	255718	29.0025	29.0389	30.9981	31.0183	31.9898	34.4975	37.0074	38.015	39.0232	39.9615	40.0309	41.0388	41.9924	42.0104	42.0425	42.0466	43.0007	43.0185	43.0545	43.9716	43.9896	44.0265	44.0584	44.9794	44.9975	45.0156	45.0336	46.9758	46.9955	49.9964	50.0155	51.0232	52.0318	53.0384	54.047	54.9977	55.0185	55.0545
												58.94	233	829	49.38	192.75	46.94	16.5	25.38	226.75	10.78	39.25	508.5	14.27	45.06	25.91	87.13	34.94	132.25	246	34	67	33.88	5.95	211.75	50.75	21.94	161.5	14.61	35.81	261.5	22.22	31.44	12.98	36.94	43.06	39.25	204.5	292.5
AU2	NI	NI	NI	NI	1655	3224.75	5.513	1840.5	NI	Identification unconfirmed	255721	29.0025	29.0388	30.9981	31.018	31.9897	34.4976	37.0074	38.0151	39.0231	39.9614	40.031	41.0387	41.9921	42.0104	42.0421	42.0467	43.0005	43.0184	43.0544	43.9714	43.9895	44.0261	44.0584	44.9793	44.9973	45.0157	45.0333	45.979	46.0055	46.9761	46.9953	49.9964	50.0157	51.0232	52.0319	53.0387	54.0467	54.9979
												100.5	243	717	44.25	207.25	62.13	14.16	33.69	226	24.16	26.34	446	19.69	47.19	18.41	113.25	62.63	120.13	280	55.25	76.75	34.69	8.45	290.5	50.19	15.53	144.25	12.52	11.67	22.16	63.13	241	23.81	44.88	22.66	37.44	43.13	43.69
AU2	Hexanoic acid	C6H12O2	880	79.4	133175	3208.75	5.842	1835.3	1835		255744	29.0025	29.0389	30.0426	30.0467	30.9982	31.0182	31.9896	34.4979	36.0003	37.0076	38.0155	39.023	39.9618	40.0262	40.0309	41.0023	41.0388	41.0799	41.1104	41.1223	41.9933	42.0103	42.0422	42.0466	42.9986	43.0181	43.0497	43.0543	43.1075	43.1367	43.9714	43.9893	44.0214	44.0256	44.0581	44.9795	44.9972	45.0155
												140	875	8.94	30.47	659	113	216.75	36.06	20.13	34.56	87.13	835	17.16	33.13	124.25	11.89	1944	15.17	55	21.59	43.38	526	105.25	376	40.44	888	11.77	757	10.31	6.14	22.84	129.5	26.75	47.5	18.81	58.31	502.5	21.47
AU2	Hexanoic acid	C6H12O2	931	82.5	4518474	3216.75	5.914	1837.9	1835		255745	29.0025	29.0343	29.0389	30.0104	30.0425	30.0467	30.9983	31.0182	31.9896	34.4979	36.0003	36.5146	37.0076	38.0154	39.0231	39.9617	40.0264	40.0309	41.0022	41.0388	41.0799	41.1104	41.1223	41.9933	42.0103	42.0422	42.0466	42.9986	43.0181	43.0498	43.0543	43.1075	43.1367	43.9714	43.9894	44.0215	44.0257	44.0579
												161.25	8.77	1208	7.41	29.53	44.56	619	160.25	217.75	42.31	15.86	9.36	39.25	133.25	1146	18.38	50.56	164.25	14.33	2668	21.03	59	32.81	38.25	804	138.5	563	42.19	1280	19.53	1038	17.88	12.11	24.38	132.5	36.56	63.75	26.31
AU2	Hexanoic acid	C6H12O2	931	82.5	4518474	3216.75	5.914	1837.9	1835		255746	29.0025	29.0346	29.0389	30.0105	30.0425	30.0467	30.9983	31.0182	31.9896	34.4979	36.0003	36.5145	37.0076	38.0154	39.0231	39.9616	40.0265	40.0309	41.002	41.0388	41.0497	41.08	41.1104	41.1223	41.9933	42.0103	42.0422	42.0466	42.5985	42.9988	43.0181	43.0498	43.0543	43.1075	43.1367	43.9714	43.9895	44.0216
												189.5	14.38	1578	10.77	41.06	60.81	569	224.75	223.25	46.38	11.63	14.58	49.44	175.5	1568	19	72.5	216	22.44	3644	5.87	26.28	55.94	44.25	35.94	1128	169	804	5.79	42.5	1722	30.31	1354	27.59	18.84	24.72	135.5	47.38
AU2	Hexanoic acid	C6H12O2	931	82.5	4518474	3216.75	5.914	1837.9	1835		255747	29.0025	29.0347	29.0389	29.0679	30.0105	30.0424	30.0467	30.9983	31.0182	31.9897	34.4979	35.9999	36.5145	37.0076	38.0154	39.0231	39.9616	40.0265	40.0309	41.0019	41.0213	41.0388	41.0498	41.08	41.1105	41.1224	41.9934	42.0104	42.0422	42.0466	42.5985	42.9989	43.0181	43.0499	43.0544	43.1075	43.1209	43.1367
												227.25	19.34	2014	11.33	14.28	59	85.88	533	299	221.25	47.19	7.8	23.34	67.25	225.75	2060	19.94	97.88	272	30.97	6.25	4896	8.75	31.09	47.5	52.94	32.94	1502	223.25	1082	8.89	43.5	2228	43.06	1728	37.5	6.98	26.03
AU2	Hexanoic acid	C6H12O2	931	82.5	4518474	3216.75	5.914	1837.9	1835		255768	29.0026	29.0346	29.0389	29.0741	29.0894	30.0102	30.0421	30.0467	30.998	31.018	31.9896	34.4975	36.0004	36.5145	37.0075	38.0152	39.023	39.0971	39.1065	39.1095	39.9622	40.0265	40.0309	41.0027	41.0388	41.0794	41.0854	41.0949	41.1065	41.1112	41.1373	41.1744	42.0103	42.0422	42.0466	42.1124	42.1362	43.0002
												253.5	16.25	2348	39.63	69	47.94	82.5	89.13	494.5	313	245	46	29.09	59.69	121.13	239.5	2840	86.38	39.38	35.38	40.19	110.88	416.5	43.31	6136	25.91	98.25	79	45.88	20.69	20.44	37.81	1864	299.5	1406	9.89	8.73	49
AU2	Hexanoic acid	C6H12O2	931	82.5	4518474	3216.75	5.914	1837.9	1835		255771	29.0025	29.0389	30.0103	30.0422	30.0467	30.998	31.018	31.9895	34.4974	36.0001	36.5145	37.0073	38.015	39.0231	39.0971	39.1065	39.1095	39.9619	40.0267	40.0308	41.0023	41.0388	41.0852	41.0948	41.1064	41.1743	42.0102	42.0422	42.0465	42.9999	43.0181	43.0545	43.1043	43.9895	44.0215	44.026	44.0578	44.98
												153.25	1426	36.13	55.81	29.06	638	202.75	214.25	66.25	15.81	27.75	94.5	135	1668	54.19	14.7	39.5	42.44	59.13	227.5	23.84	3492	18.75	26.84	24.88	12.88	1040	178.5	774	66.88	1490	1196	45	190.5	33.25	107.13	29.28	58.31
AU2	Hexanoic acid	C6H12O2	931	82.5	4518474	3216.75	5.914	1837.9	1835		255773	29.0025	29.0389	30.0103	30.0422	30.0467	30.998	31.018	31.9894	34.4974	35.9993	36.5144	37.0074	38.0151	39.0232	39.0971	39.1095	39.9618	40.0266	40.0307	41.0016	41.0388	41.1065	42.0103	42.0422	42.0464	42.9991	43.018	43.0545	43.104	43.9898	44.0215	44.026	44.0576	44.9799	44.9974	45.0338	45.11	46.0051
												117.63	1110	29.44	39.31	15.02	716	163.5	199.75	66.38	10.75	19.25	91	103	1278	18.5	23.59	36.06	41.69	166	18.5	2620	7.91	805	127.5	669	74.25	1070	939	23.31	159.75	23.91	92	23.94	53.88	640	718	62.63	38.38
AU2	Hexanoic acid	C6H12O2	880	79.4	133175	3208.75	5.842	1835.3	1835		255777	29.0025	29.0389	30.0104	30.0423	30.0465	30.9982	31.018	31.9896	34.4974	36.5143	37.0076	38.0156	39.0231	39.9619	40.0268	40.0309	41.0015	41.0388	42.0105	42.042	42.0466	42.9985	43.018	43.0545	43.99	44.0216	44.0258	44.0576	44.9793	44.9975	45.0339	45.1105	46.005	46.0359	46.9939	47.0127	49.9965	50.0152
												102.38	801	13.86	18.06	12.81	772	111.75	210.75	39.5	10.48	66.13	70.88	891	19.13	31.41	130.25	11.92	1908	611	79.13	652	62.63	690	774	151.75	21.28	46.19	33.13	73	447	537	7.45	30.97	9.13	19.38	8.39	296.5	55.06
AU2	Hexanoic acid	C6H12O2	689	37	315889	3224.75	0.113	1840.5	1835		255782	29.0026	29.0389	30.0111	30.0424	30.0468	30.9981	31.0181	31.9896	34.4978	37.0077	38.0156	39.023	39.9613	40.0269	40.0311	41.0028	41.0388	42.0103	42.0421	42.0465	43.0002	43.0181	43.0545	43.9717	43.9898	44.0219	44.026	44.0582	44.9792	44.9975	45.0338	46.0051	46.0358	47.0125	49.9966	50.0152	51.023	52.0308
												107.13	583	10.41	10.83	27.47	751	98.13	224.75	14.7	30.16	64.63	729	23.41	29.88	119.13	11.77	1688	387.5	57.19	408	54.75	533	759	10.36	146.25	11.8	25.94	32.06	60.75	359	430	17.75	9.58	8.98	278.5	63.69	67.38	21.44
AU2	Hexanoic acid	C6H12O2	689	37	315889	3224.75	0.113	1840.5	1835		255791	29.0027	29.0388	30.0467	30.9982	31.0181	31.9897	34.4974	35.9743	37.0076	38.0152	39.0232	40.0267	40.0307	41.0021	41.0388	42.0101	42.0424	42.0465	42.9979	43.0181	43.0505	43.0542	43.9715	43.9894	44.026	44.0588	44.9789	44.9975	45.0339	46.0044	46.0372	47.0136	49.9966	50.0152	51.0233	52.0308	53.0025	53.0388
												197.5	466	14.48	675	191	172	10.41	17.63	27	65	673	22.5	124	16.84	1384	351.5	41.13	612	27.06	535	21.34	559	24.13	104.38	134	15.44	67.38	232.5	316.5	10.95	7.11	41.63	334	50	64.75	37.75	35.44	112.63
AU2	Geraniol	C10H18O	833	18.8	1204013	3240.76	0.339	1845.8	1846		255992	29.0025	29.0389	30.0341	30.9982	31.018	31.9896	34.4974	35.9992	37.0077	38.0155	39.0232	39.9621	40.0265	40.0307	41.0388	42.0104	42.0424	42.0466	42.998	43.0181	43.0544	43.9896	44.0252	44.9788	44.997	45.0337	46.4964	49.0076	49.9965	50.0149	51.0231	52.0309	53.0387	54.0429	54.0464	54.9975	55.018	55.0543
												84.88	291.5	88.75	714	99.88	209.25	43.38	8.56	38.75	90.13	655	33.5	28.69	94.38	1538	165	48.63	138.5	27.44	315.5	287	80.88	11.33	35.31	88.5	123.5	6.4	18.19	391	95.13	110.63	72.13	339	51.25	51	32.94	247.5	485
AU2	NI	NI	NI	NI	1896	3224.75	4.579	1840.5	NI	Identification unconfirmed	256250	29.0026	29.0389	29.0625	30.0102	30.0419	30.998	31.0182	31.9896	34.4973	35.9997	36.5143	37.0072	38.0155	39.0232	39.5277	39.962	40.0264	40.0311	41.0029	41.0387	41.0768	41.0897	42.0102	42.042	42.0467	42.9984	43.0133	43.0181	43.0544	43.173	43.1886	43.5221	43.9894	44.0209	44.0258	44.0577	44.2144	44.2168
												150.25	1508	40.31	12.25	25.88	582	172	239.5	35.38	8.17	21.53	64.75	132.75	893	17.69	36.31	31.66	139.25	32.88	3156	12.47	110	477	97.88	795	24.94	24.03	1008	2828	43.13	29.13	8.69	160	20.31	94.38	107.25	44.06	36.94
AU2	Ethyl dodecanoate	C14H28O5	894	73.6	17980899	3232.76	3.569	1843.1	1840		256252	29.0026	29.0389	29.0626	30.0101	30.0419	30.9981	31.0182	31.9895	34.4974	35.9998	36.5142	37.0075	38.0155	39.0232	39.5277	39.962	40.0265	40.031	41.003	41.0388	41.0768	41.0899	41.1322	42.0102	42.0419	42.0467	42.9982	43.0133	43.0181	43.0544	43.1016	43.1186	43.1372	43.173	43.1886	43.5221	43.9894	44.0211
												187	1998	22.81	16.53	45.13	523	186.75	252	45.13	15.88	22.97	76.13	147	1058	23.06	25.5	30	190.5	35.38	4160	27.44	101.88	26.41	532	112.88	937	21.34	36.06	1218	3724	10.38	8.34	9.92	16.13	37.56	16.41	153.5	18.31
AU2	NI	NI	NI	NI	24200	3232.76	4.263	1843.1	NI	Identification unconfirmed	256367	29.0025	29.0335	29.0389	30.011	30.0417	30.9981	31.0182	31.9896	37.0073	38.0153	39.0231	39.9626	40.0267	40.031	41.0025	41.0389	41.0983	42.0105	42.0421	42.0467	42.9971	43.0182	43.0546	43.1086	43.9899	44.0224	44.026	44.0578	44.9787	44.9972	45.0341	46.0364	47.0494	49.0067	49.9967	50.0157	51.0234	52.0312
												139.5	8.48	1174	31.25	19.88	638	166	174.5	42.25	54.88	580	15.7	9.08	121.88	8.13	1822	20.5	154.75	41.69	452.5	9.05	560	1570	14.2	127.13	9.8	53.06	49	45	83.88	545	9.3	5.66	13.89	332.5	64.63	80.75	50.5
AU2	Geraniol	C10H18O	833	18.8	1204013	3240.76	0.339	1845.8	1846		256747	29.0025	29.0389	30.0104	30.034	30.0418	30.9981	31.0181	31.9895	34.4972	37.0077	38.0155	39.0231	39.9621	40.0264	40.0308	41.0387	42.0104	42.042	42.0467	42.9991	43.018	43.0545	43.9719	43.9898	44.0256	44.9796	44.9973	45.0233	45.0341	45.5274	47.4986	48.0001	49.0077	49.9964	50.0153	51.0232	52.0264	52.031
												104.75	348.5	6.94	76.88	17.09	996	92.88	194.5	34.25	62.69	93.88	894	25.97	44.56	159.5	2664	101.13	121.13	165.25	34.88	325.5	301.5	20.94	106.5	15.56	39.94	68.38	7.51	108.38	7.7	20.03	9.02	37.25	458	198.75	299.5	12.48	110.63
AU2	Geraniol	C10H18O	833	18.8	1204013	3240.76	0.339	1845.8	1846		256752	29.0026	29.039	30.0104	30.034	30.042	30.9982	31.018	31.9896	34.4973	35.9994	37.0077	38.0154	39.0232	39.5268	39.9614	40.0264	40.0309	41.0388	42.0104	42.0421	42.0465	42.9978	43.0181	43.0545	43.9721	43.9898	44.0254	44.0575	44.9802	44.9973	45.0233	45.03	45.034	45.5278	47.4984	48.0003	49.0075	49.9965
												113.13	556	6.72	117	16.94	811	119.38	258.5	65.25	14.31	97	131.5	1222	10.98	33.19	41.94	224.25	4232	98.63	140	239.5	44.63	420	465	24.66	88.5	48.63	18.41	19.44	44.69	23.59	18.75	110.38	31.78	34.25	15.09	49.31	409
AU2	Geraniol	C10H18O	833	18.8	1204013	3240.76	0.339	1845.8	1846		256758	29.0024	29.0389	30.0102	30.034	30.0426	30.9981	31.0072	31.0179	31.9896	34.4974	35.9993	37.0076	38.0151	39.023	39.5272	39.9622	40.0263	40.0309	41.0387	41.0882	41.1151	41.7848	42.0103	42.0421	42.0464	42.9996	43.0181	43.0544	43.9895	44.026	44.0579	44.98	44.9972	45.0235	45.0299	45.0338	45.5274	46.9941
												122.88	783	8.33	119.75	24.34	694	11.75	149.75	201.75	26.53	22.06	124.5	137	1484	41.5	13.59	42.19	344.5	5528	41.13	7.03	12.34	97.88	195.5	255	55.31	448.5	542	82.63	63.13	40.94	16.09	50	40.19	22.47	137.5	36	33.56
AU2	Geraniol	C10H18O	833	18.8	1204013	3240.76	0.339	1845.8	1846		256765	29.0025	29.0389	30.0104	30.0341	30.0421	30.9981	31.0077	31.018	31.9896	32.5193	34.4974	35.9996	37.0076	38.0153	39.0232	39.5267	39.9625	40.0264	40.0311	41.0388	41.0691	41.0865	41.0996	41.1013	41.1151	41.7848	42.0104	42.0421	42.0466	42.9985	43.0181	43.0544	43.9894	44.0219	44.0258	44.0582	44.9797	44.9973
												90	897	12.25	77.5	25.38	632	13.41	141	234.75	22.78	47.94	24.41	132.5	211.25	2088	18.56	26.38	96.13	433	7312	52.38	45.25	54.81	56.81	27.38	45.19	124.25	219.5	331.5	30.34	549	767	102.25	12.41	53.69	34.63	30.97	53.38
AU2	Hexanoic acid	C6H12O2	689	37	315889	3224.75	0.113	1840.5	1835		257300	29.0022	29.0388	30.0103	30.0465	30.9981	31.0181	31.9895	34.4973	36.5147	37.0074	38.0153	39.0231	39.9623	40.0262	40.0308	41.0023	41.0387	42.0102	42.042	42.0467	42.9984	42.9998	43.018	43.05	43.0543	43.9715	43.9894	44.0216	44.0258	44.0581	44.9793	44.9973	45.0155	45.0338	46.005	46.9947	47.0127	49.9964
												74.75	690	17.34	42.06	619	104	255.25	41.13	9.98	37	109	934	64.13	13.34	135.5	15.81	1924	508.5	84.75	393.5	70.5	51.25	732	23.5	803	73	193	14.2	46.31	21.19	242.5	556	59.94	562	31.81	48.63	17.78	473
AU2	Hexanoic acid	C6H12O2	689	37	315889	3224.75	0.113	1840.5	1835		257301	29.0022	29.0388	30.0103	30.0465	30.9981	31.0181	31.9895	34.4972	36.5146	37.0074	38.0153	39.0231	39.9621	40.0261	40.0309	41.0024	41.0387	42.0102	42.0419	42.0467	43	43.0179	43.0501	43.0543	43.9715	43.9895	44.0216	44.0259	44.058	44.9793	44.9973	45.0155	45.0338	46.005	46.9947	47.0127	49.9964	50.0151
												86.5	863	17	54.75	604	122.25	254.25	38.63	15.36	45.25	126.38	1178	53.69	19.53	161.25	16.69	2432	687	112.75	514	134	940	25.88	1038	76	215.25	21.38	52.81	25.47	256.5	678	61.88	760	37.31	59.88	25.66	473.5	133.25
AU2	Hexanoic acid	C6H12O2	931	82.5	4518474	3216.75	5.914	1837.9	1835		257302	29.0022	29.0388	30.0103	30.0465	30.9981	31.0181	31.9895	34.4971	36.5146	37.0074	38.0153	39.0231	39.9619	40.0261	40.0309	41.0024	41.0387	41.1115	42.0102	42.0419	42.0467	42.1409	43.0001	43.0179	43.0502	43.0543	43.9715	43.9895	44.0216	44.0259	44.0579	44.9794	44.9973	45.0156	45.0337	46.005	46.9947	47.0126
												98.13	1017	19.06	68.25	606	149.25	254.25	37.19	23.81	55.81	139.5	1408	39.5	27.31	184.5	17.03	2944	5.68	883	139	636	8.34	141.5	1146	28.06	1274	76.75	242.75	28.03	61.75	29.03	260.5	807	62.56	938	43.94	74.38	35.19
AU2	Siloxane	NI	NI	NI	NI	NI	NI	NI	NI	From GC system	259569	29.0025	29.0388	30.0106	30.0421	30.9981	31.0179	31.9894	34.4973	35.9993	37.0072	38.0151	39.023	39.9617	40.0264	40.0307	41.0024	41.0387	41.1013	42.0101	42.0421	42.0464	42.9986	43.0179	43.0544	43.1	43.9895	44.0258	44.0578	44.9796	44.9971	45.0337	49.0074	49.9964	50.0154	51.023	52.0307	53.0021	53.039
												75.75	953	16.63	45.88	594	38.88	146.5	10.19	29.31	71.13	135.25	1054	26.13	40.5	176	8.88	2648	10.42	122.25	114.88	1015	42.25	330	6216	13.02	161.5	50.44	267	9.41	51.31	182.75	29.34	308	123.38	190	66.13	28.81	356
AU2	Siloxane	NI	NI	NI	NI	NI	NI	NI	NI	From GC system	259572	29.0025	29.0388	30.0106	30.042	30.998	31.018	31.9894	34.4974	35.9992	37.0072	38.0152	39.023	39.0347	39.9618	40.0264	40.0308	41.0387	41.0782	42.0101	42.0421	42.0465	42.9989	43.018	43.0544	43.0999	43.1146	43.9894	44.026	44.0578	44.9973	45.0336	46.9966	49.0073	49.9963	50.0154	51.023	52.0309	53.0022
												96	1142	16.22	39.88	541	64.88	198.25	12.42	25.41	70.75	164.25	1270	10.59	30.31	46	194.5	3060	16.34	142.25	121.5	1230	36.75	385	7664	23.03	15.92	146.75	45.31	315.5	68	239.5	16.47	37.56	296	145.25	178.5	65.88	16.78
AU2	3-Methylbutyl pentadecanoate	C15H30O2	900	82.4	6697240	3272.77	5.256	1856.2	1859		259575	29.0024	29.0388	30.0101	30.0419	30.998	31.0181	31.9895	34.4975	35.999	37.0075	38.0153	39.0231	39.0347	39.9619	40.0264	40.0309	41.0387	41.0775	42.0102	42.0422	42.0465	42.9988	43.018	43.0543	43.0997	43.1084	43.1145	43.9896	44.026	44.0578	44.9973	45.0335	46.9967	49.0072	49.9963	50.0153	51.0231	52.0311
												92.75	1338	19.91	33.69	501.5	90.38	241	13.2	11.55	91	154	1470	9.5	40.44	47.38	217	3588	41.13	183.75	140.75	1496	22.66	466	9216	25.5	12.61	18.81	184	39.69	369	97.5	304	26.34	39.13	295.5	183.25	176	56.44
AU2	3-Methylbutyl pentadecanoate	C15H30O2	900	82.4	6697240	3272.77	5.256	1856.2	1859		259579	29.0024	29.0388	30.01	30.0421	30.9981	31.0182	31.9895	34.4975	35.9993	37.0075	38.0153	39.0231	39.0352	39.9621	40.0267	40.0309	41.0387	41.0773	41.114	42.0103	42.0422	42.0465	42.9984	43.018	43.0502	43.0543	43.0995	43.1083	43.1128	43.2096	43.9897	44.0261	44.0577	44.9972	45.0336	46.5347	46.9962	49.0073
												79.38	1650	28.84	35	458.5	87.13	242	33.75	7.93	171.25	154	1650	29.13	47.63	64.75	263.5	4784	60.94	64.88	243	234	1962	11.27	549	91.63	11232	11.59	88.75	35	14.89	223.25	53.75	423	113	340	6.89	26.09	45.5
AU2	(Methoxyphenyl)oxime	C8H9NO2	732	73.3	482676	3272.77	5.523	1856.2	NI		259583	29.0025	29.0388	29.0921	30.01	30.0426	30.9981	31.0182	31.9895	34.4977	35.9994	37.0076	38.0152	39.0231	39.0353	39.962	40.0266	40.0308	41.0387	41.0773	41.098	41.114	41.1387	42.0101	42.0421	42.0465	42.9988	43.018	43.0503	43.0543	43.0945	43.1049	43.1083	43.1128	43.1248	43.2098	43.9895	44.0211	44.0259
												83.63	1894	7.44	25.09	51.38	511.5	87.88	213	63.94	11.38	197	193.5	1844	26.53	67.13	96.25	265.5	5616	36.81	25.06	104.88	28.47	270	285.5	2320	24.59	615	102.25	13264	14.63	22.97	56.94	90.25	14.44	17.63	183.25	6.42	85.13
AU2	3-Methylbutyl pentadecanoate	C15H30O2	900	82.4	6697240	3272.77	5.256	1856.2	1859		259588	29.0026	29.0389	29.0921	30.0101	30.0424	30.9981	31.018	31.9895	34.4979	35.9993	37.0074	38.0153	39.0231	39.9619	40.0268	40.031	41.0387	41.0784	41.098	41.1127	41.1387	42.0102	42.0421	42.0466	42.9987	43.018	43.0543	43.0656	43.0945	43.1062	43.1099	43.1127	43.126	43.1417	43.1688	43.2103	43.268	43.9895
												126.63	2116	34.94	36.69	41.06	455	149.75	169	37.38	13.56	168.75	191.5	1864	55.63	176.25	299.5	5760	6.95	31.25	12.64	19.59	234.5	241.25	2492	28.75	599	14880	10.28	60.88	28.78	30	93.25	31.34	14.83	8.98	34.06	6.78	134.5
AU2	3-Methylbutyl pentadecanoate	C15H30O2	900	82.4	6697240	3272.77	5.256	1856.2	1859		259598	29.0024	29.0389	30.0103	30.0422	30.9981	31.0181	31.9896	34.4974	36	37.0073	38.0153	39.0231	39.9621	40.0264	40.0309	41.0387	41.0689	41.0824	41.1238	42.0102	42.0421	42.0466	42.0809	42.2553	42.9986	43.0003	43.0181	43.0544	43.0656	43.079	43.0973	43.1039	43.1093	43.1165	43.1195	43.1242	43.1261	43.1339
												134	2712	22.91	57.69	305.5	188.75	211.75	48.69	26.5	140.25	220.75	2168	36	83.63	326.5	7256	26	124.5	5.58	348	293.5	2952	28.97	44.38	11.53	11.66	849	18592	14.97	16.03	107.38	92.63	162	90	108	18.5	27.56	56.25
AU2	(Methoxyphenyl)oxime	C8H9NO2	732	73.3	482676	3272.77	5.523	1856.2	NI		259611	29.0029	29.0388	30.0108	30.0421	30.998	31.0181	31.9896	34.4972	35.9995	37.0073	38.0152	39.0231	39.9618	40.0264	40.0309	41.0387	41.086	41.0868	41.0939	41.1077	41.1114	41.128	41.1825	41.266	42.0103	42.0421	42.0466	42.9999	43.0179	43.0501	43.0543	43.0654	43.0978	43.1055	43.1112	43.1161	43.1221	43.1259
												123.38	2384	46.44	54.56	403.5	159.5	282	30.28	40.13	113.38	266	2018	21.91	114.25	354.5	6576	71.88	76.63	25	19.22	36.31	14.13	28.59	21.84	299	212.5	2828	33.81	756	133.25	16864	26.34	72.75	162.75	11.33	113.63	46.75	86.13
AU2	Siloxane	NI	NI	NI	NI	NI	NI	NI	NI	From GC system	259630	29.0025	29.0389	29.0813	30.0101	30.0423	30.998	31.0179	31.9895	34.4973	35.9996	37.0076	38.0152	39.0231	39.0626	39.9621	40.0265	40.0308	41.0387	41.0873	42.0105	42.0424	42.0465	42.999	43.018	43.0504	43.0543	43.1129	43.1182	43.1231	43.1291	43.1326	43.9719	43.9896	44.0216	44.0257	44.0577	44.9792	44.9976
												111.5	1368	59.63	31.38	41.19	584	109.88	245.25	48.5	41.25	96.13	194.25	1436	77.25	23.91	41.19	222.5	3864	28.75	161.75	150.25	1482	65.88	469.5	24.28	7992	14.72	92.63	29.78	30.31	59.44	16.16	122.25	14.05	57.94	239	145.75	112.5
AU2	Siloxane	NI	NI	NI	NI	NI	NI	NI	NI	From GC system	259633	29.0025	29.0389	29.0813	30.01	30.0422	30.998	31.0179	31.9895	34.4973	35.9996	37.0077	38.0152	39.0231	39.0626	39.9618	40.0269	40.0307	41.0387	41.0872	42.0104	42.0422	42.0465	42.9997	43.018	43.0499	43.0543	43.0909	43.1127	43.1178	43.1231	43.1287	43.1329	43.9717	43.9896	44.0216	44.0256	44.0577	44.9792
												116.13	1110	35.5	28.03	29.5	561	88.75	224.5	38.44	32.13	100.63	154	1288	21.78	37.88	50.81	165.25	3288	6.6	138.75	143	1214	75.75	391.5	35.5	6576	22.59	9.91	43.88	15.56	13.38	11.16	27.69	118.25	17.5	51.75	209	188.75
AU2	Siloxane	NI	NI	NI	NI	NI	NI	NI	NI	From GC system	259636	29.0024	29.0389	30.0102	30.0422	30.9981	31.0178	31.9895	34.4971	35.9996	37.0077	38.0153	39.023	39.9618	40.0266	40.0308	41.0387	42.0102	42.0422	42.0466	43	43.0181	43.0499	43.0543	43.091	43.1128	43.1175	43.9714	43.9895	44.0215	44.0256	44.0578	44.9794	44.9973	45.0157	45.0338	46.9947	47.4988	49.0072
												87.38	918	22.41	13.92	525	59.5	223.25	54.69	16.59	80.63	131.75	1088	43.56	58.94	127.13	2648	130.5	107.88	987	95.5	345.5	49.31	5264	57.19	6.41	6.88	41.5	161.5	12.91	56	193.25	232	139.25	51	267	59.06	8.97	43.31
AU2	Siloxane	NI	NI	NI	NI	NI	NI	NI	NI	From GC system	259640	29.0025	29.0388	30.0102	30.042	30.998	31.0179	31.9894	34.4971	35.9998	37.0075	38.0152	39.023	39.9618	40.0263	40.0309	41.0387	41.2442	42.0101	42.0423	42.0466	43	43.018	43.05	43.0544	43.0912	43.9714	43.9895	44.0219	44.0257	44.0578	44.9795	44.997	45.0158	45.0336	46.9947	47.499	49.0075	49.9964
												71	816	24.59	8.27	532	37.06	247	69.75	18.34	40.69	100.13	959	34.31	46.38	127.75	2108	17.44	137.75	66.25	815	108.13	303.5	50.94	3972	49.56	44.13	168.25	7.43	46.25	149	244	75.13	44.88	226.75	51.25	9.36	34.94	365.5
AU2	Siloxane	NI	NI	NI	NI	NI	NI	NI	NI	From GC system	259643	29.0027	29.0388	30.0102	30.042	30.998	31.0181	31.9894	34.4972	35.9999	37.0075	38.0151	39.0231	39.9616	40.0265	40.031	41.0387	41.2441	42.0102	42.0424	42.0466	43	43.0179	43.0501	43.0544	43.092	43.9717	43.9894	44.0258	44.0577	44.9794	44.9972	45.0159	45.0334	46.9948	47.4988	49.0076	49.9964	50.0152
												76.25	702	17.72	7.27	579	30.13	221.75	41.19	20.16	46.13	74.13	819	30.34	30.25	137.75	1834	38	125.63	70.13	690	119	271.5	37.06	3232	28.09	35.38	138.25	38.5	118.13	221.25	64.5	40.56	176.25	41.81	7.88	31.13	379.5	114.75
AU2	Siloxane	NI	NI	NI	NI	NI	NI	NI	NI	From GC system	259646	29.0027	29.0388	30.0103	30.998	31.0181	31.9894	34.4973	36	37.0074	38.0152	39.0232	39.9618	40.0285	40.0311	41.0387	41.2441	42.0102	42.0423	42.0465	42.9999	43.0179	43.05	43.0543	43.092	43.9718	43.9894	44.0259	44.0577	44.9793	44.9972	45.0009	45.0155	45.0335	46.995	47.4986	49.0075	49.9964	50.0153
												70.25	587	13.86	656	34.81	203.75	26.91	11.02	63.94	62.31	648	35.31	50.69	125.38	1510	30.63	98.63	59.06	549	100	219.75	23.56	2612	22.25	37.31	116.88	35.44	85.88	187.5	49.13	10.64	31.53	122.5	29.03	11.05	24.53	435	117.25
AU2	3-Methylbutyl pentadecanoate	C15H30O2	900	82.4	6697240	3272.77	5.256	1856.2	1859		260352	29.0026	29.0389	30.0104	30.0421	30.0466	30.9981	31.0077	31.018	31.9896	34.4969	36.0001	37.0074	38.0155	39.0231	39.0956	39.9617	40.026	40.031	40.8284	41.0022	41.0388	41.0808	41.0869	41.0903	41.0997	41.104	41.1107	41.1765	41.2825	42.0102	42.0422	42.0466	43.018	43.0502	43.0543	43.0665	43.091	43.0936
												125	2912	40.56	46.44	30.88	269	21.16	132	313	8.48	16.06	179.75	318.5	2524	36.5	18.84	90.25	365	48.88	21.81	8304	46.38	19.97	26.25	14.56	73	38.75	64	27.5	341	322.5	3684	1048	91.13	22016	15.39	32.56	30.03
AU2	(Methoxyphenyl)oxime	C8H9NO2	732	73.3	482676	3272.77	5.523	1856.2	NI		260387	29.0025	29.0322	29.0341	29.0389	29.0801	30.0103	30.0422	30.9981	31.0181	31.9896	34.497	35.9996	37.0076	38.0154	39.0231	39.0902	39.0914	39.5262	39.9625	40.0265	40.0311	41.0387	41.0918	41.0963	41.1075	41.1739	42.0103	42.042	42.0466	42.1003	43.0001	43.0181	43.0501	43.0544	43.066	43.0907	43.0928	43.0958
												109.88	11.33	6.5	2312	34.69	56.13	55.31	349.5	139.25	246	81.13	33.13	117.75	273.5	1970	62	74.88	15.66	35.5	83.5	298.5	5864	124.5	30.38	27.97	10.63	280	189.5	2264	70.63	45.88	753	65.25	14096	15.47	47.75	61.19	117.88
AU2	(Methoxyphenyl)oxime	C8H9NO2	732	73.3	482676	3272.77	5.523	1856.2	NI		260390	29.0024	29.0389	30.0103	30.0419	30.9981	31.0181	31.9896	34.4971	35.9995	37.0076	38.0155	39.0231	39.0914	39.5264	39.9624	40.0265	40.0311	41.0387	41.0513	41.0917	41.0952	41.106	41.992	42.0102	42.0422	42.0466	43.0001	43.0181	43.0501	43.0543	43.0657	43.0908	43.0928	43.0956	43.0982	43.1011	43.1141	43.1204
												108.38	1940	44.25	36.06	322.5	109.13	259.5	77.13	28.97	166.5	258	1788	73.63	7.35	54.25	72	249.5	5232	23.75	45.88	16.69	7.62	5.47	260.5	143.5	1986	49.94	663	81.88	12288	11.42	13.31	44.31	53.44	71.25	29.78	20.28	76.88
AU2	3-Methylbutyl pentadecanoate	C15H30O2	900	82.4	6697240	3272.77	5.256	1856.2	1859		260393	29.0024	29.0389	30.0103	30.0416	30.9981	31.0181	31.9896	34.4972	35.9995	37.0077	38.0155	39.0231	39.0879	39.0914	39.9622	40.0265	40.0311	41.0388	41.0512	41.0919	41.0953	41.9921	42.0101	42.0421	42.0466	43	43.0181	43.05	43.0543	43.0928	43.0984	43.1009	43.1207	43.1237	43.9712	43.9895	44.0257	44.0577
												100.5	1600	21.38	20.31	335.5	79.38	251.75	42.25	26.53	186.75	232.5	1614	18.59	21.47	46.38	50.69	227.25	4584	48.69	9.39	27.63	8.39	234.25	127.38	1854	49.56	507	52.69	10624	10.59	16.28	11.38	55.31	22.38	24.81	159	99.75	355
AU2	Siloxane	NI	NI	NI	NI	NI	NI	NI	NI	From GC system	260406	29.0025	29.0389	30.0416	30.998	31.0181	31.9895	34.4974	35.9998	37.0074	38.0152	39.023	39.0983	39.9619	40.0266	40.0308	41.0386	41.0521	41.9917	42.0101	42.0422	42.0466	42.9995	43.018	43.0502	43.0544	43.1045	43.1257	43.9719	43.9894	44.0258	44.0578	44.9791	44.9976	45.0152	45.0337	45.0832	46.0055	46.9952
												100.13	745	56.69	595	49.19	253.75	26.41	6.28	34.94	133.5	817	67.38	56.31	14.56	120.5	2022	8.28	17.69	108.63	81.13	875	87.5	211.5	21.78	3964	32.63	37.69	27.84	99.75	68.88	173	114.75	54.25	47.81	210.75	15.77	24.72	63.81
AU2	Siloxane	NI	NI	NI	NI	NI	NI	NI	NI	From GC system	260414	29.0026	29.0389	30.0421	30.9981	31.0182	31.9894	34.4974	37.0072	38.0153	39.023	39.962	40.0259	40.0309	41.0386	41.9927	42.0102	42.0417	42.0465	42.9998	43.0179	43.0543	43.1258	43.9715	43.9894	44.0256	44.0578	44.9792	44.9973	45.0157	45.0339	45.0816	46.9763	46.9949	49.0074	49.9967	50.0153	51.0229	52.031
												57	430.5	9.72	624	40.63	211.25	13.81	61.63	77.38	497.5	35.44	15.33	86.25	1384	17.97	71.88	48.69	523	115.75	149.25	2216	11.19	68.75	131.5	70.25	70.38	209	47.94	72.75	116.5	104.75	8.86	78.88	15.45	379	89.38	93.13	29.81
AU2	Ester compound	NI	NI	NI	404549	3424.81	3.929	1906.1	NI	Identification unconfirmed	275010	29.0026	29.0389	30.0108	30.998	31.0183	31.9895	34.4969	37.0073	38.0151	39.0231	39.9623	40.0266	40.0308	41.0387	42.0102	42.0422	42.0465	42.9983	43.0179	43.0543	43.1335	43.9894	44.0217	44.0256	44.0576	44.9789	44.9973	45.0337	47.4989	49.0073	49.9964	50.0153	51.0231	51.2008	52.0301	53.0389	54.0466	54.998
												87.38	603	28.13	609	91.5	225.25	12.75	72.88	90.13	770	35.5	33.94	42.5	1606	122.13	48.06	249.75	40.81	456.5	1060	33.69	100.75	8.78	34.25	33.63	17	64.88	277	42.69	50.06	402	160	265	46.81	64.13	317	87.75	16.16
AU2	Ethenyl dodecanoate	C14H26O2	788	43.7	633698	3496.83	0.144	1930.6	NI		281639	29.003	29.0389	30.998	31.0177	31.9895	34.4971	37.0074	38.0155	39.0231	39.9616	40.0264	40.0312	41.0388	42.0101	42.0419	42.0466	42.9982	43.018	43.0544	43.1053	43.1106	43.9897	44.021	44.0257	44.0578	44.9791	45.0334	45.5265	46.4975	49.0078	49.9963	50.0151	51.023	52.031	53.0386	54.0468	54.9981	55.0182
												82.5	421.5	594	40.19	176.25	24.38	28.06	76.63	419	20.66	20.22	100	1494	66.38	68.88	264.5	61.63	1370	2712	34	109.38	68.63	6.75	40.81	122.13	10.44	18.63	33.13	11.66	25.13	395.5	92.88	159.25	43.31	180.25	132.25	55.13	217
AU2	Terpene compound	NI	NI	NI	344348	3512.84	1.008	1936.1	NI	Identification unconfirmed	283281	29.0024	29.0388	30.998	31.0183	31.9895	34.4974	35.9997	37.0071	38.0153	39.0231	39.9622	40.0273	40.0308	41.0388	42.01	42.0421	42.0465	42.9992	43.018	43.0544	43.9895	44.979	45.0336	45.527	47.966	47.9998	49.0072	49.9964	50.0153	51.0231	52.0263	52.0309	52.5348	53.0386	54.047	54.998	55.0179	55.0544
												47	118.88	527	33	247.25	35.31	12.17	55.56	105.5	610	17	31.16	37.88	708	5.51	15.83	41.94	36.88	154	159.25	60.5	24.94	16.59	35.5	28.31	13.73	46.88	330.5	320.5	623	30.81	156.5	30.56	310.5	15.25	11.28	86	317.5
AU2	2-Cyanophenyl β-phenylpropionate	C16H13NO2	821	16.6	14172949	3784.91	5.781	2030.2	NI		310185	29.0025	29.0388	30.998	31.0076	31.018	31.9895	34.4974	35.9995	37.0073	38.0153	38.5191	39.023	39.0638	39.5266	39.9617	40.0264	40.0309	41.0028	41.0387	41.0741	41.1034	41.1735	42.0103	42.0419	42.0464	43.0073	43.0179	43.0543	43.0647	43.0914	43.0938	43.0996	43.1031	43.1072	43.1099	43.115	43.1184	43.1247
												88.88	100.25	301	32.25	39.19	212.75	54.5	39.06	218	461.5	18.56	2456	18.47	14.63	24.34	101	177	7.73	3104	74.75	22.69	34.31	104.63	118	394.5	80.25	401	18432	42.75	54	21.97	16.88	52.38	63.13	60.38	161	93.13	65
AU2	2-Cyanophenyl β-phenylpropionate	C16H13NO2	821	16.6	14172949	3784.91	5.781	2030.2	NI		310197	29.0025	29.0389	30.9981	31.0077	31.0175	31.9895	35.9996	37.0074	38.0152	38.5192	39.0231	39.102	39.5268	39.9618	40.0265	40.0308	41.0024	41.0387	41.0491	41.1017	41.1212	41.1674	42.0102	42.0421	42.0466	43.0075	43.0179	43.0543	43.0665	43.0944	43.0979	43.1006	43.1052	43.1112	43.1153	43.1214	43.1273	43.1305
												45	132.5	233.5	27.34	45.63	267	46.06	240.75	431	49.25	3148	10.27	25.94	18.69	102.5	243.75	39.06	4440	27.81	5.38	61.25	12.95	161.5	163	496	59.44	514	26912	42.88	36.56	34.44	27.88	23.34	9.97	193.25	100	57.81	51.56
AU2	α-Corocalene	C15H20	817	77.9	90125	3808.92	1.615	2038.8	2037		311379	29.0023	29.0388	30.0101	30.0421	30.998	31.0181	31.9895	34.4971	35.9995	37.0073	38.0154	39.0231	39.9619	40.0306	41.0027	41.0387	42.0102	42.0466	43.0179	43.0543	43.9895	44.0217	44.0259	44.9791	44.9971	45.0336	46.0417	47.013	47.0494	48.0001	49.0076	49.9963	50.0153	51.0231	52.0309	53.002	53.0388	54.0102
												166.5	817	15.84	40.75	466.5	236.75	298	50.81	11.47	87.75	38	232	23.44	34.19	28.56	256.5	183	11.03	1050	198.25	121.63	29.13	241	7.7	84.25	379	16.13	191.75	47.31	15.72	59.75	359	144.75	365.5	64.75	97.75	98.88	119.5
AU2	α-Corocalene	C15H20	778	44.4	28714	3816.92	1.713	2041.6	2037		311391	29.0025	29.0388	30.0101	30.9981	31.0181	31.9894	34.4971	37.0079	38.0153	39.0229	39.9622	40.0309	41.002	41.0387	42.01	42.0465	42.9993	43.018	43.0542	43.9894	44.026	44.9796	44.9976	45.0337	46.0417	47.0128	47.049	47.9991	49.0074	49.9965	50.015	51.023	52.0313	53.0024	53.0389	54.0101	54.0467	54.9982
												142	455	12.38	527	156.5	284	31.44	35.38	64.75	274.5	46.31	40.81	22.88	249.75	133.5	25.88	40.63	575	108.25	170	184.75	13.05	55.56	193.25	27.5	68	20.69	17.06	16.13	281.5	145.25	302.5	55.69	39.75	64.88	81.25	9.28	31.69
AU2	2-Cyanophenyl β-phenylpropionate	C16H13NO2	821	16.6	14172949	3784.91	5.781	2030.2	NI		312444	29.0025	29.0388	30.0104	30.998	31.018	31.9896	34.4979	35.9995	37.0073	38.0153	39.023	39.9619	40.0261	40.031	41.0387	42.0101	42.042	42.0465	42.9989	43.0076	43.0179	43.0503	43.0543	43.1146	43.1174	43.9897	44.0259	44.0577	44.5192	44.9793	44.9976	45.0336	45.527	48.0002	49.0072	49.9963	50.0152	51.023
												103.38	262	20.75	374.5	94.13	257	6.84	24.28	104.75	130.5	957	12.45	37.19	39.75	1622	93.88	52.5	164.5	23.63	35.88	300	27.63	4288	22.06	13.63	86.25	48.5	103.75	6.46	17.09	36.63	165	111.75	13.25	74.75	277.5	400.5	974
AU2	NI	NI	NI	NI	4985	3816.92	5.41	2041.6	NI	Identification unconfirmed	312449	29.0024	29.0388	30.998	31.0179	31.9896	34.4975	35.9994	37.0075	38.0152	39.023	39.9618	40.0263	40.0309	41.0023	41.0387	42.0104	42.0421	42.0466	42.9983	43.0076	43.018	43.0498	43.0543	43.0878	43.1145	43.9898	44.0257	44.0578	44.5198	44.9793	44.9969	45.0337	45.5271	48	49.0075	49.9963	50.0153	51.0231
												97.25	230	391	78.63	293.5	27.09	31.72	113.38	143.75	1114	12.11	43	63	14.23	1564	69	47.25	132.5	38.13	56.75	346	10.95	4712	7.27	29.88	80.5	43.69	136.25	24.75	21.19	16.03	101.75	146	10.89	54.19	402	454.5	1334
AU2	Terpene compound	NI	NI	NI	196737	3832.93	7.344	2047.4	NI	Identification unconfirmed	314233	29.0024	29.0388	30.0104	30.998	31.0179	31.9894	34.4971	35.9994	37.0072	38.0152	39.0231	39.9623	40.0266	40.0309	41.0387	41.0898	42.01	42.042	42.0467	42.9982	43.018	43.0543	43.9894	44.0261	44.9794	44.9973	45.0333	45.5265	49.0076	49.9963	50.0153	50.0362	51.0043	51.023	52.0257	52.0308	53.0022	53.0386
												83.38	140.25	22.78	547	35.13	192.75	72.38	10.98	22.53	96.88	677	34	15.08	45.38	874	60.06	15.55	19.69	41	33.94	431	301.5	126.63	29.31	20.91	10.86	28.25	21.75	49.75	380.5	176.5	17.56	34.63	410	47.19	111.63	6.91	343.5
AU2	Terpene compound	NI	NI	NI	196737	3832.93	7.344	2047.4	NI	Identification unconfirmed	315012	29.0024	29.0388	29.0816	29.0842	30.0103	30.0421	30.0467	30.9981	31.018	31.9895	34.4973	35.9997	36.5139	37.0074	38.0153	39.0231	39.0865	39.094	39.962	40.0262	40.0309	41.0022	41.0387	41.0769	41.0835	41.1007	41.1928	42.0102	42.0421	42.0466	42.9979	43.018	43.05	43.0543	43.1137	43.12	43.1253	43.1442
												190.25	1798	86.75	10.73	41.88	58.81	70.63	443.5	296.5	244.25	30.31	22.66	6.78	138.25	239.25	2108	19	14.64	11.39	71.75	298	33.19	5168	84.75	22.91	64	8.42	672	185.25	1252	13.98	1586	51.25	4912	12.31	119.88	11.52	30.72
AU2	Terpene compound	NI	NI	NI	196737	3832.93	7.344	2047.4	NI	Identification unconfirmed	315029	29.0024	29.0341	29.0353	29.0388	30.0104	30.0423	30.0467	30.9981	31.0181	31.9895	34.4974	35.9997	36.514	37.0075	38.0153	38.5192	39.0231	39.5946	39.962	40.0264	40.0309	41.0023	41.0387	41.0481	41.0879	41.0983	41.109	42.01	42.0421	42.0466	42.091	42.9983	43.007	43.0132	43.0179	43.0499	43.0544	43.1356
												198.75	14.25	32.13	1966	11.83	32.63	44.69	446	177.75	246.5	33.75	15.5	37.44	120.5	195.25	23.09	2176	19.13	43.69	75.5	340.5	34	5712	32.25	14.08	114	22.34	769	217.5	1170	61.81	15.13	22.25	30.19	1708	45.06	5552	12.58
AU2	Isoamyl laurate	C17H34O2	622	45.5	1474544	3864.94	5.863	2058.8	2059		317216	29.0029	29.0389	30.0416	30.9981	31.0181	31.9894	34.4974	37.0072	38.0153	39.0231	39.962	40.0267	40.0311	41.0024	41.0387	42.0103	42.0422	42.0466	42.9985	43.0181	43.0544	43.1029	43.9711	43.9894	44.026	44.0581	44.9794	44.9973	45.0159	45.0335	46.0058	49.0071	49.9964	50.0153	51.0046	51.0231	52.0314	53.0023
												45.25	239.25	6.82	724	57.31	170.5	55.44	28.22	91.88	474.5	35.69	10.5	66.63	12.45	1017	82.38	23.53	296	60.94	161.75	1654	35.63	24.03	167.25	18.97	36.13	31.03	57.06	23.53	120.88	39.31	11.3	559	116.25	9.97	113.88	31.22	6.69
AU2	NI	NI	NI	NI	46556	3872.94	6.364	2061.7	NI	Identification unconfirmed	317230	29.0027	29.0388	30.042	30.0465	30.998	31.0177	31.9895	34.4974	37.0075	38.0153	39.0231	39.9621	39.9948	40.0311	41.002	41.0386	42.0102	42.0424	42.0464	42.0499	42.9988	43.0181	43.05	43.0543	43.972	43.9894	44.0214	44.0256	44.0577	44.9793	44.9969	45.0156	45.0337	46.0051	47.0129	47.9999	49.0067	49.9965
												42	500.5	13.7	6.16	748	74.13	250.25	54	54.69	69	724	29.09	5.69	77	12.44	1638	172.75	75.75	446.5	49	36	312.5	22.53	2132	30.41	154	10.11	31.53	66.38	60.44	158.25	32.25	124.25	54.69	12.64	6.38	16.22	494
AU2	NI	NI	NI	NI	46556	3872.94	6.364	2061.7	NI	Identification unconfirmed	317232	29.0027	29.0389	30.0421	30.0467	30.998	31.0178	31.9894	34.4973	35.9996	37.0076	38.0153	39.023	39.176	39.9621	39.9948	40.0262	40.031	41.0021	41.0387	41.1165	41.1995	42.0101	42.0423	42.0465	42.9988	43.0181	43.0499	43.0543	43.065	43.9719	43.9895	44.0215	44.0256	44.0577	44.9793	44.997	45.0155	45.0337
												57.38	764	20.25	18.34	682	102.38	264.5	50.69	10.33	62.13	93.88	971	8.53	32.5	9.56	16.38	107.13	16.97	2336	9.66	27.88	313.5	104.5	657	36.13	514	31.34	2872	8.45	25.66	149.5	18.47	36.88	94	65.75	321	34.69	263
AU2	NI	NI	NI	NI	92377	3864.94	0.35	2058.8	NI	Identification unconfirmed	317233	29.0027	29.0389	30.0421	30.0467	30.9981	31.0178	31.9894	34.4973	35.9996	36.5138	37.0076	38.0153	39.023	39.1759	39.9621	39.9948	40.0262	40.0309	41.0023	41.0387	41.1165	41.1995	42.0102	42.0422	42.0465	42.9989	43.0181	43.05	43.0543	43.0649	43.5214	43.9718	43.9895	44.0215	44.0257	44.0577	44.9793	44.9971
												68.88	969	27.59	27.09	646	121.5	279	52.06	14.67	5.25	68	110.13	1148	24.69	33.19	10.36	28.63	131	25.72	2900	16.75	40.56	417	131	820	39.5	684	37	3516	16.03	6.69	24.31	156.25	22.69	41.56	119.63	67.25	450.5
AU2	Octanoic acid	C8H16O2	904	90.8	2740364	3864.94	6.274	2058.8	2055		317234	29.0027	29.0389	30.0421	30.0468	30.9981	31.0179	31.9894	34.4973	35.9995	36.5138	37.0076	38.0154	39.0231	39.1759	39.962	39.9948	40.0263	40.0309	41.0024	41.0387	41.1074	41.1165	41.1995	42.0102	42.0422	42.0466	42.999	43.0181	43.05	43.0543	43.0648	43.0737	43.5215	43.9715	43.9895	44.0215	44.0258	44.0577
												81.75	1226	36.63	34.56	625	137.25	289	52.06	18.69	7.43	75	128.5	1370	37.81	33.44	9.97	45.13	161.75	35.75	3612	6.29	28.13	53	545	160.25	1012	41.25	907	42.44	4352	24.09	12.91	11.05	20.28	165.5	27.47	46.13	152.5
AU2	NI	NI	NI	NI	46556	3872.94	6.364	2061.7	NI	Identification unconfirmed	317235	29.0026	29.0389	30.0105	30.0421	30.0468	30.9981	31.0179	31.9894	34.4973	35.9996	36.514	37.0076	38.0154	39.0231	39.1759	39.9619	39.9948	40.0263	40.0309	41.0024	41.0387	41.1074	41.1165	41.1995	42.0102	42.0423	42.0466	42.999	43.0181	43.05	43.0543	43.0648	43.0737	43.135	43.1387	43.1414	43.1478	43.1719
												100.5	1562	8.52	47.69	39.75	618	160	294.5	54.88	25.31	13.55	88.38	151	1622	51.88	34.63	9.7	61.44	208.75	48.88	4496	8.69	39	61.81	693	205.75	1222	41.19	1164	48.38	5336	30.59	22.38	9.72	7.35	7.2	5.89	5.66
AU2	NI	NI	NI	NI	46556	3872.94	6.364	2061.7	NI	Identification unconfirmed	317236	29.0026	29.0346	29.0389	29.1091	30.0105	30.0422	30.0468	30.9981	31.018	31.9895	34.4974	35.9996	36.514	37.0076	38.0154	39.0231	39.1759	39.9619	39.9948	40.0264	40.031	41.0026	41.0388	41.1037	41.1073	41.1165	41.1995	42.0102	42.0423	42.0466	42.9992	43.0181	43.05	43.0544	43.0647	43.0737	43.0839	43.135
												119.13	6.25	1948	20.69	12.42	59.44	43.81	611	192.5	294	63.88	29.03	20.22	104	167.75	1914	64.25	34.94	8.53	82.13	266.5	72.25	5504	6.86	14.55	48.06	64.25	837	244.75	1422	38.25	1456	54.69	6480	33.81	34.31	15.98	18.84
AU2	NI	NI	NI	NI	2925	3856.93	6.998	2056	NI	Identification unconfirmed	317237	29.0026	29.0346	29.0389	29.1091	30.0105	30.0421	30.0467	30.9981	31.0181	31.9895	34.4974	35.9997	36.514	37.0076	38.0154	39.0231	39.1759	39.962	39.9949	40.0264	40.031	41.0026	41.0388	41.093	41.1037	41.1072	41.1165	41.1307	41.1382	41.1433	41.1995	42.0102	42.0423	42.0466	42.9994	43.0136	43.0181	43.0499
												139.5	8.19	2384	35.88	17.09	76.88	46.13	603	223	288	68.13	33.44	33.13	118.13	189.5	2224	71.38	34.75	9.3	101.38	324.5	89.5	6680	14.47	11.84	18.28	53	6.22	7	19	59.38	1000	285	1666	34.56	9.41	1774	63.38
AU2	Isoamyl laurate	C17H34O2	622	45.5	1474544	3864.94	5.863	2058.8	2059		317980	29.0027	29.0389	29.0921	30.0104	30.0424	30.9981	31.0181	31.9895	34.0309	34.4971	35.9995	37.0074	38.0152	39.0231	39.0674	39.9619	40.0262	40.0307	41.0387	41.1485	42.01	42.0422	42.0466	42.096	42.9993	43.018	43.05	43.0544	43.1054	43.1093	43.1123	43.9891	44.0263	44.0578	44.9792	44.9972	45.0158	45.0336
												74.75	700	23.75	22.28	17.34	670	49.25	264.5	10.84	38.13	21.72	43.63	119.75	1042	63.56	17.94	36.38	122.75	2180	9.7	123.63	56.63	885	8.59	31.63	376.5	17.81	4576	38	65.13	58.69	147.25	42.5	151.75	69.88	89.5	15.44	217.75
AU2	Isoamyl laurate	C17H34O2	622	45.5	1474544	3864.94	5.863	2058.8	2059		318009	29.0025	29.0389	30.0099	30.0424	30.998	31.0184	31.9895	34.497	37.0074	38.0152	39.0231	39.9623	40.0269	40.0308	41.0023	41.0387	41.084	41.0987	41.1195	42.0101	42.0422	42.0466	42.9981	43.0179	43.0499	43.0544	43.1	43.114	43.1191	43.1847	43.9894	44.021	44.026	44.0577	44.9793	44.9974	45.0157	45.0336
												84.75	750	11.31	22.81	546	67.13	272.5	16.19	74.5	100.63	1220	14.72	44.31	109	7.78	2456	6.16	9.47	13.81	174.75	126	880	29.97	456	44.75	4864	48.38	28.03	10.27	10.95	138	8.14	47.69	194.25	19.78	184	8.95	267
AU2	Isoamyl laurate	C17H34O2	622	45.5	1474544	3864.94	5.863	2058.8	2059		318011	29.0025	29.0388	29.0797	30.0099	30.0423	30.0463	30.998	31.0181	31.9895	34.4969	36.514	37.0074	38.0151	39.0231	39.9624	40.0267	40.0308	41.0022	41.0387	41.077	41.084	41.099	42.0101	42.0421	42.0466	42.9982	43.0179	43.0503	43.0544	43.0994	43.1137	43.1194	43.1246	43.1848	43.9894	44.0211	44.026	44.0575
												112.38	983	6.48	17.13	25.25	7.97	493.5	104.63	252.5	12.61	14.3	93.5	112.13	1572	16.88	53	163	12.25	3152	12.44	6.98	7.99	277	157.5	1003	26.94	720	51.63	5424	46.69	16.06	20.53	28.47	29.13	169.5	15.16	65.25	207.25
AU2	Octanoic acid	C8H16O2	904	90.8	2740364	3864.94	6.274	2058.8	2055		318012	29.0024	29.0388	29.0797	30.01	30.0423	30.0465	30.998	31.018	31.9895	34.497	36.514	37.0075	38.0151	39.0231	39.9624	40.0266	40.0308	41.0021	41.0387	41.0475	41.077	41.0836	41.0911	41.0991	42.0101	42.0421	42.0466	42.9983	43.0179	43.0505	43.0544	43.0994	43.1131	43.1194	43.1246	43.1848	43.9894	44.0212
												126	1200	11.23	19	30.72	16.94	494.5	119	238.5	13.36	24.19	107.25	128	1830	18.84	52.25	203.5	14.11	3784	5.41	21.41	10.22	12.14	8.39	351	181.75	1092	25.84	885	37.5	5936	54.63	8.33	26.31	52.31	39.56	188	17.63
AU2	1,5,8-Trimethyl-1,2-dihydronaphthalene	C13H16	795	25.1	86906	3856.93	7.447	2056	NI		318013	29.0024	29.0388	29.0797	30.01	30.0423	30.0465	30.9981	31.018	31.9895	34.497	36.5139	37.0075	38.0151	39.0231	39.9623	40.0265	40.0308	41.0021	41.0387	41.0474	41.077	41.0832	41.0911	41.0992	41.1127	42.0101	42.0421	42.0466	42.9984	43.018	43.0544	43.0994	43.1131	43.1195	43.1245	43.1553	43.1848	43.9894
												140.75	1462	20.31	19.63	38.63	27.84	497	142	228.5	15.31	34.44	121	152.25	2088	21.91	52.63	243.75	16.69	4576	6.3	32.31	15.09	19.75	7.99	6.91	448.5	205	1206	24.81	1064	6552	61.56	8.75	32.88	74.25	6.2	48	204.5
AU2	NI	NI	NI	NI	46556	3872.94	6.364	2061.7	NI	Identification unconfirmed	318014	29.0024	29.0388	29.0796	30.01	30.0423	30.0466	30.9981	31.018	31.9895	34.4971	36.5139	37.0075	38.0151	39.0231	39.9622	40.0264	40.0308	41.0021	41.0387	41.0474	41.077	41.0831	41.0911	41.0992	41.1126	42.0101	42.0421	42.0466	42.9985	43.018	43.0544	43.0994	43.1131	43.1194	43.1245	43.1553	43.1848	43.9894
												159.75	1794	28.84	19.28	46.88	39.69	501	168	223.25	22.56	43.44	137.75	172.25	2368	25.47	49.75	288.5	19.75	5472	6.54	43.81	19.19	30.13	6.83	9.66	558	227.25	1326	26.56	1254	7272	63.44	8.06	44.19	94	9.52	51.25	215.25
AU2	NI	NI	NI	NI	46556	3872.94	6.364	2061.7	NI	Identification unconfirmed	318015	29.0024	29.0345	29.0388	29.0796	30.01	30.0423	30.0466	30.9981	31.018	31.9895	34.4972	36.514	37.0075	38.0151	39.0231	39.9621	40.0264	40.0308	41.002	41.0387	41.0474	41.077	41.083	41.091	41.0993	41.1126	42.0101	42.0421	42.0466	42.9985	43.013	43.018	43.0544	43.0994	43.1131	43.1194	43.1245	43.1331
												175.25	8.27	2176	36.44	16.59	56.94	52.88	506.5	199.75	220.25	27.94	52.81	154.25	198	2668	27.47	46.88	328	23.69	6448	6.93	52.63	23.47	38.75	5.3	11.92	674	245.25	1466	26.63	6.66	1480	8056	58.56	7.76	50.19	106.63	5.83
AU2	Octanoic acid	C8H16O2	904	90.8	2740364	3864.94	6.274	2058.8	2055		318016	29.0024	29.0345	29.0388	29.0796	30.01	30.0422	30.0467	30.9981	31.018	31.9895	34.4973	36.514	37.0075	38.0152	39.0231	39.962	40.0264	40.0308	41.002	41.0387	41.0474	41.077	41.0829	41.091	41.1126	42.0101	42.0421	42.0466	42.9986	43.013	43.018	43.0544	43.0994	43.1069	43.1132	43.1192	43.1245	43.1331
												180.75	10.8	2560	41.25	13.86	67.38	65	504.5	236	224.5	32.25	58.25	168.5	220.75	2940	28.84	41.69	362	28.69	7456	7.01	86.38	27.56	44.75	13.72	795	261	1620	27.13	9.39	1724	8928	51.94	6.88	8.5	61.88	108.25	8.94
AU2	Isoamyl laurate	C17H34O2	622	45.5	1474544	3864.94	5.863	2058.8	2059		318018	29.0025	29.0346	29.0388	29.0796	30.0101	30.0422	30.0467	30.9981	31.018	31.9895	34.4974	36.514	37.0075	38.0152	39.0231	39.9619	39.994	40.0264	40.0308	41.0021	41.0387	41.0493	41.0752	41.0765	41.0829	41.0888	41.0909	41.0971	41.1093	41.1125	42.0101	42.0421	42.0466	42.9986	43.013	43.018	43.0504	43.0544
												212	12.56	3376	37.56	16.38	78.63	82.75	484	330.5	237.25	39.69	65.63	194.25	250.25	3448	33.06	6.82	49.88	438.5	39.56	9392	14.2	61.69	41.88	29.16	27.44	60.06	15.83	13.92	16.38	1024	301	1982	23.5	13.45	2240	70.63	10832
AU2	Isoamyl laurate	C17H34O2	622	45.5	1474544	3864.94	5.863	2058.8	2059		318020	29.0026	29.0348	29.0388	29.0796	29.0828	30.0101	30.0421	30.0467	30.9981	31.018	31.9895	34.4974	35.9998	36.5141	37.0075	38.0152	39.0231	39.9619	39.9942	40.0264	40.0308	41.0022	41.0387	41.0493	41.0751	41.0828	41.0887	41.0909	41.0971	41.1092	41.1122	41.1192	41.1259	41.1446	41.1879	41.7333	42.0102	42.0421
												248.75	15.77	4128	22.56	12.81	30.28	84.38	98.38	452	464.5	248.25	37.19	7.08	73	208.5	274	3940	33.81	20.72	69	538	47.25	11200	12.44	90.63	26.41	53.31	26.97	33.94	39.19	17.13	35.44	18.22	18.97	17.47	9.64	1236	342.5
AU2	NI	NI	NI	NI	86120	3856.93	0.37	2056	NI	Identification unconfirmed	318023	29.0026	29.0353	29.0388	29.0796	29.0828	30.0101	30.0421	30.0467	30.9981	31.0181	31.9895	34.4972	35.9999	36.514	37.0074	38.0151	39.0231	39.0755	39.962	39.9945	40.0264	40.0309	40.4734	41.0022	41.0387	41.0495	41.0751	41.0816	41.0887	41.0928	41.0971	41.0991	41.1091	41.1124	41.1192	41.1262	41.1445	41.1559
												303.5	18.81	5008	6.68	48.25	57.63	84.75	134.25	391.5	642	273	21.19	19.97	95.25	226	325.5	4640	12.03	38.94	36.75	120.75	744	8.52	50.13	13712	17.63	67.25	21.06	62	18.91	51.31	12.75	77.25	31.59	89.5	32	32.81	9.47
AU2	Terpene compound	NI	NI	NI	866643	3896.95	7.57	2070.3	NI	Identification unconfirmed	320514	29.0026	29.0389	30.9981	31.9894	34.4973	35.9994	37.0075	38.0153	39.0231	39.962	40.0263	40.031	41.0386	42.0104	42.042	42.0466	42.9989	43.0179	43.0543	43.9892	44.0259	44.9798	44.9973	45.0336	45.5273	49.0074	49.9965	50.0153	51.0231	51.5247	52.0264	52.0311	53.0022	53.0389	53.524	54.0468	54.998	55.0179
												37.19	127.75	562	233.25	20.31	13.47	62.31	92.5	549	24.94	24.66	40.25	547	36.38	12.39	71.88	12.23	179.75	253.5	87.88	13.23	11.39	33.25	45.13	28.19	29.91	288	314.5	643	17.88	39.31	100.13	10.41	262	17.13	29.84	22.66	265
AU2	NI	NI	NI	NI	306645	3888.94	7.971	2067.4	NI	Identification unconfirmed	320519	29.0026	29.0388	30.9981	31.0185	31.9893	35.9995	37.0073	38.0152	39.023	39.962	40.0266	40.0308	41.0388	42.01	42.0425	42.0464	42.9983	43.0181	43.0544	43.9895	44.0259	44.9799	44.997	45.0335	45.5275	49.0077	49.9964	50.0154	51.023	52.0267	52.031	53.0022	53.0388	53.5242	54.0466	54.9979	55.0181	55.0541
												32	180.25	558	14.77	274	10.81	52.75	96.5	527	24.81	9.66	51.13	536	90.63	11.61	51.94	29.84	249.5	236	93.5	16.47	25.81	47.81	43.13	9.03	41.44	352	333.5	582	34.44	128.75	5.55	195	27.06	62.13	41.69	345	273
AU2	NI	NI	NI	NI	306645	3888.94	7.971	2067.4	NI	Identification unconfirmed	320524	29.0027	29.0388	30.9981	31.0184	31.9893	34.497	35.9993	37.0072	38.0152	39.023	39.9623	40.0265	40.0308	41.0388	42.01	42.0421	42.0464	42.9979	43.0179	43.0545	43.9896	44.0256	44.98	44.9969	45.0338	47.4991	49.0077	49.9964	50.0153	51.023	52.0267	52.0311	52.0997	53.0025	53.0387	53.5245	54.0101	54.0466
												36.13	246.75	582	20.25	240	14.42	10.17	20.22	102.38	471	15.72	7.29	70.5	588	62.81	23.06	67.75	27.81	316.5	212.25	88.63	38.13	22.91	16.41	48.44	16.91	31.84	328.5	363.5	517	8.95	140.5	20.38	17.97	196.75	42.63	8.89	72.63
AU2	NI	NI	NI	NI	306645	3888.94	7.971	2067.4	NI	Identification unconfirmed	321301	29.0025	29.0388	30.998	31.0185	31.9894	34.4971	35.9998	37.0071	38.0154	39.0231	39.9621	40.0264	40.0312	41.0389	42.0103	42.0464	42.9979	43.018	43.0544	43.9896	44.0254	44.9798	44.9975	45.0333	49.0078	49.9964	50.0153	51.0199	51.0231	52.0307	53.002	53.0387	53.5246	54.0465	54.9979	55.018	55.0542	55.9964
												61	157	632	28.41	182	22.97	13.22	36.5	59.19	413.5	17.09	9.5	31.53	434.5	73.38	68.88	33.44	267.5	232.5	126.5	8.77	9.42	17.34	93.88	49.06	369.5	225.75	10.19	428.5	109.63	26.53	167.25	31.31	25.84	18.78	306.5	243.75	46.56
AU2	Ethyl ester compound	NI	NI	NI	575871	4008.98	4.67	2110.7	NI	Identification unconfirmed	332576	29.0025	29.0388	30.998	31.0179	31.9893	34.4972	35.9996	37.0075	38.0153	39.023	39.9622	40.0309	41.0387	42.01	42.0464	42.9983	43.0179	43.0543	43.9893	44.9794	45.0343	45.5274	49.0073	49.9964	50.0152	51.023	51.5269	52.027	52.0311	53.0021	53.0387	54.0463	54.9978	55.0179	55.0542	55.9963	56.0621	56.9988
												31.66	203.5	478.5	25.47	213.25	34.31	19.44	75.13	88	245	38.81	27.63	247	24	26.19	30.75	66.88	128.5	118.13	11.2	41.5	13.2	69.75	372.5	400	1034	82.63	58.06	115.25	44.31	79.88	62.56	45.63	58.19	220.5	32.06	96.75	22.81
AU2	NI	NI	NI	NI	328789	4024.98	4.03	2116.7	NI	Identification unconfirmed	332589	29.0024	29.0388	30.9981	31.9895	34.4974	35.9994	37.0072	38.0152	39.0232	39.9615	40.0305	41.0388	42.01	42.0466	42.9982	43.0179	43.0544	43.9895	44.026	44.9794	44.9975	45.0337	45.5269	49.0079	49.9966	50.0153	51.0187	51.0231	51.5269	52.0309	53.0027	53.0386	54.0468	54.9978	55.0182	55.0542	55.9965	56.062
												40.31	202.75	491.5	219.5	27.91	32.19	49.5	126.38	248	17.47	35	244.25	29.59	58.06	28.16	111.13	143	107.38	19.81	8.98	8.95	56.56	14.59	86.5	304.5	644	49.94	1536	153.75	178	31.84	79.38	52.44	20.25	112.38	225.25	41.81	72.38
AU2	Ethyl (E)-3-phenylprop-2-enoate	C11H12O2	765	43.5	408392	4016.98	4.078	2113.7	2118		332616	29.0024	29.0388	30.0103	30.998	31.0179	31.0248	31.9894	34.4973	35.9996	37.0073	37.5109	38.0153	39.0231	39.9625	40.0264	40.0306	41.0387	42.01	42.0424	42.0464	42.9979	43.0182	43.0543	43.1985	43.9893	44.0258	44.9971	45.0338	45.5269	49.0073	49.9964	50.0153	51.0193	51.023	51.5269	52.0265	52.031	53.0018
												82	342.5	15.56	585	50.88	17.59	255.25	52.44	28.13	70.13	11.64	91.88	324	23.66	30.41	37.88	504.5	46.06	15.52	72	28.97	179	266.5	56.31	139.5	7.16	18.72	96.25	34.81	107.13	299.5	648	36.19	1648	119	72.38	158.75	18.06
AU2	Ethyl ester compound	NI	NI	NI	575871	4008.98	4.67	2110.7	NI	Identification unconfirmed	332627	29.0024	29.0388	30.0098	30.998	31.0179	31.9894	34.4971	35.9994	37.0075	37.5117	38.0154	38.5193	39.0231	39.9622	40.0264	40.0312	41.0387	42.0101	42.0423	42.0465	42.9977	43.0178	43.0543	43.9894	44.0263	44.0583	44.9973	45.0338	45.5273	49.0074	49.9965	50.0153	51.0181	51.023	51.1166	51.5266	52.0272	52.0311
												34.75	460	26.47	445.5	29.34	287.5	14.64	19.63	75.75	21.47	105.13	12.13	348	32.69	22.09	33.88	838	80.63	20.94	95.25	29.66	237	625	90	22.69	36.25	57	115	20.78	40.81	308	523	11.5	1414	45	163.75	45.81	122.25
[truncated: 4,284 more rows]
[truncated: 1,182 more columns]
