# Supplementary material for: Untargeted Chemical Profiling of Two-Dimensional Gas Chromatography Coupled with High-Resolution Mass Spectrometry Data for Botrytized Wines via Topological Data Analysis
Source: Anal Chem. 2025 Nov 14;97(46):25853–67. doi: 10.1021/acs.analchem.5c05342 (PMC12658866; doi:10.1021/acs.analchem.5c05342)
Supplement: Supplementary file 2 [file ac5c05342_si_002.xlsx]

## Sheet: List1
Wine name	Compound	Formula	Comment
AU1	Formic acid	CH2O2
AU1	Diethyl fumarate	C8H12O4
AU1	Ethyl benzoate	C9H10O2
AU1	(Methoxyphenyl)oxime	C8H9NO2
AU1	1,2,3-Butanetriol	C4H10O3
AU1	1,7-Dimethylnaphthalene	C12H12
AU1	1H-Pyrrole-2-carboxaldehyde	C5H5NO
AU1	α-Gurjunene	C15H24
AU1	Guaia-6,9-diene	C15H24
AU1	Ethyl hexadecanoate	C18H36O2
AU1	1-Hexadecanol	C16H34O
AU2	Terpene compound	NI	Identification unconfirmed
AU2	4-Isopropenyl-1-methylbenzene	C10H12
AU2	Acetic acid	C2H4O2
AU2	Furane compound	NI	Identification unconfirmed
AU2	Furfural	C5H4O2
AU2	Terpene compound	NI	Identification unconfirmed
AU2	Terpene compound	NI	Identification unconfirmed
AU2	trans-2-Pinanol	C10H18O
AU2	Geranyl ethyl ether	C12H22O
AU2	1-(3-Hydroxyphenyl)ethanone	C8H8O2	Identification unconfirmed
AU2	Ester compound	NI	Identification unconfirmed
AU2	(E)-1-Methoxy-3,7-dimethylocta-2,6-diene	C11H20O
AU2	Benzaldehyde	C7H6O
AU2	Propyl octanoate	C11H22O2
AU2	Ethyl nonanoate	C11H22O2
AU2	Linalool	C10H18O
AU2	Methyl decanoate	C11H22O2
AU2	2-Ethyloctanoic acid	C10H20O2
AU2	Ethyl decanoate	C12H24O2
AU2	Benzeneacetaldehyde	C8H8O
AU2	N-Ethylacetamide	C4H9NO
AU2	2-Methyl-6-methyleneoct-7-en-2-ol	C10H18O
AU2	Ethyl benzoate	C9H10O2
AU2	3-Methylbutyl octanoate	C13H26O2
AU2	1-Nonanol	C9H20O
AU2	5-Ethenyl-5-methyldihydro-2(3H)-furanone	C7H10O2
AU2	β-Sesquisabinene	C15H24
AU2	Diethyl butanedioate	C8H14O4
AU2	Succinic acid, but-3-yn-2-yl ethyl ester	C10H14O4
AU2	Ethyl 9-decenoate	C12H22O2
AU2	α-Terpineol	C10H18O
AU2	Terpene compound	NI	Identification unconfirmed
AU2	1,5,8-Trimethyl-1,2,3,4-tetrahydronaphthalene	C13H18
AU2	1,1,5,6-Tetramethyl-2,3-dihydro-1H-indene	C13H18
AU2	3,5-Di-tert-butylbenzaldehyde	C15H22O
AU2	Decanoic acid, propyl ester	C13H26O2
AU2	4,4-Dimethylhexanal	C8H16O
AU2	Ethyl geranate	C12H20O2
AU2	Ethyl undecanoate	C13H26O2
AU2	Isobutyl decanoate	C14H28O2
AU2	Methyl dodecanoate	C13H26O2
AU2	Ethyl dodecanoate	C14H28O2
AU2	Hexanoic acid	C6H12O2
AU2	Geraniol	C10H18O
AU2	3-Methylbutyl pentadecanoate	C15H30O2
AU2	Ester compound	NI	Identification unconfirmed
AU2	Ethenyl dodecanoate	C14H26O2
AU2	Terpene compound	NI	Identification unconfirmed
AU2	2-Cyanophenyl β-phenylpropionate	C16H13NO2
AU2	α-Corocalene	C15H20
AU2	Terpene compound	NI	Identification unconfirmed
AU2	Isoamyl laurate	C17H34O2
AU2	Octanoic acid	C8H16O2
AU2	1,5,8-Trimethyl-1,2-dihydronaphthalene	C13H16
AU2	Terpene compound	NI	Identification unconfirmed
AU2	Ethyl ester compound	NI	Identification unconfirmed
AU2	Ethyl (E)-3-phenylprop-2-enoate	C11H12O2
AU2	Acid compound	NI	Identification unconfirmed
AU2	2-Methoxy-4-vinylphenol	C9H10O2
AU2	1,6-Dimethyl-4-(propan-2-yl)naphthalene	C15H18
AU2	Diethyl azelate	C13H24O4
AU2	Ethyl 9-hexadecenoate	C18H34O2
AU2	Diethyl decanedioate	C14H26O4
AU2	Neric acid	C10H16O2
AU2	4-Vinylphenol	C8H8O
AU2	Ethyl oleate	C20H38O2
AU3	2-Furancarboxylic acid, 2-methoxyethyl ester	C8H10O4
AU3	Tetrahydrofurfuryl butyrate	C9H16O3
AU3	Geranyl ethyl ether 1	C12H22O
AU3	Formic acid	CH2O2
AU3	Benzaldehyde	C7H6O
AU3	Linalool	C10H18O
AU3	2,3-Butanediol	C4H10O2
AU3	2-Acetyl-5-methylfuran	C7H8O2
AU3	3,7-Dimethylocta-1,5,7-trien-3-ol	C10H16O
AU3	Butyrolactone	C4H6O2
AU3	Ethyl 4-oxopentanoate	C7H12O3
AU3	Diethyl fumarate	C8H12O4
AU3	1,1,5,6-Tetramethyl-2,3-dihydro-1H-indene	C13H18
AU3	5-Ethyldihydro-2(3H)-furanone	C6H10O2
AU3	α-Terpineol	C10H18O
AU3	Diethyl butanedioate	C8H14O4
AU3	Naphthalene compound	NI	Identification unconfirmed
AU3	Citronellol	C10H20O
AU3	Terpene compound	NI	Identification unconfirmed
AU3	(Z)-3,7-Dimethylocta-2,6-dien-1-ol	C10H18O
AU3	β-Damascenone	C13H18O
AU3	4-(α,α-Dimethyl)benzyl alcohol	C10H14O
AU3	Nerol	C10H18O
AU3	Naphthalene compound	NI	Identification unconfirmed
AU3	2-(1,1-Dimethylethyl)phenol	C10H14O
AU3	n-Decanoic acid	C10H20O2
AU3	4-Vinylphenol	C8H8O
AU4	1-Octen-3-ol	C8H16O
AU4	2,3-Butanediol	C4H10O2
AU4	Pentanoic acid, 2,2,4-trimethyl-3-carboxyisopropyl, isobutyl ester	C16H30O4
AU4	1-Dodecanol	C12H26O
AU5	Ethyl butyl succinate	C10H18O4
AU5	α-Dehydro-ar-himachalene	C15H20
AU6	N-(3-Methylbutyl)acetamide	C7H15NO
AU6	n-Hexadecanoic acid	C16H32O2
AU7	2-Acetyl-5-methylfuran	C7H8O2
AU7	α-Dehydro-ar-himachalene	C15H20
AU7	1,2,3,4-Tetrahydro-2,5,8-trimethyl-1-naphthalenol	C13H18O
AU8	3-Furaldehyde	C5H4O2
AU8	Ethyl 4-oxopentanoate	C7H12O3
AU8	Methyl 2-methoxypropanoate	C5H10O3
AU8	10,11-Epoxycalamenene	C15H20O
HU1	Ethyl 9-decenoate	C12H22O2
HU1	4-Ethylbenzoic acid ester compound	NI	Identification unconfirmed
HU1	Dehydromevalonic lactone	C6H8O2
HU2	1-Heptanol	C7H16O
HU2	Ester compound	NI	Identification unconfirmed
HU2	Ester compound	NI	Identification unconfirmed
HU2	Ethyl (2E,4E)-2,4-hexadienoate	C8H12O2
HU2	Benzaldehyde	C7H6O
HU2	(Methoxyphenyl)oxime	C8H9NO2
HU2	Phenylethyl alcohol	C8H10O
HU2	Ethyl ester compound	NI	Identification unconfirmed
HU2	Terpene compound	NI	Identification unconfirmed
HU2	1H-Cyclopropa[a]naphthalene, 1a,2,6,7,7a,7b-hexahydro-1,1,7,7a-tetramethyl-, [1aR-(1aα,7α,7aα,7bα)]-	C15H22
HU2	1,6,7-Trimethylnaphthalene	C13H14
HU2	Sorbic Acid	C6H8O2
HU2	Ethyl pentadecanoate	C17H34O2
HU2	Aromatic hydrocarbone compound	NI	Identification unconfirmed
HU2	Nonanoic acid	C9H18O2
HU3	1-Heptanol	C7H16O
HU3	2-Nonen-4-one	C9H16O
HU3	Terpene compound	NI	Identification unconfirmed
HU3	2-Furaldehyde diethyl acetal	C9H14O3
HU3	Terpene compound	NI	Identification unconfirmed
HU3	Formic acid	CH2O2
HU3	Benzaldehyde	C7H6O
HU3	Ethyl nonanoate	C11H22O2
HU3	Ethyl decanoate	C12H24O2
HU3	Dodecanal	C12H24O
HU3	Propyl 2,4-hexadienecarboxylate	C9H14O2
HU3	Phenylethyl alcohol	C8H10O
HU3	β-Oplopenone	C15H24O
HU3	1,6,7-Trimethylnaphthalene	C13H14
HU3	Naphthalene compound	NI	Identification unconfirmed
HU3	10-epi-γ-Eudesmol	C15H26O
HU3	Ethyl pentadecanoate	C17H34O2
HU4	Terpene compound	NI	Identification unconfirmed
HU4	Ethyl octanoate	C10H20O2
HU4	3-(1-Methylethenyl)-1-methylbenzene	C10H12
HU4	1-Heptanol	C7H16O
HU4	Acetic acid	C2H4O2
HU4	4-Methoxy-1,3-benzenediol	C7H8O3
HU4	Ethyl decanoate	C12H24O2
HU4	2-Furanmethanol	C5H6O2
HU4	α-Terpineol	C10H18O
HU4	Diethyl butanedioate	C8H14O4
HU4	Ethyl 9-decenoate	C12H22O2
HU4	(Methoxyphenyl)oxime	C8H9NO2
HU4	Ethyl ester compound	NI	Identification unconfirmed
HU4	Eugenol	C10H12O2
HU5	1-Heptanol	C7H16O
HU5	Acetic acid	C2H4O2
HU5	Formic acid	CH2O2
HU5	Benzaldehyde	C7H6O
HU5	Linalool	C10H18O
HU5	α-Terpineol	C10H18O
HU5	Hexanoic acid	C6H12O2
HU5	Ethyl 3-methylbutyl butanedioate	C11H20O4
HU5	Methyl 2,6,10-trimethylundecanoate	C15H30O2
HU6	Furfuryl ethyl ether	C7H10O2
HU6	1-Octen-3-ol	C8H16O
HU6	3,5-Dimethyl-1-hexene	C8H16
HU6	4-(Methylthio)-2-oxobutanoic acid	C5H8O3S
HU6	7-Methyl-1-octene	C9H18
HU6	Ethyl 2-furancarboxylate	C7H8O3
HU6	6-Methyl-1-octanol	C9H20O
HU6	Diethyl fumarate	C8H12O4
HU6	Ethyl decanoate	C12H24O2
HU6	Ethyl phenylacetate	C10H12O2
HU6	(Methoxyphenyl)oxime	C8H9NO2
HU6	Cyclobutyl ethyl succinate	C10H16O4
HU6	Methyl dodecanoate	C13H26O2
HU6	2,5-Octadecadiynoic acid, methyl ester	C19H30O2
HU6	Ethyl 3-methylbutyl butanedioate	C11H20O4
HU6	Phenylethyl alcohol	C8H10O
HU6	Creosol	C8H10O2
HU6	Ethyl Tetradecanoate	C16H32O2
HU6	Cadina-1(10),6,8-triene	C15H22
HU6	Ethyl (11E)-hexadec-11-enoate	C18H34O2
SK1	3-Methylbut-2-enyl 2-methylpropanoate	C9H16O2
SK1	Ethyl 2,4-hexadienoate	C8H12O2
SK1	3-Methylbutanoic acid	C5H10O2
SK1	Ethyl 9-decenoate	C12H22O2
SK1	Ethyl 3-methylbutyl butanedioate	C11H20O4
SK1	(E)-Hex-3-enoic acid	C6H10O2
SK1	4-Ethylphenol	C8H10O
SK1	Nonanoic acid	C9H18O2
SK2	Acetic acid	C2H4O2
SK2	Benzeneacetaldehyde	C8H8O
SK2	Ethyl decanoate	C12H24O2
SK2	3-Methylbutyl octanoate	C13H26O2
SK2	3-Methylbutanoic acid	C5H10O2
SK2	Ethyl 9-decenoate	C12H22O2
SK2	Diethyl butanedioate	C8H14O4
SK2	2-Acetyl-2-carene	C12H18O
SK2	Naphthalene	C10H8
SK2	3-Methylbutyl pentadecanoate	C15H30O2
SK2	Phenylethyl alcohol	C8H10O
SK3	Hexanoic acid, 4-methyl-	C7H14O2
SK3	(E)-Hex-3-enoic acid	C6H10O2
SK3	4-Methylhexanoic acid	C7H14O2
SK3	3,5-Dimethyl-3-hexanol	C8H18O
SK3	Diethyl 2-hydroxyglutarate	C9H16O5
SK3	Nonanoic acid	C9H18O2
SK3	4-Ethylphenol	C8H10O
SK4	2-(Propan-2-yl)phenyl acetate	C11H14O2
SK4	1,2-Benzenediol, 3-methoxy-	C7H8O3
SK4	Formic acid	CH2O2
SK4	Benzaldehyde	C7H6O
SK4	Ethyl 2-hydroxy-4-methylpentanoate	C8H16O3
SK4	Ethyl benzoate	C9H10O2
SK4	3-Methylbutyl octanoate	C13H26O2
SK4	Phenylethyl alcohol	C8H10O
SK4	2-Ethylhexanoic acid	C8H16O2
SK5	Benzyl methyl ketone	C9H10O
SK6	Benzeneacetaldehyde	C8H8O
SK6	Ethyl 3-methylbutyl butanedioate	C11H20O4
SK6	Alkyl ester compound	NI	Identification unconfirmed
SK6	Benzothiazole	C7H5NS	Identification unconfirmed
SK6	(-)-cis-Whiskey lactone	C9H16O2
SK7	1-Heptanol	C7H16O
SK7	Furane compound	NI	Identification unconfirmed
SK7	β-Damascenone	C13H18O
SK7	2-Phenylethyl acetate	C10H12O2
SK7	1,2,3-Butanetriol	C4H10O3
SK7	Succinic acid, ethyl 3-pentyl ester	C11H20O4
SK7	Naphthalene compound	NI	Identification unconfirmed
SK7	Alkyl ester compound	NI	Identification unconfirmed
SK7	(-)-cis-Whiskey lactone	C9H16O2
SK7	Ethyl pentadecanoate	C17H34O2
SK7	Eugenol	C10H12O2
SK7	Diethyl 2-hydroxyglutarate	C9H16O5
FR1	Ethyl decanoate	C12H24O2
FR1	Ethyl 9-decenoate	C12H22O2
FR1	1,4,5-Trimethylnaphthalene	C13H14
FR1	2-Hydroxy-gamma-butyrolactone	C4H6O3
FR2	Ester compound	NI	Identification unconfirmed
FR2	Ester compound	NI	Identification unconfirmed
FR2	1H-Pyrrole-2-carboxaldehyde	C5H5NO
FR4	Acetic acid	C2H4O2
FR4	Ethyl 2,4-hexadienoate	C8H12O2
FR4	Formic acid	CH2O2
FR4	Benzaldehyde	C7H6O
FR4	Formic acid	CH2O2
FR4	Propanoic acid	C3H6O2
FR4	3-Methylbutyl octanoate	C13H26O2
FR4	2-Furancarboxylic acid, 3-methylbutyl ester	C10H14O3
FR4	2(5H)-Furanone	C4H4O2
FR4	3-Methylbutyl pentadecanoate	C15H30O2
FR4	(Methoxyphenyl)oxime	C8H9NO2
FR4	Phenylethyl alcohol	C8H10O
FR4	Ethyl tridecanoate	C15H30O2
FR4	1,8-Dimethylnaphthalene	C12H12
FR4	Dihydroxyacetone	C3H6O3
FR4	2-(Propan-2-yl)naphthalene	C13H14
FR4	Sorbic Acid	C6H8O2
FR4	2-Hydroxy-gamma-butyrolactone	C4H6O3
FR4	Nonanoic acid	C9H18O2
FR4	Terpene compound	NI
FR4	Methyl stearate	C19H38O2
FR5	Acetic acid	C2H4O2
FR5	cis-Linaloloxide	C10H18O2
FR5	Ethyl ester compound	NI	Identification unconfirmed
FR5	Benzaldehyde	C7H6O
FR5	2,3-Butanediol	C4H10O2
FR5	Diethyl butanedioate	C8H14O4
FR5	1,1,6-Trimethyl-1,2-dihydronaphthalene	C13H16
FR5	Naphthalene compound	NI	Identification unconfirmed
FR5	3-(Methylthio)propan-1-ol	C4H10OS
FR5	(Methoxyphenyl)oxime	C8H9NO2
FR5	Ethyl butyl succinate	C10H18O4
FR5	1,2,3,4-Tetrahydro-1,6-dimethyl-4-(1-methylethyl) naphthalene	C15H22
FR5	Ethyl 3-phenylpropanoate	C11H14O2
FR5	Ethyl 3-methylbutyl butanedioate	C11H20O4
FR5	α-Dehydro-ar-himachalene	C15H20
FR5	1H-Pyrrole-2-carboxaldehyde	C5H5NO
FR5	2(3H)-Furanone, 5-acetyldihydro-	C6H8O3
FR5	1,4,5-Trimethylnaphthalene	C13H14
FR6	Formic acid	CH2O2
FR6	Ethyl 2-hydroxy-4-methylpentanoate	C8H16O3
FR6	Butyrolactone	C4H6O2
FR6	1,1,6-Trimethyl-1,2-dihydronaphthalene	C13H16
FR6	Naphthalene compound	NI	Identification unconfirmed
FR6	Diethyl pentanedioate	C9H16O4
FR6	Ethyl butyl succinate	C10H18O4
FR6	(Methoxyphenyl)oxime	C8H9NO2
FR6	Ethyl 3-methylbutyl butanedioate	C11H20O4
FR6	1,7-Dimethylnaphthalene	C12H12
FR6	1H-Pyrrole-2-carboxaldehyde	C5H5NO
FR6	Benzoic acid	C7H6O2
FR6	Glycol compound	NI	From GC system
FR7	Propyl octanoate	C11H22O2
FR7	2,3-Butanediol	C4H10O2
FR7	Diethyl butanedioate	C8H14O4
FR7	1,1,3-Trimethyl-2,3-dihydro-1H-indene	C12H16
FR7	1H-Pyrrole-2-carboxaldehyde	C5H5NO
FR8	3-Methylbutyl octanoate	C13H26O2
FR8	(-)-cis-Whiskey lactone	C9H16O2
FR8	Ethyl tridecanoate	C15H30O2
SK8	Terpene compound	NI	Identification unconfirmed
SK8	Terpene compound	NI	Identification unconfirmed
SK8	Ethyl (2E,4E)-2,4-hexadienoate	C8H12O2
SK8	Benzaldehyde	C7H6O
SK8	1-(Furan-2-yl)propan-1-one	C7H8O2
SK8	α-Terpineol	C10H18O
SK8	Diethyl butanedioate	C8H14O4
SK8	1-Decanol	C10H22O
SK8	Benzyl alcohol	C7H8O
SK8	Ethyl 3-methylbutyl butanedioate	C11H20O4
SK8	Phenylethyl alcohol	C8H10O
SK8	2-phenylbut-2-enal	C10H10O
SK8	Furfural compound	NI	Identification unconfirmed
SK8	(-)-cis-Whiskey lactone	C9H16O2
SK8	2-Ethylhexanoic acid	C8H16O2
SK8	Creosol	C8H10O2
SK8	Alkene compound	NI	Identification unconfirmed
SK8	1H-Pyrrole-2-carboxaldehyde	C5H5NO
SK8	Eugenol	C10H12O2
SK8	Sorbic Acid	C6H8O2
SK8	Nonanoic acid	C9H18O2
SK8	4-Ethylphenol	C8H10O
SK9	Ethyl 2-hydroxy-4-methylpentanoate	C8H16O3
SK9	Ethyl 2,4-hexadienoate	C8H12O2
SK9	Benzaldehyde	C7H6O
SK9	Alcohol compound	NI	Identification unconfirmed
SK9	2-Nonanol	C9H20O
SK9	2,6-Dimethylheptan-4-ol	C9H20O
SK9	Benzeneacetaldehyde	C8H8O
SK9	Ethyl decanoate	C12H24O2
SK9	Ethyl 3-methylbutyl butanedioate	C11H20O4
SK9	Furane compound	NI	Identification unconfirmed
SK9	Benzeneacetic acid, 2-hydroxy-	C8H8O3
SK9	4-Ethyl-2-methoxyphenol	C9H12O2
SK9	Nonanoic acid	C9H18O2
SK9	4-Ethylphenol	C8H10O
SK10	Ethyl octanoate	C10H20O2
SK10	Ethyl 2,4-hexadienoate	C8H12O2
SK10	Formic acid	CH2O2
SK10	Benzaldehyde	C7H6O
SK10	2-Nonanol	C9H20O
SK10	1,5,8-Trimethyl-1,2-dihydronaphthalene	C13H16
SK10	Ethyl 3-methylbutyl butanedioate	C11H20O4
SK10	Phenylethyl alcohol	C8H10O
SK10	Diethyl 2-hydroxyglutarate	C9H16O5
SK10	4-Ethylphenol	C8H10O
SK11	Ethyl octanoate	C10H20O2
SK11	Formic acid	CH2O2
SK11	Benzaldehyde	C7H6O
SK11	Ethyl 4-oxopentanoate	C7H12O3
SK11	Ethyl benzoate	C9H10O2
SK11	Ester compound	NI	Identification unconfirmed
SK11	1,3-Dimethoxybenzene	C8H10O2
SK11	Sorbic Acid	C6H8O2
SK11	Alcohol compound	NI	Identification unconfirmed
SK11	Eugenol	C10H12O2
SK11	4-Ethylphenol	C8H10O
SK11	Nonanoic acid	C9H18O2
SK12	trans-2-Hexen-1-al diethyl acetal	C10H20O2
SK12	Ethyl (2E,4E)-2,4-hexadienoate	C8H12O2
SK12	Diethyl butanedioate	C8H14O4
SK12	Ethyl decanoate	C12H24O2
SK12	Ethyl ester compound	NI	Identification unconfirmed
Table 2S: List of identified compounds and compounds for which the chemical group has been determined, extracted from Table 1S.
